# Supplementary material for: Long noncoding RNA landscapes specific to benign and malignant thyroid neoplasms of distinct histological subtypes
Source: Sci Rep. 2021 Aug 18;11:16728. doi: 10.1038/s41598-021-96149-2 (PMC8373968; doi:10.1038/s41598-021-96149-2)
Supplement: Supplementary file 1 — Supplementary Information 1. [file 41598_2021_96149_MOESM1_ESM.xlsx]

## Sheet: fvPTC-NT
lncRNA DE in fvPTC compared to normal tissue in Microarray
affy_hg_u133_plus_2	ensembl_gene_id	ensembl_transcript_id	hgnc_symbol	description	transcript_length	transcript_biotype	logFC	AveExpr	t	P.Value	adj.P.Val	B
235102_x_at	ENSG00000262202	ENST00000573866	ENSG00000262202		637	lincRNA	-3.98656	4.81726	-9.0871	3.04724e-17	7.77689e-15	28.5627
238727_at	ENSG00000267034	ENST00000587099	ENSG00000267034		1412	lincRNA	-3.00161	5.21074	-12.6936	6.85421e-29	1.10787e-25	54.826
229094_at	ENSG00000204934	ENST00000461019	ATP6V0E2-AS1	ATP6V0E2 antisense RNA 1 [Source:HGNC Symbol;Acc:HGNC:44180]	2973	antisense	-2.42212	3.85492	-10.0457	3.39065e-20	1.17438e-17	35.216
231334_at	ENSG00000261399	ENST00000570022	ENSG00000261399		468	antisense	-2.40877	3.85976	-10.8062	1.26243e-22	5.565e-20	40.6927
1557107_at	ENSG00000233705	ENST00000440512	SLC26A4-AS1	SLC26A4 antisense RNA 1 [Source:HGNC Symbol;Acc:HGNC:22385]	3840	antisense	-2.34711	8.26103	-6.04439	5.35218e-09	3.32727e-07	10.0828
243729_at	ENSG00000282241	ENST00000632720	ENSG00000282241		6943	sense_intronic	-2.17241	4.49307	-11.8528	4.58629e-26	3.70649e-23	48.4517
1560652_at	ENSG00000261409	ENST00000564206	ENSG00000261409		4996	sense_overlapping	-2.09025	4.47909	-6.69561	1.38145e-10	1.2882e-08	13.6237
1559871_s_at	ENSG00000255020	ENST00000525867	ENSG00000255020		1099	antisense	-2.02866	3.84003	-9.39144	3.6369e-18	9.7974e-16	30.6413
224646_x_at	ENSG00000130600	ENST00000414790	H19	H19, imprinted maternally expressed transcript (non-protein coding) [Source:HGNC Symbol;Acc:HGNC:4713]	2348	lincRNA	-1.91447	6.69414	-4.60547	6.52663e-06	0.000171068	3.26336
235251_at	ENSG00000261786	ENST00000568686	ENSG00000261786		5067	lincRNA	-1.73669	6.19801	-5.59349	5.77021e-08	2.77027e-06	7.7897
230776_at	ENSG00000267128	ENST00000590137	RNF157-AS1	RNF157 antisense RNA 1 [Source:HGNC Symbol;Acc:HGNC:44127]	1812	antisense	-1.69975	5.28015	-7.49241	1.13505e-12	1.61878e-10	18.2909
242874_at	ENSG00000282241	ENST00000632720	ENSG00000282241		6943	sense_intronic	-1.67276	3.76775	-9.54022	1.27145e-18	3.62664e-16	31.6693
1556221_a_at	ENSG00000261488	ENST00000563632	ENSG00000261488		1937	antisense	-1.67172	6.32396	-6.04937	5.20981e-09	3.28083e-07	10.1089
238893_at	ENSG00000271614	ENST00000605386	ATP2B1-AS1	ATP2B1 antisense RNA 1 [Source:HGNC Symbol;Acc:HGNC:27883]	3632	lincRNA	-1.61442	5.98801	-10.2371	8.42331e-21	3.14189e-18	36.5793
228908_s_at	ENSG00000223768	ENST00000400362	LINC00205	long intergenic non-protein coding RNA 205 [Source:HGNC Symbol;Acc:HGNC:16420]	7540	bidirectional_promoter_lncRNA	-1.52173	5.62173	-7.66142	3.92854e-13	5.95297e-11	19.3242
1556677_at	ENSG00000233070	ENST00000417305	ZFY-AS1	ZFY antisense RNA 1 [Source:HGNC Symbol;Acc:HGNC:38798]	500	antisense	-1.51667	3.56227	-3.52493	0.000502737	0.00750084	-0.822527
1555912_at	ENSG00000227199	ENST00000456775	ST7-AS1	ST7 antisense RNA 1 [Source:HGNC Symbol;Acc:HGNC:16000]	1889	antisense	-1.51503	3.17265	-11.1673	8.43192e-24	4.08864e-21	43.3434
242699_at	ENSG00000254141	ENST00000519805	ENSG00000254141		716	sense_intronic	-1.47938	4.62969	-6.12062	3.53508e-09	2.31643e-07	10.4837
1552793_at	ENSG00000177335	ENST00000395172	C8orf31	chromosome 8 open reading frame 31 (putative) [Source:HGNC Symbol;Acc:HGNC:26731]	1875	lincRNA	-1.4611	3.91474	-7.99256	4.72133e-14	8.47916e-12	21.3894
236360_at	ENSG00000177133	ENST00000606861	LINC00982	long intergenic non-protein coding RNA 982 [Source:HGNC Symbol;Acc:HGNC:48664]	2917	antisense	-1.45023	3.58499	-7.78459	1.79722e-13	2.9049e-11	20.0862
242269_at	ENSG00000177133	ENST00000445317	LINC00982	long intergenic non-protein coding RNA 982 [Source:HGNC Symbol;Acc:HGNC:48664]	4247	antisense	-1.38052	4.34116	-7.35236	2.70463e-12	3.64298e-10	17.4458
215039_at	ENSG00000267272	ENST00000490006	LINC01140	long intergenic non-protein coding RNA 1140 [Source:HGNC Symbol;Acc:HGNC:27922]	1389	lincRNA	-1.35742	5.13237	-5.23864	3.41066e-07	1.28204e-05	6.08256
237400_at	ENSG00000259071	ENST00000555403	ENSG00000259071		446	lincRNA	-1.3097	6.06083	-8.56712	1.06232e-15	2.23965e-13	25.0924
237035_at	ENSG00000260816	ENST00000568885	ENSG00000260816		4284	sense_intronic	-1.30832	3.45757	-5.4829	1.0131e-07	4.42568e-06	7.24821
232001_at	ENSG00000237943	ENST00000445427	PRKCQ-AS1	PRKCQ antisense RNA 1 [Source:HGNC Symbol;Acc:HGNC:44689]	1133	lincRNA	-1.29878	6.36916	-8.06295	2.98936e-14	5.79817e-12	21.8351
235171_at	ENSG00000167912	ENST00000517898	ENSG00000167912		1106	antisense	-1.2926	3.87286	-5.76383	2.3867e-08	1.30035e-06	8.64005
230552_at	ENSG00000267053	ENST00000586340	ENSG00000267053		2305	lincRNA	-1.27864	5.87068	-6.20927	2.17236e-09	1.48363e-07	10.9545
228740_at	ENSG00000259969	ENST00000563647	ENSG00000259969		981	sense_overlapping	-1.27246	4.0593	-5.97935	7.60291e-09	4.60831e-07	9.74378
217520_x_at	ENSG00000274253	ENST00000619611	ENSG00000274253		1449	sense_overlapping	-1.23899	4.85244	-5.63601	4.63732e-08	2.29453e-06	8.00012
240890_at	ENSG00000235505	ENST00000532510	ENSG00000235505		3530	processed_transcript	-1.21735	6.32749	-5.50444	9.08473e-08	4.07887e-06	7.35302
228909_at	ENSG00000223768	ENST00000400362	LINC00205	long intergenic non-protein coding RNA 205 [Source:HGNC Symbol;Acc:HGNC:16420]	7540	bidirectional_promoter_lncRNA	-1.21024	6.3694	-5.38128	1.68705e-07	6.99187e-06	6.75814
214696_at	ENSG00000282800	ENST00000632329	MIR22HG	MIR22 host gene [Source:HGNC Symbol;Acc:HGNC:28219]	2626	lincRNA	-1.1968	9.35988	-5.88713	1.24494e-08	7.18658e-07	9.26775
1555890_at	ENSG00000284644	ENST00000489488	ENSG00000284644		460	antisense	-1.19609	5.499	-5.18031	4.52995e-07	1.61513e-05	5.81049
1556147_at	ENSG00000260572	ENST00000566372	ENSG00000260572		1715	antisense	-1.17964	4.11601	-6.22757	1.96351e-09	1.37986e-07	11.0523
1556220_at	ENSG00000261488	ENST00000563632	ENSG00000261488		1937	antisense	-1.175	3.66207	-5.47344	1.06267e-07	4.56006e-06	7.20228
239764_at	ENSG00000231249	ENST00000412804	ITPR1-DT	ITPR1 divergent transcript [Source:HGNC Symbol;Acc:HGNC:44470]	858	antisense	-1.17366	3.8244	-5.91997	1.04511e-08	6.10573e-07	9.4366
224489_at	ENSG00000265218	ENST00000584959	ENSG00000265218		631	antisense	-1.1542	4.44766	-5.55319	7.0908e-08	3.2746e-06	7.59138
229130_at	ENSG00000251615	ENST00000505448	ENSG00000251615		3249	lincRNA	-1.15416	6.80575	-4.95928	1.29943e-06	4.20063e-05	4.80196
1559870_at	ENSG00000255020	ENST00000525867	ENSG00000255020		1099	antisense	-1.14962	6.65239	-5.69786	3.3671e-08	1.73692e-06	8.30841
236311_at	ENSG00000205791	ENST00000381800	LOH12CR2	loss of heterozygosity, 12, chromosomal region 2 (non-protein coding) [Source:HGNC Symbol;Acc:HGNC:26524]	1540	lincRNA	-1.13026	4.81708	-7.1493	9.35535e-12	1.16318e-09	16.2387
1569577_x_at	ENSG00000262185	ENST00000576810	ENSG00000262185		1394	sense_overlapping	-1.09023	4.77206	-5.0852	7.15899e-07	2.46198e-05	5.37216
230077_at	ENSG00000280993	ENST00000628379	MUC20-OT1	MUC20 overlapping transcript [Source:HGNC Symbol;Acc:HGNC:53807]	1279	lincRNA	-1.08874	5.30343	-3.51455	0.000521842	0.00776199	-0.857088
1557776_at	ENSG00000236155	ENST00000451482	ENSG00000236155		1078	processed_transcript	-1.08737	5.2831	-5.57294	6.41065e-08	3.04757e-06	7.68841
1556595_at	ENSG00000260816	ENST00000568885	ENSG00000260816		4284	sense_intronic	-1.08671	5.05065	-4.35593	1.92745e-05	0.000466061	2.23603
224870_at	ENSG00000226950	ENST00000411630	DANCR	differentiation antagonizing non-protein coding RNA [Source:HGNC Symbol;Acc:HGNC:28964]	904	lincRNA	-1.07942	8.8742	-7.08895	1.34719e-11	1.63313e-09	15.8842
230419_at	ENSG00000234899	ENST00000434703	SOX9-AS1	SOX9 antisense RNA 1 [Source:HGNC Symbol;Acc:HGNC:49321]	3032	lincRNA	-1.07467	3.78009	-6.2547	1.68953e-09	1.20478e-07	11.1977
228160_at	ENSG00000263753	ENST00000582008	LINC00667	long intergenic non-protein coding RNA 667 [Source:HGNC Symbol;Acc:HGNC:27906]	3979	lincRNA	-1.07112	4.83365	-4.88836	1.8089e-06	5.58686e-05	4.48598
226995_at	ENSG00000223768	ENST00000400362	LINC00205	long intergenic non-protein coding RNA 205 [Source:HGNC Symbol;Acc:HGNC:16420]	7540	bidirectional_promoter_lncRNA	-1.05947	6.61292	-6.56905	2.86775e-10	2.48316e-08	12.9154
230762_at	ENSG00000231856	ENST00000618844	ENSG00000231856		1793	antisense	-1.05396	4.28633	-7.29524	3.84284e-12	4.90366e-10	17.104
244080_at	ENSG00000260805	ENST00000564287	ENSG00000260805		1899	lincRNA	-1.04968	4.91449	-5.33069	2.16893e-07	8.83792e-06	6.51689
237225_at	ENSG00000233070	ENST00000417305	ZFY-AS1	ZFY antisense RNA 1 [Source:HGNC Symbol;Acc:HGNC:38798]	500	antisense	-1.04436	3.10583	-3.8483	0.000150703	0.00279984	0.299739
227044_at	ENSG00000260708	ENST00000564152	ENSG00000260708		670	antisense	-1.04289	6.30078	-4.919	1.56868e-06	5.00431e-05	4.62205
230595_at	ENSG00000277631	ENST00000442069	PGM5P3-AS1	PGM5P3 antisense RNA 1 [Source:HGNC Symbol;Acc:HGNC:51194]	615	lincRNA	-1.03597	3.78058	-4.20075	3.69109e-05	0.000828616	1.62198
220324_at	ENSG00000233237	ENST00000426635	LINC00472	long intergenic non-protein coding RNA 472 [Source:HGNC Symbol;Acc:HGNC:21380]	2958	lincRNA	-1.02922	3.96852	-4.96926	1.23997e-06	4.06259e-05	4.84673
237942_at	ENSG00000271941	ENST00000607513	ENSG00000271941		721	antisense	-1.02162	3.66518	-4.60593	6.5135e-06	0.000171068	3.26528
1556148_s_at	ENSG00000260572	ENST00000566372	ENSG00000260572		1715	antisense	-1.00602	4.29366	-5.7678	2.33757e-08	1.28806e-06	8.6601
235134_at	ENSG00000255135	ENST00000572035	ENSG00000255135		738	lincRNA	-1.00318	6.01104	-5.2666	2.97435e-07	1.1478e-05	6.21385
225799_at	ENSG00000172965	ENST00000603827	MIR4435-2HG	MIR4435-2 host gene [Source:HGNC Symbol;Acc:HGNC:35163]	1587	lincRNA	1.02594	9.58479	5.48318	1.01168e-07	4.42568e-06	7.24955
230096_at	ENSG00000227856	ENST00000415710	SAPCD1-AS1	SAPCD1 antisense RNA 1 [Source:HGNC Symbol;Acc:HGNC:39824]	461	processed_transcript	1.06649	2.96278	7.77262	1.93979e-13	3.03421e-11	20.0118
236769_at	ENSG00000259953	ENST00000563434	ENSG00000259953		4488	sense_overlapping	1.07267	4.25629	5.63903	4.56562e-08	2.28234e-06	8.01512
1559296_at	ENSG00000241684	ENST00000481312	ADAMTS9-AS2	ADAMTS9 antisense RNA 2 [Source:HGNC Symbol;Acc:HGNC:42435]	1970	antisense	1.08059	3.00451	6.74707	1.0238e-10	9.92885e-09	13.9144
238021_s_at	ENSG00000245694	ENST00000559598	CRNDE	colorectal neoplasia differentially expressed [Source:HGNC Symbol;Acc:HGNC:37078]	696	lincRNA	1.09306	7.70107	3.96217	9.66776e-05	0.00194519	0.715776
1556839_s_at	ENSG00000174171	ENST00000309874	ENSG00000174171		2900	antisense	1.10074	4.69366	5.22873	3.57971e-07	1.31518e-05	6.03617
229716_at	ENSG00000225986	ENST00000442226	UBXN10-AS1	UBXN10 antisense RNA 1 [Source:HGNC Symbol;Acc:HGNC:41141]	510	antisense	1.10664	4.8445	5.6765	3.7618e-08	1.9201e-06	8.20163
227452_at	ENSG00000227036	ENST00000457958	LINC00511	long intergenic non-protein coding RNA 511 [Source:HGNC Symbol;Acc:HGNC:43564]	1696	lincRNA	1.11934	3.34731	4.54378	8.56709e-06	0.000218641	3.00487
235437_at	ENSG00000272079	ENST00000607794	ENSG00000272079		1269	lincRNA	1.12782	3.66569	6.50421	4.15432e-10	3.35739e-08	12.5562
235152_at	ENSG00000245571	ENST00000501817	FAM111A-DT	FAM111A divergent transcript [Source:HGNC Symbol;Acc:HGNC:53752]	2110	lincRNA	1.14805	7.52725	5.88455	1.26215e-08	7.2002e-07	9.2545
238320_at	ENSG00000245532	ENST00000501122	NEAT1	nuclear paraspeckle assembly transcript 1 (non-protein coding) [Source:HGNC Symbol;Acc:HGNC:30815]	22743	lincRNA	1.1537	3.8482	3.98014	9.00511e-05	0.0018347	0.782429
243996_at	ENSG00000227388	ENST00000431981	ENSG00000227388		472	lincRNA	1.16053	4.47819	5.31524	2.34103e-07	9.38153e-06	6.44359
1557644_at	ENSG00000267750	ENST00000588097	RUNDC3A-AS1	RUNDC3A antisense RNA 1 [Source:HGNC Symbol;Acc:HGNC:51344]	5203	antisense	1.18071	2.83261	7.3282	3.13843e-12	4.11304e-10	17.301
229095_s_at	ENSG00000184115	ENST00000490013	ENSG00000184115		2918	processed_transcript	1.19149	4.61715	4.25316	2.96996e-05	0.000685777	1.8272
229678_at	ENSG00000233621	ENST00000424989	LINC01137	long intergenic non-protein coding RNA 1137 [Source:HGNC Symbol;Acc:HGNC:49453]	1395	antisense	1.27357	4.1617	7.92004	7.54238e-14	1.30618e-11	20.9326
239062_at	ENSG00000204282	ENST00000589217	TNRC6C-AS1	TNRC6C antisense RNA 1 [Source:HGNC Symbol;Acc:HGNC:44360]	3192	antisense	1.27716	2.77452	8.25269	8.62519e-15	1.74265e-12	23.0478
243021_at	ENSG00000225285	ENST00000417917	LINC01770	long intergenic non-protein coding RNA 1770 [Source:HGNC Symbol;Acc:HGNC:52560]	634	lincRNA	1.29664	2.72331	8.02108	3.92428e-14	7.31879e-12	21.5697
235696_at	ENSG00000247134	ENST00000500843	ENSG00000247134		737	lincRNA	1.31327	4.3812	5.48049	1.0255e-07	4.43984e-06	7.23651
1556364_at	ENSG00000241684	ENST00000474768	ADAMTS9-AS2	ADAMTS9 antisense RNA 2 [Source:HGNC Symbol;Acc:HGNC:42435]	2388	antisense	1.32135	5.32502	6.18734	2.45162e-09	1.6511e-07	10.8375
232105_at	ENSG00000281406	ENST00000626538	BLACAT1	bladder cancer associated transcript 1 (non-protein coding) [Source:HGNC Symbol;Acc:HGNC:48597]	2994	lincRNA	1.32992	4.45449	6.8609	5.24889e-11	5.53301e-09	14.5629
222281_s_at	ENSG00000285417	ENST00000582596	ENSG00000285417		1119	processed_transcript	1.38281	4.00704	4.75658	3.31262e-06	9.6185e-05	3.90887
243837_x_at	ENSG00000235978	ENST00000489771	ENSG00000235978		509	antisense	1.39982	3.32999	10.375	3.06884e-21	1.24007e-18	37.5679
1556696_s_at	ENSG00000237187	ENST00000504474	NR2F1-AS1	NR2F1 antisense RNA 1 [Source:HGNC Symbol;Acc:HGNC:48622]	2868	antisense	1.49836	3.71571	7.05887	1.61451e-11	1.90946e-09	15.7082
1556695_a_at	ENSG00000237187	ENST00000504474	NR2F1-AS1	NR2F1 antisense RNA 1 [Source:HGNC Symbol;Acc:HGNC:48622]	2868	antisense	1.50829	3.38467	6.88705	4.49752e-11	4.84632e-09	14.713
240100_at	ENSG00000225742	ENST00000415869	LINC02036	long intergenic non-protein coding RNA 2036 [Source:HGNC Symbol;Acc:HGNC:52876]	910	lincRNA	1.52983	6.43167	4.6755	4.77648e-06	0.000131598	3.56033
1557761_s_at	ENSG00000237463	ENST00000421273	ENSG00000237463		1752	antisense	1.5355	2.96942	6.79343	7.80596e-11	7.88564e-09	14.1777
239675_at	ENSG00000246100	ENST00000499809	LINC00900	long intergenic non-protein coding RNA 900 [Source:HGNC Symbol;Acc:HGNC:27444]	3322	lincRNA	1.5508	3.80648	9.77272	2.42462e-19	7.83798e-17	33.2907
240069_at	ENSG00000253426	ENST00000517816	ENSG00000253426		826	lincRNA	1.61075	4.65381	7.86815	1.05293e-13	1.76057e-11	20.6074
228037_at	ENSG00000265666	ENST00000581080	RARA-AS1	RARA antisense RNA 1 [Source:HGNC Symbol;Acc:HGNC:49577]	1790	antisense	1.64796	5.59707	11.7035	1.43924e-25	8.72356e-23	47.3312
227306_at	ENSG00000260912	ENST00000563205	ENSG00000260912		1965	sense_overlapping	1.72462	5.12385	8.58667	9.31353e-16	2.15054e-13	25.2209
1558796_a_at	ENSG00000230910	ENST00000604392	ENSG00000230910		2365	antisense	1.80701	2.93948	7.63312	4.69687e-13	6.90155e-11	19.1502
241337_at	ENSG00000229116	ENST00000452578	ENSG00000229116		1089	lincRNA	1.85472	3.28844	7.48262	1.20646e-12	1.67147e-10	18.2315
231062_at	ENSG00000260992	ENST00000562781	DOCK9-DT	DOCK9 divergent transcript [Source:HGNC Symbol;Acc:HGNC:43696]	807	antisense	2.13583	4.8011	12.3374	1.09291e-27	1.32488e-24	52.1129
229014_at	ENSG00000237187	ENST00000607797	NR2F1-AS1	NR2F1 antisense RNA 1 [Source:HGNC Symbol;Acc:HGNC:48622]	3380	antisense	2.24526	5.7227	8.74277	3.2391e-16	7.85321e-14	26.2526
230526_at	ENSG00000204282	ENST00000589217	TNRC6C-AS1	TNRC6C antisense RNA 1 [Source:HGNC Symbol;Acc:HGNC:44360]	3192	antisense	2.52042	4.58389	11.4628	9.01006e-25	4.85442e-22	45.5342
1558795_at	ENSG00000230910	ENST00000604392	ENSG00000230910		2365	antisense	2.57731	3.29992	9.74687	2.91756e-19	8.84203e-17	33.1096
230127_at	ENSG00000270069	ENST00000602461	MIR222HG	MIR222 host gene [Source:HGNC Symbol;Acc:HGNC:49555]	1379	lincRNA	2.84571	5.5068	8.57012	1.04111e-15	2.23965e-13	25.1121
236640_at	ENSG00000255248	ENST00000636654	MIR100HG	mir-100-let-7a-2-mir-125b-1 cluster host gene [Source:HGNC Symbol;Acc:HGNC:39522]	1434	lincRNA	3.00746	6.33043	12.1969	3.24115e-27	3.14327e-24	51.0478
1554097_a_at	ENSG00000171889	ENST00000304425	MIR31HG	MIR31 host gene [Source:HGNC Symbol;Acc:HGNC:37187]	745	sense_overlapping	3.58294	4.57144	11.7961	7.08655e-26	4.90895e-23	48.0254
236065_at	ENSG00000225342	ENST00000618127	ENSG00000225342		1840	antisense	5.24443	5.49709	14.1766	5.80067e-34	2.81275e-30	66.2663
233591_at	ENSG00000260943	ENST00000563933	LINC02555	long intergenic non-protein coding RNA 2555 [Source:HGNC Symbol;Acc:HGNC:53593]	1951	lincRNA	5.4955	4.26199	12.761	4.05025e-29	9.81984e-26	55.3414

## Sheet: clPTC-NT
lncRNA DE in clPTC compared to normal tissue in Microarray
affy_hg_u133_plus_2	ensembl_gene_id	ensembl_transcript_id	hgnc_symbol	description	transcript_length	transcript_biotype	logFC	AveExpr	t	P.Value	adj.P.Val	B
1557107_at	ENSG00000233705	ENST00000440512	SLC26A4-AS1	SLC26A4 antisense RNA 1 [Source:HGNC Symbol;Acc:HGNC:22385]	3840	antisense	-3.7588	8.26103	-11.2268	5.38272e-24	9.32173e-22	43.8069
235102_x_at	ENSG00000262202	ENST00000573866	ENSG00000262202		637	lincRNA	-3.7125	4.81726	-9.81477	1.79346e-19	1.77479e-17	33.5401
238727_at	ENSG00000267034	ENST00000587099	ENSG00000267034		1412	lincRNA	-3.45186	5.21074	-16.9306	1.70933e-43	8.28854e-40	88.1291
1560652_at	ENSG00000261409	ENST00000564206	ENSG00000261409		4996	sense_overlapping	-3.24357	4.47909	-12.0504	1.00422e-26	2.21339e-24	50.0084
230776_at	ENSG00000267128	ENST00000590137	RNF157-AS1	RNF157 antisense RNA 1 [Source:HGNC Symbol;Acc:HGNC:44127]	1812	antisense	-2.70477	5.28015	-13.8278	9.20417e-33	4.4631e-30	63.7351
229094_at	ENSG00000204934	ENST00000461019	ATP6V0E2-AS1	ATP6V0E2 antisense RNA 1 [Source:HGNC Symbol;Acc:HGNC:44180]	2973	antisense	-2.50834	3.85492	-12.0658	8.91532e-27	2.05859e-24	50.1259
1559871_s_at	ENSG00000255020	ENST00000525867	ENSG00000255020		1099	antisense	-2.48118	3.84003	-13.322	4.98305e-31	2.01357e-28	59.7935
231334_at	ENSG00000261399	ENST00000570022	ENSG00000261399		468	antisense	-2.46374	3.85976	-12.8192	2.57018e-29	7.78927e-27	55.9001
243729_at	ENSG00000282241	ENST00000632720	ENSG00000282241		6943	sense_intronic	-2.20965	4.49307	-13.9827	2.69944e-33	1.6362e-30	64.9463
1569577_x_at	ENSG00000262185	ENST00000576810	ENSG00000262185		1394	sense_overlapping	-2.11798	4.77206	-11.4577	9.3646e-25	1.68181e-22	45.5324
229130_at	ENSG00000251615	ENST00000505448	ENSG00000251615		3249	lincRNA	-2.04496	6.80575	-10.1912	1.17765e-20	1.4276e-18	36.2232
242269_at	ENSG00000177133	ENST00000445317	LINC00982	long intergenic non-protein coding RNA 982 [Source:HGNC Symbol;Acc:HGNC:48664]	4247	antisense	-2.03851	4.34116	-12.5917	1.51682e-28	4.32649e-26	54.1474
217520_x_at	ENSG00000274253	ENST00000619611	ENSG00000274253		1449	sense_overlapping	-2.00372	4.85244	-10.5713	7.22337e-22	1.00075e-19	38.9748
228908_s_at	ENSG00000223768	ENST00000400362	LINC00205	long intergenic non-protein coding RNA 205 [Source:HGNC Symbol;Acc:HGNC:16420]	7540	bidirectional_promoter_lncRNA	-1.97709	5.62173	-11.5448	4.83062e-25	9.0091e-23	46.1856
230552_at	ENSG00000267053	ENST00000586340	ENSG00000267053		2305	lincRNA	-1.92641	5.87068	-10.85	9.11178e-23	1.38072e-20	41.0164
230419_at	ENSG00000234899	ENST00000434703	SOX9-AS1	SOX9 antisense RNA 1 [Source:HGNC Symbol;Acc:HGNC:49321]	3032	lincRNA	-1.92123	3.78009	-12.9687	7.98392e-30	2.58093e-27	57.0545
224646_x_at	ENSG00000130600	ENST00000414790	H19	H19, imprinted maternally expressed transcript (non-protein coding) [Source:HGNC Symbol;Acc:HGNC:4713]	2348	lincRNA	-1.89366	6.69414	-5.28341	2.73862e-07	4.64321e-06	6.08687
236360_at	ENSG00000177133	ENST00000606861	LINC00982	long intergenic non-protein coding RNA 982 [Source:HGNC Symbol;Acc:HGNC:48664]	2917	antisense	-1.88441	3.58499	-11.7317	1.15981e-25	2.34329e-23	47.5936
239764_at	ENSG00000231249	ENST00000412804	ITPR1-DT	ITPR1 divergent transcript [Source:HGNC Symbol;Acc:HGNC:44470]	858	antisense	-1.86974	3.8244	-10.9382	4.71239e-23	7.37108e-21	41.6667
235251_at	ENSG00000261786	ENST00000568686	ENSG00000261786		5067	lincRNA	-1.80075	6.19801	-6.72667	1.15308e-10	3.7779e-09	13.6336
228909_at	ENSG00000223768	ENST00000400362	LINC00205	long intergenic non-protein coding RNA 205 [Source:HGNC Symbol;Acc:HGNC:16420]	7540	bidirectional_promoter_lncRNA	-1.79851	6.3694	-9.27503	8.23243e-18	6.65317e-16	29.7725
233527_at	ENSG00000250073	ENST00000504932	ENSG00000250073		1493	antisense	-1.75938	5.39162	-9.39105	3.64687e-18	2.99724e-16	30.5739
1556147_at	ENSG00000260572	ENST00000566372	ENSG00000260572		1715	antisense	-1.67441	4.11601	-10.2522	7.54087e-21	9.37582e-19	36.6626
236311_at	ENSG00000205791	ENST00000381800	LOH12CR2	loss of heterozygosity, 12, chromosomal region 2 (non-protein coding) [Source:HGNC Symbol;Acc:HGNC:26524]	1540	lincRNA	-1.67332	4.81708	-12.2758	1.76116e-27	4.49467e-25	51.7268
240890_at	ENSG00000235505	ENST00000532510	ENSG00000235505		3530	processed_transcript	-1.66835	6.32749	-8.74925	3.09933e-16	2.17806e-14	26.2037
235134_at	ENSG00000255135	ENST00000572035	ENSG00000255135		738	lincRNA	-1.64904	6.01104	-10.0408	3.51194e-20	4.05462e-18	35.1465
238893_at	ENSG00000271614	ENST00000605386	ATP2B1-AS1	ATP2B1 antisense RNA 1 [Source:HGNC Symbol;Acc:HGNC:27883]	3632	lincRNA	-1.6349	5.98801	-12.0237	1.23393e-26	2.60144e-24	49.805
214862_x_at	ENSG00000260400	ENST00000562082	ENSG00000260400		2295	sense_overlapping	-1.6239	5.30765	-9.6971	4.16418e-19	3.95924e-17	32.7104
1556677_at	ENSG00000233070	ENST00000417305	ZFY-AS1	ZFY antisense RNA 1 [Source:HGNC Symbol;Acc:HGNC:38798]	500	antisense	-1.5842	3.56227	-4.2703	2.76489e-05	0.000317701	1.66583
1557014_a_at	ENSG00000204860	ENST00000377680	FAM201A	family with sequence similarity 201 member A [Source:HGNC Symbol;Acc:HGNC:27239]	3437	antisense	-1.57014	3.97461	-9.97867	5.5072e-20	6.21033e-18	34.7032
1559870_at	ENSG00000255020	ENST00000525867	ENSG00000255020		1099	antisense	-1.56471	6.65239	-8.99457	5.77662e-17	4.30936e-15	27.8556
1555912_at	ENSG00000227199	ENST00000456775	ST7-AS1	ST7 antisense RNA 1 [Source:HGNC Symbol;Acc:HGNC:16000]	1889	antisense	-1.55586	3.17265	-13.301	5.87674e-31	2.19202e-28	59.6306
232001_at	ENSG00000237943	ENST00000445427	PRKCQ-AS1	PRKCQ antisense RNA 1 [Source:HGNC Symbol;Acc:HGNC:44689]	1133	lincRNA	-1.54722	6.36916	-11.1404	1.03276e-23	1.66928e-21	43.1641
240574_at	ENSG00000247400	ENST00000499499	DNAJC3-DT	DNAJC3 divergent transcript [Source:HGNC Symbol;Acc:HGNC:39808]	2908	lincRNA	-1.54671	5.6982	-8.34173	4.7873e-15	2.9017e-13	23.5141
226644_at	ENSG00000272106	ENST00000607222	ENSG00000272106		2038	antisense	-1.52656	7.30542	-9.63648	6.41594e-19	5.86998e-17	32.2847
238646_at	ENSG00000273702	ENST00000611877	ENSG00000273702		1162	lincRNA	-1.51761	5.53209	-8.71886	3.81032e-16	2.56615e-14	26.0007
242874_at	ENSG00000282241	ENST00000632720	ENSG00000282241		6943	sense_intronic	-1.49586	3.76775	-9.89466	1.00971e-19	1.11275e-17	34.106
228645_at	ENSG00000255198	ENST00000564014	SNHG9	small nucleolar RNA host gene 9 [Source:HGNC Symbol;Acc:HGNC:33102]	471	lincRNA	-1.48649	4.87199	-7.19389	7.13687e-12	2.76853e-10	16.3517
236075_s_at	ENSG00000234327	ENST00000413077	ENSG00000234327		474	antisense	-1.47712	6.25283	-7.80628	1.56486e-13	7.58801e-12	20.0925
235014_at	ENSG00000267100	ENST00000591501	ILF3-DT	ILF3 divergent tranacript [Source:HGNC Symbol;Acc:HGNC:27115]	1983	lincRNA	-1.46119	7.4071	-8.36578	4.08086e-15	2.50482e-13	23.6709
1556148_s_at	ENSG00000260572	ENST00000566372	ENSG00000260572		1715	antisense	-1.43051	4.29366	-9.51223	1.5503e-18	1.2961e-16	31.416
226995_at	ENSG00000223768	ENST00000400362	LINC00205	long intergenic non-protein coding RNA 205 [Source:HGNC Symbol;Acc:HGNC:16420]	7540	bidirectional_promoter_lncRNA	-1.42716	6.61292	-10.263	6.97023e-21	8.89438e-19	36.7401
237400_at	ENSG00000259071	ENST00000555403	ENSG00000259071		446	lincRNA	-1.42208	6.06083	-10.7889	1.43712e-22	2.1117e-20	40.567
229107_at	ENSG00000275494	ENST00000613406	ENSG00000275494		534	sense_intronic	-1.40425	4.65413	-8.66636	5.43846e-16	3.56366e-14	25.651
228049_x_at	ENSG00000260260	ENST00000563192	SNHG19	small nucleolar RNA host gene 19 [Source:HGNC Symbol;Acc:HGNC:49574]	342	lincRNA	-1.40279	10.3828	-6.67264	1.57831e-10	5.09684e-09	13.3273
231952_at	ENSG00000282330	ENST00000633342	ENSG00000282330		2072	lincRNA	-1.38908	6.7654	-8.37584	3.81701e-15	2.37291e-13	23.7366
228740_at	ENSG00000259969	ENST00000563647	ENSG00000259969		981	sense_overlapping	-1.38725	4.0593	-7.56058	7.41149e-13	3.15249e-11	18.5685
235171_at	ENSG00000167912	ENST00000517898	ENSG00000167912		1106	antisense	-1.38609	3.87286	-7.16842	8.33154e-12	3.18107e-10	16.2003
1557776_at	ENSG00000236155	ENST00000451482	ENSG00000236155		1078	processed_transcript	-1.35802	5.2831	-8.07229	2.81298e-14	1.5326e-12	21.7758
1559957_a_at	ENSG00000223768	ENST00000400362	LINC00205	long intergenic non-protein coding RNA 205 [Source:HGNC Symbol;Acc:HGNC:16420]	7540	bidirectional_promoter_lncRNA	-1.35719	6.13482	-6.41169	7.0194e-10	1.99047e-08	11.8728
237035_at	ENSG00000260816	ENST00000568885	ENSG00000260816		4284	sense_intronic	-1.35528	3.45757	-6.58739	2.58126e-10	7.87204e-09	12.8476
236598_at	ENSG00000227403	ENST00000439050	LINC01806	long intergenic non-protein coding RNA 1806 [Source:HGNC Symbol;Acc:HGNC:52599]	2333	lincRNA	-1.35508	5.21235	-6.37427	8.66607e-10	2.429e-08	11.6676
1552793_at	ENSG00000177335	ENST00000395172	C8orf31	chromosome 8 open reading frame 31 (putative) [Source:HGNC Symbol;Acc:HGNC:26731]	1875	lincRNA	-1.34312	3.91474	-8.52132	1.44499e-15	9.21941e-14	24.6907
229754_at	ENSG00000231770	ENST00000453671	TMEM44-AS1	TMEM44 antisense RNA 1 [Source:HGNC Symbol;Acc:HGNC:44272]	1119	antisense	-1.34012	5.55213	-9.86487	1.25119e-19	1.34822e-17	33.8947
1555865_at	ENSG00000255153	ENST00000530897	TOLLIP-AS1	TOLLIP antisense RNA 1 (head to head) [Source:HGNC Symbol;Acc:HGNC:27403]	939	antisense	-1.32848	4.80013	-8.64235	6.39728e-16	4.13605e-14	25.4914
236451_at	ENSG00000227403	ENST00000439050	LINC01806	long intergenic non-protein coding RNA 1806 [Source:HGNC Symbol;Acc:HGNC:52599]	2333	lincRNA	-1.32378	7.20461	-5.10779	6.42539e-07	1.01488e-05	5.26517
242699_at	ENSG00000254141	ENST00000519805	ENSG00000254141		716	sense_intronic	-1.30659	4.62969	-6.26966	1.55489e-09	4.09765e-08	11.0986
235505_s_at	ENSG00000261643	ENST00000564650	ENSG00000261643		861	sense_overlapping	-1.30656	5.63996	-7.97983	5.12685e-14	2.61685e-12	21.1869
1555890_at	ENSG00000284644	ENST00000489488	ENSG00000284644		460	antisense	-1.29544	5.499	-6.50722	4.08362e-10	1.21452e-08	12.4005
226546_at	ENSG00000262349	ENST00000570447	ENSG00000262349		705	processed_transcript	-1.28761	7.84228	-10.7216	2.37012e-22	3.38022e-20	40.0737
239517_at	ENSG00000285373	ENST00000459712	LINC02478	long intergenic non-protein coding RNA 2478 [Source:HGNC Symbol;Acc:HGNC:53446]	490	lincRNA	-1.28446	5.30798	-7.58603	6.3172e-13	2.71081e-11	18.725
214696_at	ENSG00000282800	ENST00000632329	MIR22HG	MIR22 host gene [Source:HGNC Symbol;Acc:HGNC:28219]	2626	lincRNA	-1.27248	9.35988	-7.25973	4.77679e-12	1.88314e-10	16.7444
233021_at	ENSG00000227354	ENST00000606049	RBM26-AS1	RBM26 antisense RNA 1 [Source:HGNC Symbol;Acc:HGNC:39805]	2427	antisense	-1.2604	4.45173	-9.85893	1.30582e-19	1.37651e-17	33.8526
230762_at	ENSG00000231856	ENST00000618844	ENSG00000231856		1793	antisense	-1.25451	4.28633	-10.0711	2.81973e-20	3.33484e-18	35.3628
227044_at	ENSG00000260708	ENST00000564152	ENSG00000260708		670	antisense	-1.24168	6.30078	-6.79262	7.84324e-11	2.6411e-09	14.0097
238485_at	ENSG00000259673	ENST00000559298	IQCH-AS1	IQCH antisense RNA 1 [Source:HGNC Symbol;Acc:HGNC:44104]	5753	lincRNA	-1.23878	4.99272	-10.4693	1.53339e-21	2.06539e-19	38.2327
1556221_a_at	ENSG00000261488	ENST00000563632	ENSG00000261488		1937	antisense	-1.2369	6.32396	-5.19122	4.29647e-07	6.94453e-06	5.65274
230351_at	ENSG00000272143	ENST00000606448	FGF14-AS2	FGF14 antisense RNA 2 [Source:HGNC Symbol;Acc:HGNC:44368]	1074	lincRNA	-1.22604	5.83419	-6.6217	2.11875e-10	6.59939e-09	13.0401
1556220_at	ENSG00000261488	ENST00000563632	ENSG00000261488		1937	antisense	-1.20897	3.66207	-6.53171	3.55106e-10	1.06951e-08	12.5367
238658_at	ENSG00000276724	ENST00000616244	ENSG00000276724		701	lincRNA	-1.20863	5.36451	-6.92656	3.55855e-11	1.23253e-09	14.7813
236170_x_at	ENSG00000271122	ENST00000605778	ENSG00000271122		4200	antisense	-1.20361	5.94614	-7.73507	2.46346e-13	1.13765e-11	19.6477
230595_at	ENSG00000277631	ENST00000442069	PGM5P3-AS1	PGM5P3 antisense RNA 1 [Source:HGNC Symbol;Acc:HGNC:51194]	615	lincRNA	-1.19902	3.78058	-5.63888	4.56918e-08	9.46835e-07	7.8173
240929_at	ENSG00000254109	ENST00000519753	RBPMS-AS1	RBPMS antisense RNA 1 [Source:HGNC Symbol;Acc:HGNC:48721]	1031	antisense	-1.19102	5.67601	-7.73779	2.42111e-13	1.12884e-11	19.6647
1562738_a_at	ENSG00000259248	ENST00000560962	USP3-AS1	USP3 antisense RNA 1 [Source:HGNC Symbol;Acc:HGNC:44140]	1807	antisense	-1.1828	3.172	-8.23994	9.3813e-15	5.48072e-13	22.8536
228686_at	ENSG00000245937	ENST00000501702	LINC01184	long intergenic non-protein coding RNA 1184 [Source:HGNC Symbol;Acc:HGNC:49565]	2977	lincRNA	-1.17708	5.2936	-5.24914	3.23991e-07	5.36188e-06	5.92477
239343_at	ENSG00000260329	ENST00000570282	ENSG00000260329		1469	antisense	-1.17611	4.45519	-8.07943	2.68516e-14	1.47958e-12	21.8214
1557167_at	ENSG00000228223	ENST00000411553	HCG11	HLA complex group 11 (non-protein coding) [Source:HGNC Symbol;Acc:HGNC:17707]	5696	lincRNA	-1.17438	3.90729	-6.42421	6.5403e-10	1.87656e-08	11.9417
243225_at	ENSG00000272143	ENST00000606448	FGF14-AS2	FGF14 antisense RNA 2 [Source:HGNC Symbol;Acc:HGNC:44368]	1074	lincRNA	-1.15035	5.13999	-6.62134	2.12313e-10	6.59939e-09	13.0381
235428_at	ENSG00000253716	ENST00000523031	MINCR	MYC-induced long non-coding RNA [Source:HGNC Symbol;Acc:HGNC:51653]	689	antisense	-1.14901	4.77935	-6.27723	1.49081e-09	3.99389e-08	11.1396
1556595_at	ENSG00000260816	ENST00000568885	ENSG00000260816		4284	sense_intronic	-1.14432	5.05065	-5.31987	2.28807e-07	4.01235e-06	6.26027
224870_at	ENSG00000226950	ENST00000411630	DANCR	differentiation antagonizing non-protein coding RNA [Source:HGNC Symbol;Acc:HGNC:28964]	904	lincRNA	-1.13888	8.8742	-8.67468	5.14063e-16	3.41464e-14	25.7063
1557169_x_at	ENSG00000228223	ENST00000411553	HCG11	HLA complex group 11 (non-protein coding) [Source:HGNC Symbol;Acc:HGNC:17707]	5696	lincRNA	-1.13493	4.65515	-6.17093	2.68312e-09	6.81176e-08	10.568
1556706_at	ENSG00000258789	ENST00000556328	ENSG00000258789		718	antisense	-1.13427	4.46213	-8.00846	4.25906e-14	2.19704e-12	21.3688
240460_at	ENSG00000233682	ENST00000419064	ENSG00000233682		395	antisense	-1.12581	6.06564	-6.30873	1.25084e-09	3.41785e-08	11.3104
242292_at	ENSG00000269911	ENST00000602508	FAM226B	family with sequence similarity 226 member B (non-protein coding) [Source:HGNC Symbol;Acc:HGNC:31964]	1490	sense_intronic	-1.11696	5.00036	-6.51342	3.94181e-10	1.17987e-08	12.435
1555363_s_at	ENSG00000266904	ENST00000586645	LINC00663	long intergenic non-protein coding RNA 663 [Source:HGNC Symbol;Acc:HGNC:28609]	1357	lincRNA	-1.10417	6.42246	-7.43886	1.58383e-12	6.56411e-11	17.8248
1564372_s_at	ENSG00000177640	ENST00000454781	CASC2	cancer susceptibility 2 (non-protein coding) [Source:HGNC Symbol;Acc:HGNC:22933]	2216	antisense	-1.10193	3.22652	-9.84691	1.42373e-19	1.46886e-17	33.7675
235282_at	ENSG00000264920	ENST00000582787	ENSG00000264920		496	lincRNA	-1.10177	6.30682	-6.44077	5.95585e-10	1.72934e-08	12.0328
220324_at	ENSG00000233237	ENST00000426635	LINC00472	long intergenic non-protein coding RNA 472 [Source:HGNC Symbol;Acc:HGNC:21380]	2958	lincRNA	-1.10019	3.96852	-6.16084	2.83608e-09	7.13038e-08	10.5141
1555216_a_at	ENSG00000267280	ENST00000590421	TBX2-AS1	TBX2 antisense RNA 1 [Source:HGNC Symbol;Acc:HGNC:50355]	861	antisense	-1.09592	3.56497	-4.45822	1.24355e-05	0.000151506	2.42612
1568838_at	ENSG00000185203	ENST00000399966	WASIR1	WASH and IL9R antisense RNA 1 [Source:HGNC Symbol;Acc:HGNC:38513]	1054	antisense	-1.09073	4.08081	-3.99692	8.42581e-05	0.000880533	0.610582
239894_at	ENSG00000231920	ENST00000439097	NEBL-AS1	NEBL antisense RNA 1 [Source:HGNC Symbol;Acc:HGNC:44899]	661	antisense	-1.08715	3.46783	-8.15433	1.64619e-14	9.28185e-13	22.3016
240549_at	ENSG00000225377	ENST00000442637	NRSN2-AS1	NRSN2 antisense RNA 1 [Source:HGNC Symbol;Acc:HGNC:51222]	762	antisense	-1.06193	3.87037	-9.64037	6.24082e-19	5.81957e-17	32.312
238081_at	ENSG00000180769	ENST00000451762	WDFY3-AS2	WDFY3 antisense RNA 2 [Source:HGNC Symbol;Acc:HGNC:21603]	5814	antisense	-1.05898	6.13446	-6.27321	1.52448e-09	4.06164e-08	11.1178
238069_at	ENSG00000228506	ENST00000418945	ENSG00000228506		1638	antisense	-1.05167	6.16504	-5.49307	9.62293e-08	1.86646e-06	7.09679
236076_at	ENSG00000247796	ENST00000499459	ENSG00000247796		3137	antisense	-1.04567	4.37777	-7.26684	4.57326e-12	1.81768e-10	16.787
231046_at	ENSG00000272523	ENST00000606054	LINC01023	long intergenic non-protein coding RNA 1023 [Source:HGNC Symbol;Acc:HGNC:49004]	436	lincRNA	-1.04507	5.56771	-7.11152	1.1757e-11	4.35187e-10	15.8636
227765_at	ENSG00000253738	ENST00000522817	OTUD6B-AS1	OTUD6B antisense RNA 1 (head to head) [Source:HGNC Symbol;Acc:HGNC:50466]	4275	antisense	-1.04179	7.85139	-7.49487	1.11776e-12	4.67245e-11	18.1661
243957_at	ENSG00000259658	ENST00000560292	ENSG00000259658	putative ubiquitin-conjugating enzyme E2Q2-like protein [Source:NCBI gene;Acc:100128108]	625	processed_transcript	-1.03719	4.134	-8.81933	1.92257e-16	1.39142e-14	26.6732
1568807_a_at	ENSG00000227354	ENST00000606049	RBM26-AS1	RBM26 antisense RNA 1 [Source:HGNC Symbol;Acc:HGNC:39805]	2427	antisense	-1.03671	4.36855	-5.70875	3.18184e-08	6.76699e-07	8.16772
239242_at	ENSG00000224281	ENST00000446986	SLC25A5-AS1	SLC25A5 antisense RNA 1 [Source:HGNC Symbol;Acc:HGNC:43438]	1874	lincRNA	-1.03601	4.5495	-8.72692	3.60721e-16	2.46358e-14	26.0545
244080_at	ENSG00000260805	ENST00000564287	ENSG00000260805		1899	lincRNA	-1.03317	4.91449	-6.08534	4.28511e-09	1.03376e-07	10.1129
227298_at	ENSG00000225791	ENST00000606714	TRAM2-AS1	TRAM2 antisense RNA 1 (head to head) [Source:HGNC Symbol;Acc:HGNC:48663]	2453	lincRNA	-1.03152	6.78013	-8.06543	2.94157e-14	1.58485e-12	21.7319
228160_at	ENSG00000263753	ENST00000582008	LINC00667	long intergenic non-protein coding RNA 667 [Source:HGNC Symbol;Acc:HGNC:27906]	3979	lincRNA	-1.03076	4.83365	-5.4559	1.16086e-07	2.21542e-06	6.91548
228370_at	ENSG00000224078	ENST00000551938	SNHG14	small nucleolar RNA host gene 14 [Source:HGNC Symbol;Acc:HGNC:37462]	1108	antisense	-1.01679	10.2678	-5.14277	5.43087e-07	8.71996e-06	5.42705
215039_at	ENSG00000267272	ENST00000490006	LINC01140	long intergenic non-protein coding RNA 1140 [Source:HGNC Symbol;Acc:HGNC:27922]	1389	lincRNA	-1.01309	5.13237	-4.53459	8.91932e-06	0.000111757	2.74311
1558512_at	ENSG00000261098	ENST00000561746	ENSG00000261098		4140	lincRNA	-1.01122	5.41145	-7.62533	4.93329e-13	2.23566e-11	18.9672
228664_at	ENSG00000248275	ENST00000514146	TRIM52-AS1	TRIM52 antisense RNA 1 (head to head) [Source:HGNC Symbol;Acc:HGNC:49006]	807	lincRNA	-1.00796	6.17562	-6.38524	8.1474e-10	2.2969e-08	11.7277
241853_at	ENSG00000224616	ENST00000421185	RTCA-AS1	RTCA antisense RNA 1 [Source:HGNC Symbol;Acc:HGNC:50573]	423	antisense	-1.00563	3.87002	-4.31308	2.31044e-05	0.000268022	1.83644
240830_at	ENSG00000267322	ENST00000615535	SNHG22	small nucleolar RNA host gene 22 [Source:HGNC Symbol;Acc:HGNC:50285]	421	antisense	1.00542	6.08855	4.63518	5.71956e-06	7.49571e-05	3.16756
214857_at	ENSG00000269609	ENST00000492465	RPARP-AS1	RPARP antisense RNA 1 [Source:HGNC Symbol;Acc:HGNC:45238]	1556	lincRNA	1.04557	7.81177	5.7124	3.12192e-08	6.66882e-07	8.18614
228455_at	ENSG00000273373	ENST00000609909	ENSG00000273373		2850	antisense	1.05137	5.83617	4.67608	4.76399e-06	6.3638e-05	3.34239
222281_s_at	ENSG00000285417	ENST00000582596	ENSG00000285417		1119	processed_transcript	1.05505	4.00704	4.20915	3.5653e-05	0.000397429	1.42451
1555860_x_at	ENSG00000206573	ENST00000469846	THUMPD3-AS1	THUMPD3 antisense RNA 1 [Source:HGNC Symbol;Acc:HGNC:44478]	670	antisense	1.07785	4.91609	5.59618	5.69119e-08	1.14509e-06	7.60478
242546_at	ENSG00000244306	ENST00000612696	ENSG00000244306		4119	processed_transcript	1.07926	4.79287	5.84795	1.5326e-08	3.40899e-07	8.87576
235939_at	ENSG00000260920	ENST00000565390	ENSG00000260920		2449	sense_overlapping	1.11768	4.01552	9.52591	1.40713e-18	1.19705e-16	31.5114
206082_at	ENSG00000206337	ENST00000414046	HCP5	HLA complex P5 (non-protein coding) [Source:HGNC Symbol;Acc:HGNC:21659]	2658	sense_overlapping	1.12415	6.00114	3.7977	0.000182967	0.00177797	-0.119621
236521_at	ENSG00000271259	ENST00000605051	ENSG00000271259		540	lincRNA	1.12577	3.97058	6.49829	4.29674e-10	1.26272e-08	12.3509
227452_at	ENSG00000227036	ENST00000457958	LINC00511	long intergenic non-protein coding RNA 511 [Source:HGNC Symbol;Acc:HGNC:43564]	1696	lincRNA	1.12987	3.34731	5.31952	2.29206e-07	4.01235e-06	6.25859
239209_at	ENSG00000270076	ENST00000602443	ENSG00000270076		707	lincRNA	1.13094	5.88064	5.48237	1.01582e-07	1.96244e-06	7.04446
229678_at	ENSG00000233621	ENST00000424989	LINC01137	long intergenic non-protein coding RNA 1137 [Source:HGNC Symbol;Acc:HGNC:49453]	1395	antisense	1.15033	4.1617	8.29681	6.44561e-15	3.85861e-13	23.222
1555858_at	ENSG00000206573	ENST00000469846	THUMPD3-AS1	THUMPD3 antisense RNA 1 [Source:HGNC Symbol;Acc:HGNC:44478]	670	antisense	1.1876	4.85848	5.6816	3.66359e-08	7.69036e-07	8.03118
243601_at	ENSG00000260997	ENST00000568457	ENSG00000260997		1911	sense_overlapping	1.18803	2.95916	6.15226	2.97285e-09	7.3925e-08	10.4683
240169_at	ENSG00000261101	ENST00000564612	ENSG00000261101		656	sense_overlapping	1.18973	2.83615	7.60264	5.69088e-13	2.53166e-11	18.8272
239062_at	ENSG00000204282	ENST00000589217	TNRC6C-AS1	TNRC6C antisense RNA 1 [Source:HGNC Symbol;Acc:HGNC:44360]	3192	antisense	1.21678	2.77452	9.11905	2.44151e-17	1.9095e-15	28.7028
242228_at	ENSG00000274964	ENST00000622688	ENSG00000274964		1357	sense_intronic	1.22175	5.38785	7.85993	1.10998e-13	5.49213e-12	20.4293
229095_s_at	ENSG00000184115	ENST00000490013	ENSG00000184115		2918	processed_transcript	1.22943	4.61715	5.08996	6.99796e-07	1.10172e-05	5.18301
227074_at	ENSG00000223745	ENST00000421202	CCDC18-AS1	CCDC18 antisense RNA 1 [Source:HGNC Symbol;Acc:HGNC:52262]	2973	lincRNA	1.23004	8.18819	5.52229	8.29837e-08	1.6291e-06	7.23997
238320_at	ENSG00000245532	ENST00000501122	NEAT1	nuclear paraspeckle assembly transcript 1 (non-protein coding) [Source:HGNC Symbol;Acc:HGNC:30815]	22743	lincRNA	1.27186	3.8482	5.08901	7.02993e-07	1.10318e-05	5.17863
225799_at	ENSG00000172965	ENST00000603827	MIR4435-2HG	MIR4435-2 host gene [Source:HGNC Symbol;Acc:HGNC:35163]	1587	lincRNA	1.2963	9.58479	8.03534	3.57736e-14	1.8855e-12	21.5399
1559296_at	ENSG00000241684	ENST00000481312	ADAMTS9-AS2	ADAMTS9 antisense RNA 2 [Source:HGNC Symbol;Acc:HGNC:42435]	1970	antisense	1.32632	3.00451	9.60486	8.03509e-19	7.21521e-17	32.0631
229795_at	ENSG00000275180	ENST00000619323	ENSG00000275180		491	lincRNA	1.3461	6.70764	5.62494	4.90941e-08	1.00446e-06	7.74778
1556364_at	ENSG00000241684	ENST00000474768	ADAMTS9-AS2	ADAMTS9 antisense RNA 2 [Source:HGNC Symbol;Acc:HGNC:42435]	2388	antisense	1.35047	5.32502	7.33431	3.02265e-12	1.2214e-10	17.1922
225239_at	ENSG00000245532	ENST00000501122	NEAT1	nuclear paraspeckle assembly transcript 1 (non-protein coding) [Source:HGNC Symbol;Acc:HGNC:30815]	22743	lincRNA	1.36861	10.0531	5.67315	3.82767e-08	8.00015e-07	7.98875
228037_at	ENSG00000265666	ENST00000581080	RARA-AS1	RARA antisense RNA 1 [Source:HGNC Symbol;Acc:HGNC:49577]	1790	antisense	1.40839	5.59707	11.6006	3.15741e-25	6.12411e-23	46.6052
227517_s_at	ENSG00000234741	ENST00000432536	GAS5	growth arrest specific 5 (non-protein coding) [Source:HGNC Symbol;Acc:HGNC:16355]	959	lincRNA	1.40841	7.82204	5.39976	1.53838e-07	2.83634e-06	6.64348
242881_x_at	ENSG00000244306	ENST00000619091	ENSG00000244306		1444	processed_transcript	1.42705	4.32394	6.32408	1.14806e-09	3.16303e-08	11.3938
243837_x_at	ENSG00000235978	ENST00000489771	ENSG00000235978		509	antisense	1.45346	3.32999	12.4941	3.23999e-28	8.72818e-26	53.3981
235437_at	ENSG00000272079	ENST00000607794	ENSG00000272079		1269	lincRNA	1.45863	3.66569	9.75639	2.72541e-19	2.6431e-17	33.1279
227306_at	ENSG00000260912	ENST00000563205	ENSG00000260912		1965	sense_overlapping	1.5121	5.12385	8.7317	3.49198e-16	2.41894e-14	26.0865
232105_at	ENSG00000281406	ENST00000626538	BLACAT1	bladder cancer associated transcript 1 (non-protein coding) [Source:HGNC Symbol;Acc:HGNC:48597]	2994	lincRNA	1.54643	4.45449	9.25278	9.6188e-18	7.64616e-16	29.6193
227062_at	ENSG00000245532	ENST00000501122	NEAT1	nuclear paraspeckle assembly transcript 1 (non-protein coding) [Source:HGNC Symbol;Acc:HGNC:30815]	22743	lincRNA	1.56197	7.72662	5.68856	3.53379e-08	7.45015e-07	8.06611
227984_at	ENSG00000260807	ENST00000565467	ENSG00000260807		3726	lincRNA	1.57065	2.90467	8.81399	1.99396e-16	1.42187e-14	26.6373
235696_at	ENSG00000247134	ENST00000500843	ENSG00000247134		737	lincRNA	1.63815	4.3812	7.92879	7.12856e-14	3.60066e-12	20.8635
1558796_a_at	ENSG00000230910	ENST00000604392	ENSG00000230910		2365	antisense	1.64382	2.93948	8.05345	3.18e-14	1.69449e-12	21.6554
235152_at	ENSG00000245571	ENST00000501817	FAM111A-DT	FAM111A divergent transcript [Source:HGNC Symbol;Acc:HGNC:53752]	2110	lincRNA	1.65346	7.52725	9.82956	1.6127e-19	1.62917e-17	33.6447
1569872_a_at	ENSG00000260807	ENST00000565467	ENSG00000260807		3726	lincRNA	1.70063	3.35862	9.5833	9.36545e-19	8.25692e-17	31.9122
214657_s_at	ENSG00000245532	ENST00000501122	NEAT1	nuclear paraspeckle assembly transcript 1 (non-protein coding) [Source:HGNC Symbol;Acc:HGNC:30815]	22743	lincRNA	1.71271	6.89733	5.12357	5.95645e-07	9.46978e-06	5.33812
234989_at	ENSG00000245532	ENST00000501122	NEAT1	nuclear paraspeckle assembly transcript 1 (non-protein coding) [Source:HGNC Symbol;Acc:HGNC:30815]	22743	lincRNA	1.78925	10.0168	5.86385	1.40879e-08	3.19217e-07	8.95746
1558795_at	ENSG00000230910	ENST00000604392	ENSG00000230910		2365	antisense	2.1802	3.29992	9.56273	1.0838e-18	9.38456e-17	31.7685
231062_at	ENSG00000260992	ENST00000562781	DOCK9-DT	DOCK9 divergent transcript [Source:HGNC Symbol;Acc:HGNC:43696]	807	antisense	2.19653	4.8011	14.7157	7.98606e-36	6.45407e-33	70.6964
241337_at	ENSG00000229116	ENST00000452578	ENSG00000229116		1089	lincRNA	2.39058	3.28844	11.1858	7.33601e-24	1.22663e-21	43.5015
1557761_s_at	ENSG00000237463	ENST00000421273	ENSG00000237463		1752	antisense	2.64902	2.96942	13.5929	5.89056e-32	2.59666e-29	61.902
1556695_a_at	ENSG00000237187	ENST00000504474	NR2F1-AS1	NR2F1 antisense RNA 1 [Source:HGNC Symbol;Acc:HGNC:48622]	2868	antisense	2.68096	3.38467	14.198	4.89723e-34	3.39238e-31	66.6319
1556696_s_at	ENSG00000237187	ENST00000504474	NR2F1-AS1	NR2F1 antisense RNA 1 [Source:HGNC Symbol;Acc:HGNC:48622]	2868	antisense	2.71061	3.71571	14.8105	3.75358e-36	4.55028e-33	71.4419
230526_at	ENSG00000204282	ENST00000589217	TNRC6C-AS1	TNRC6C antisense RNA 1 [Source:HGNC Symbol;Acc:HGNC:44360]	3192	antisense	2.84725	4.58389	15.0187	7.1506e-37	1.15578e-33	73.0791
236640_at	ENSG00000255248	ENST00000636654	MIR100HG	mir-100-let-7a-2-mir-125b-1 cluster host gene [Source:HGNC Symbol;Acc:HGNC:39522]	1434	lincRNA	3.13135	6.33043	14.7289	7.19219e-36	6.45407e-33	70.7998
1554097_a_at	ENSG00000171889	ENST00000304425	MIR31HG	MIR31 host gene [Source:HGNC Symbol;Acc:HGNC:37187]	745	sense_overlapping	3.20155	4.57144	12.2249	2.61143e-27	6.33142e-25	51.3379
229014_at	ENSG00000237187	ENST00000607797	NR2F1-AS1	NR2F1 antisense RNA 1 [Source:HGNC Symbol;Acc:HGNC:48622]	3380	antisense	3.64756	5.7227	16.4729	6.54942e-42	1.58791e-38	84.5312
230127_at	ENSG00000270069	ENST00000602461	MIR222HG	MIR222 host gene [Source:HGNC Symbol;Acc:HGNC:49555]	1379	lincRNA	3.71556	5.5068	12.978	7.4223e-30	2.57077e-27	57.1265
233591_at	ENSG00000260943	ENST00000563933	LINC02555	long intergenic non-protein coding RNA 2555 [Source:HGNC Symbol;Acc:HGNC:53593]	1951	lincRNA	3.81351	4.26199	10.2705	6.59986e-21	8.64938e-19	36.7939
236065_at	ENSG00000225342	ENST00000618127	ENSG00000225342		1840	antisense	4.45367	5.49709	13.9631	3.15412e-33	1.69937e-30	64.7926

## Sheet: ATC-NT
lncRNA DE in ATC compared to normal tissue in Microarray
affy_hg_u133_plus_2	ensembl_gene_id	ensembl_transcript_id	hgnc_symbol	description	transcript_length	transcript_biotype	logFC	AveExpr	t	P.Value	adj.P.Val	B
1557107_at	ENSG00000233705	ENST00000440512	SLC26A4-AS1	SLC26A4 antisense RNA 1 [Source:HGNC Symbol;Acc:HGNC:22385]	3840	antisense	-6.73599	8.26103	-20.2624	7.09326e-55	2.29301e-52	114.301
229782_at	ENSG00000255794	ENST00000639542	RMST	rhabdomyosarcoma 2 associated transcript (non-protein coding) [Source:HGNC Symbol;Acc:HGNC:29893]	3269	lincRNA	-5.71478	9.26836	-18.8875	3.21676e-50	7.09003e-48	103.638
226591_at	ENSG00000257151	ENST00000552334	PWAR6	Prader Willi/Angelman region RNA 6 [Source:HGNC Symbol;Acc:HGNC:49129]	4618	lincRNA	-4.83903	8.60433	-23.389	3.63722e-65	4.40922e-62	137.85
226587_at	ENSG00000257151	ENST00000552334	PWAR6	Prader Willi/Angelman region RNA 6 [Source:HGNC Symbol;Acc:HGNC:49129]	4618	lincRNA	-4.35781	8.23316	-17.4363	3.0668e-45	5.1279e-43	92.2355
229930_at	ENSG00000229891	ENST00000424852	LINC01315	long intergenic non-protein coding RNA 1315 [Source:HGNC Symbol;Acc:HGNC:50513]	1142	lincRNA	-4.31413	8.30488	-18.5592	4.253e-49	8.96643e-47	101.071
229130_at	ENSG00000251615	ENST00000505448	ENSG00000251615		3249	lincRNA	-4.3136	6.80575	-21.6501	1.68888e-59	1.3649e-56	124.884
242354_at	ENSG00000261183	ENST00000564302	SPINT1-AS1	SPINT1 antisense RNA 1 [Source:HGNC Symbol;Acc:HGNC:53162]	643	antisense	-4.22458	9.19175	-20.8902	5.60745e-57	2.71905e-54	119.113
228528_at	ENSG00000203709	ENST00000608023	MIR29B2CHG	MIR29B2 and MIR29C host gene [Source:HGNC Symbol;Acc:HGNC:32018]	15145	lincRNA	-4.08411	7.31875	-16.4405	8.48216e-42	1.1425e-39	84.3531
228370_at	ENSG00000224078	ENST00000551938	SNHG14	small nucleolar RNA host gene 14 [Source:HGNC Symbol;Acc:HGNC:37462]	1108	antisense	-4.04606	10.2678	-20.6101	4.83812e-56	1.80462e-53	116.97
233527_at	ENSG00000250073	ENST00000504932	ENSG00000250073		1493	antisense	-3.82129	5.39162	-20.5421	8.16839e-56	2.82918e-53	116.45
236451_at	ENSG00000227403	ENST00000439050	LINC01806	long intergenic non-protein coding RNA 1806 [Source:HGNC Symbol;Acc:HGNC:52599]	2333	lincRNA	-3.74679	7.20461	-14.5599	2.7592e-35	2.38917e-33	69.4413
235102_x_at	ENSG00000262202	ENST00000573866	ENSG00000262202		637	lincRNA	-3.67209	4.81726	-9.77706	2.35034e-19	5.35061e-18	33.0266
213447_at	ENSG00000224078	ENST00000640631	SNHG14	small nucleolar RNA host gene 14 [Source:HGNC Symbol;Acc:HGNC:37462]	13074	antisense	-3.53961	8.56197	-21.3724	1.39907e-58	9.69157e-56	122.782
221974_at	ENSG00000224078	ENST00000640631	SNHG14	small nucleolar RNA host gene 14 [Source:HGNC Symbol;Acc:HGNC:37462]	13074	antisense	-3.47597	9.50229	-20.1511	1.67835e-54	5.08644e-52	113.444
219871_at	ENSG00000231160	ENST00000440181	KLF3-AS1	KLF3 antisense RNA 1 [Source:HGNC Symbol;Acc:HGNC:25796]	2368	antisense	-3.4583	5.61995	-16.3519	1.71862e-41	2.19304e-39	83.6508
1557776_at	ENSG00000236155	ENST00000451482	ENSG00000236155		1078	processed_transcript	-3.34693	5.2831	-20.0364	4.08497e-54	1.10045e-51	112.56
1560834_a_at	ENSG00000255794	ENST00000639542	RMST	rhabdomyosarcoma 2 associated transcript (non-protein coding) [Source:HGNC Symbol;Acc:HGNC:29893]	3269	lincRNA	-3.30732	6.35942	-13.8938	5.46012e-33	3.35141e-31	64.1847
1560652_at	ENSG00000261409	ENST00000564206	ENSG00000261409		4996	sense_overlapping	-3.29528	4.47909	-12.3297	1.1605e-27	4.89327e-26	51.9964
226644_at	ENSG00000272106	ENST00000607222	ENSG00000272106		2038	antisense	-3.2933	7.30542	-20.9371	3.91344e-57	2.37204e-54	119.471
235251_at	ENSG00000261786	ENST00000568686	ENSG00000261786		5067	lincRNA	-3.25369	6.19801	-12.2406	2.31193e-27	9.50046e-26	51.3119
229636_at	ENSG00000271858	ENST00000607121	ENSG00000271858	cytochrome b561 family member D2 [Source:NCBI gene;Acc:11068]	1004	antisense	-3.25096	5.50344	-16.187	6.40588e-41	7.96464e-39	82.3422
230776_at	ENSG00000267128	ENST00000590137	RNF157-AS1	RNF157 antisense RNA 1 [Source:HGNC Symbol;Acc:HGNC:44127]	1812	antisense	-3.22784	5.28015	-16.6194	2.03776e-42	2.9062e-40	85.7715
240574_at	ENSG00000247400	ENST00000499499	DNAJC3-DT	DNAJC3 divergent transcript [Source:HGNC Symbol;Acc:HGNC:39808]	2908	lincRNA	-3.2127	5.6982	-17.4501	2.74707e-45	4.75734e-43	92.345
238081_at	ENSG00000180769	ENST00000451762	WDFY3-AS2	WDFY3 antisense RNA 2 [Source:HGNC Symbol;Acc:HGNC:21603]	5814	antisense	-3.2049	6.13446	-19.1205	5.16973e-51	1.19372e-48	105.457
232049_at	ENSG00000260686	ENST00000565823	ENSG00000260686		2178	sense_overlapping	-3.20483	5.58323	-20.6349	3.99493e-56	1.61428e-53	117.161
242523_at	ENSG00000273015	ENST00000609803	ENSG00000273015		9730	lincRNA	-3.07861	6.85066	-17.2028	1.96038e-44	3.06641e-42	90.3904
1555890_at	ENSG00000284644	ENST00000489488	ENSG00000284644		460	antisense	-3.03336	5.499	-15.3456	5.27319e-38	5.68216e-36	75.6659
236598_at	ENSG00000227403	ENST00000439050	LINC01806	long intergenic non-protein coding RNA 1806 [Source:HGNC Symbol;Acc:HGNC:52599]	2333	lincRNA	-3.02288	5.21235	-14.3208	1.84621e-34	1.39879e-32	67.5515
241873_at	ENSG00000271474	ENST00000605849	ENSG00000271474		3329	antisense	-2.98752	5.86518	-13.1443	2.01427e-30	1.00693e-28	58.3106
241401_at	ENSG00000180769	ENST00000451762	WDFY3-AS2	WDFY3 antisense RNA 2 [Source:HGNC Symbol;Acc:HGNC:21603]	5814	antisense	-2.94729	5.80492	-15.8941	6.62685e-40	7.83747e-38	80.0185
230729_at	ENSG00000270820	ENST00000605437	ENSG00000270820		569	antisense	-2.94667	6.02817	-20.0665	3.23627e-54	9.23099e-52	112.792
228049_x_at	ENSG00000260260	ENST00000563192	SNHG19	small nucleolar RNA host gene 19 [Source:HGNC Symbol;Acc:HGNC:49574]	342	lincRNA	-2.89343	10.3828	-13.8611	7.07212e-33	4.28659e-31	63.9275
214857_at	ENSG00000269609	ENST00000492465	RPARP-AS1	RPARP antisense RNA 1 [Source:HGNC Symbol;Acc:HGNC:45238]	1556	lincRNA	-2.88709	7.81177	-15.8857	7.0865e-40	8.18153e-38	79.9518
240100_at	ENSG00000225742	ENST00000415869	LINC02036	long intergenic non-protein coding RNA 2036 [Source:HGNC Symbol;Acc:HGNC:52876]	910	lincRNA	-2.8168	6.43167	-10.0556	3.15582e-20	7.7678e-19	35.015
243729_at	ENSG00000282241	ENST00000632720	ENSG00000282241		6943	sense_intronic	-2.80175	4.49307	-17.8557	1.10164e-46	2.05456e-44	95.5439
232239_at	ENSG00000232229	ENST00000448963	LINC00865	long intergenic non-protein coding RNA 865 [Source:HGNC Symbol;Acc:HGNC:45170]	4272	lincRNA	-2.7853	6.945	-16.9063	2.07338e-43	3.14183e-41	88.0444
238727_at	ENSG00000267034	ENST00000587099	ENSG00000267034		1412	lincRNA	-2.69596	5.21074	-13.3172	5.17477e-31	2.69812e-29	59.6611
231334_at	ENSG00000261399	ENST00000570022	ENSG00000261399		468	antisense	-2.68526	3.85976	-14.0713	1.33723e-33	9.00586e-32	65.5832
236279_at	ENSG00000275234	ENST00000615487	ENSG00000275234		688	antisense	-2.67461	6.46688	-14.6738	1.11503e-35	9.83048e-34	70.3422
230351_at	ENSG00000272143	ENST00000606448	FGF14-AS2	FGF14 antisense RNA 2 [Source:HGNC Symbol;Acc:HGNC:44368]	1074	lincRNA	-2.67234	5.83419	-14.5357	3.34482e-35	2.84545e-33	69.2499
238069_at	ENSG00000228506	ENST00000418945	ENSG00000228506		1638	antisense	-2.64413	6.16504	-13.9091	4.8346e-33	3.00551e-31	64.3056
1559871_s_at	ENSG00000255020	ENST00000525867	ENSG00000255020		1099	antisense	-2.62521	3.84003	-14.1957	4.98592e-34	3.5554e-32	66.5639
1555363_s_at	ENSG00000266904	ENST00000586645	LINC00663	long intergenic non-protein coding RNA 663 [Source:HGNC Symbol;Acc:HGNC:28609]	1357	lincRNA	-2.60145	6.42246	-17.6509	5.58225e-46	1.00253e-43	93.9299
240460_at	ENSG00000233682	ENST00000419064	ENSG00000233682		395	antisense	-2.54296	6.06564	-14.3515	1.44646e-34	1.13127e-32	67.7941
231952_at	ENSG00000282330	ENST00000633342	ENSG00000282330		2072	lincRNA	-2.49803	6.7654	-15.1698	2.14352e-37	2.12121e-35	74.2714
229094_at	ENSG00000204934	ENST00000461019	ATP6V0E2-AS1	ATP6V0E2 antisense RNA 1 [Source:HGNC Symbol;Acc:HGNC:44180]	2973	antisense	-2.48819	3.85492	-12.0542	9.75499e-27	3.84569e-25	49.8823
1569577_x_at	ENSG00000262185	ENST00000576810	ENSG00000262185		1394	sense_overlapping	-2.47973	4.77206	-13.5102	1.13158e-31	6.16522e-30	61.1718
1559870_at	ENSG00000255020	ENST00000525867	ENSG00000255020		1099	antisense	-2.47417	6.65239	-14.3238	1.80365e-34	1.38824e-32	67.5747
240929_at	ENSG00000254109	ENST00000519753	RBPMS-AS1	RBPMS antisense RNA 1 [Source:HGNC Symbol;Acc:HGNC:48721]	1031	antisense	-2.46639	5.67601	-16.1377	9.48911e-41	1.15032e-38	81.9514
1556147_at	ENSG00000260572	ENST00000566372	ENSG00000260572		1715	antisense	-2.46415	4.11601	-15.1951	1.75145e-37	1.76933e-35	74.4723
242292_at	ENSG00000269911	ENST00000602508	FAM226B	family with sequence similarity 226 member B (non-protein coding) [Source:HGNC Symbol;Acc:HGNC:31964]	1490	sense_intronic	-2.40101	5.00036	-14.1009	1.0574e-33	7.22158e-32	65.8166
222307_at	ENSG00000203497	ENST00000420367	PDCD4-AS1	PDCD4 antisense RNA 1 [Source:HGNC Symbol;Acc:HGNC:27425]	778	antisense	-2.39514	5.51815	-15.2444	1.18188e-37	1.21935e-35	74.8634
1561106_at	ENSG00000231028	ENST00000421378	LINC00271	long intergenic non-protein coding RNA 271 [Source:HGNC Symbol;Acc:HGNC:32526]	1580	lincRNA	-2.38939	5.17302	-20.8443	7.97874e-57	3.51717e-54	118.762
213380_x_at	ENSG00000186715	ENST00000624762	MST1L	macrophage stimulating 1 like [Source:HGNC Symbol;Acc:HGNC:7390]	3995	processed_transcript	-2.37947	5.53886	-12.0384	1.10172e-26	4.27379e-25	49.7615
239858_at	ENSG00000273906	ENST00000620503	ENSG00000273906		2110	sense_intronic	-2.35562	3.92287	-5.55624	6.98114e-08	5.74729e-07	7.03932
229223_at	ENSG00000262160	ENST00000571197	ENSG00000262160		3177	antisense	-2.34519	5.43606	-14.7808	4.75545e-36	4.35079e-34	71.1895
1555888_at	ENSG00000246263	ENST00000499653	UBR5-AS1	UBR5 antisense RNA 1 [Source:HGNC Symbol;Acc:HGNC:51661]	2048	antisense	-2.34277	5.94996	-16.4265	9.4807e-42	1.24248e-39	84.2424
1556677_at	ENSG00000233070	ENST00000417305	ZFY-AS1	ZFY antisense RNA 1 [Source:HGNC Symbol;Acc:HGNC:38798]	500	antisense	-2.3138	3.56227	-6.28137	1.45686e-09	1.41287e-08	10.8102
226413_at	ENSG00000273015	ENST00000609803	ENSG00000273015		9730	lincRNA	-2.30668	8.94878	-16.686	1.19862e-42	1.76125e-40	86.2993
244571_s_at	ENSG00000270179	ENST00000602900	ENSG00000270179		640	sense_intronic	-2.26928	5.33144	-12.8101	2.76068e-29	1.28717e-27	55.7098
239517_at	ENSG00000285373	ENST00000459712	LINC02478	long intergenic non-protein coding RNA 2478 [Source:HGNC Symbol;Acc:HGNC:53446]	490	lincRNA	-2.26662	5.30798	-13.482	1.41288e-31	7.52861e-30	60.9512
235124_at	ENSG00000179523	ENST00000313807	EIF3J-DT	EIF3J divergent transcript [Source:HGNC Symbol;Acc:HGNC:48616]	2863	lincRNA	-2.25564	7.24157	-16.5898	2.58089e-42	3.57564e-40	85.5365
230552_at	ENSG00000267053	ENST00000586340	ENSG00000267053		2305	lincRNA	-2.23026	5.87068	-12.6507	9.57475e-29	4.29888e-27	54.4743
238126_at	ENSG00000214293	ENST00000440088	APTR	Alu-mediated CDKN1A/p21 transcriptional regulator (non-protein coding) [Source:HGNC Symbol;Acc:HGNC:44173]	2029	lincRNA	-2.20081	5.1744	-13.9444	3.65633e-33	2.33283e-31	64.5833
235174_s_at	ENSG00000261455	ENST00000564834	LINC01003	long intergenic non-protein coding RNA 1003 [Source:HGNC Symbol;Acc:HGNC:48957]	1764	lincRNA	-2.19222	8.50723	-15.6603	4.28072e-39	4.82726e-37	78.1631
1555865_at	ENSG00000255153	ENST00000530897	TOLLIP-AS1	TOLLIP antisense RNA 1 (head to head) [Source:HGNC Symbol;Acc:HGNC:27403]	939	antisense	-2.13054	4.80013	-13.9588	3.26234e-33	2.10921e-31	64.6966
1557293_at	ENSG00000280993	ENST00000625336	MUC20-OT1	MUC20 overlapping transcript [Source:HGNC Symbol;Acc:HGNC:53807]	2363	lincRNA	-2.1279	6.16056	-10.3776	3.01095e-21	8.11117e-20	37.3429
229086_at	ENSG00000249087	ENST00000335648	ZNF436-AS1	ZNF436 antisense RNA 1 [Source:HGNC Symbol;Acc:HGNC:25122]	2547	antisense	-2.12034	6.52113	-11.7412	1.07828e-25	3.78882e-24	47.497
242269_at	ENSG00000177133	ENST00000445317	LINC00982	long intergenic non-protein coding RNA 982 [Source:HGNC Symbol;Acc:HGNC:48664]	4247	antisense	-2.07968	4.34116	-12.9374	1.01969e-29	4.94448e-28	56.6992
230248_x_at	ENSG00000260296	ENST00000567102	ENSG00000260296		1157	sense_overlapping	-2.06217	5.0683	-15.463	2.06793e-38	2.27895e-36	76.5968
232001_at	ENSG00000237943	ENST00000445427	PRKCQ-AS1	PRKCQ antisense RNA 1 [Source:HGNC Symbol;Acc:HGNC:44689]	1133	lincRNA	-2.05462	6.36916	-14.8991	1.85369e-36	1.76246e-34	72.1262
243023_at	ENSG00000273156	ENST00000610058	ENSG00000273156		665	lincRNA	-2.05319	5.73426	-14.1327	8.22146e-34	5.69512e-32	66.0667
227431_at	ENSG00000214293	ENST00000447009	APTR	Alu-mediated CDKN1A/p21 transcriptional regulator (non-protein coding) [Source:HGNC Symbol;Acc:HGNC:44173]	902	lincRNA	-2.03958	8.24857	-13.8557	7.37819e-33	4.41689e-31	63.8854
238155_at	ENSG00000272343	ENST00000606048	ENSG00000272343		486	lincRNA	-2.01826	4.97903	-12.6537	9.35653e-29	4.24017e-27	54.4972
231937_at	ENSG00000257354	ENST00000550290	ENSG00000257354		8693	lincRNA	-2.00793	5.11957	-11.1703	8.24462e-24	2.63014e-22	43.1935
228645_at	ENSG00000255198	ENST00000564014	SNHG9	small nucleolar RNA host gene 9 [Source:HGNC Symbol;Acc:HGNC:33102]	471	lincRNA	-2.00327	4.87199	-9.76389	2.58299e-19	5.84429e-18	32.9331
1556221_a_at	ENSG00000261488	ENST00000563632	ENSG00000261488		1937	antisense	-1.99454	6.32396	-8.4306	2.65083e-15	4.22825e-14	23.8018
238658_at	ENSG00000276724	ENST00000616244	ENSG00000276724		701	lincRNA	-1.99034	5.36451	-11.4877	7.45748e-25	2.54657e-23	45.5777
1556148_s_at	ENSG00000260572	ENST00000566372	ENSG00000260572		1715	antisense	-1.98199	4.29366	-13.2731	7.31891e-31	3.77547e-29	59.3166
228647_at	ENSG00000177406	ENST00000537514	ENSG00000177406		2338	antisense	-1.98005	7.07754	-13.3458	4.13199e-31	2.17783e-29	59.8847
214862_x_at	ENSG00000260400	ENST00000562082	ENSG00000260400		2295	sense_overlapping	-1.96963	5.30765	-11.8454	4.85603e-26	1.79002e-24	48.2889
236360_at	ENSG00000177133	ENST00000606861	LINC00982	long intergenic non-protein coding RNA 982 [Source:HGNC Symbol;Acc:HGNC:48664]	2917	antisense	-1.95286	3.58499	-12.2445	2.24461e-27	9.30268e-26	51.3412
241745_at	ENSG00000235652	ENST00000606388	ENSG00000235652		3961	antisense	-1.95152	5.83947	-11.8644	4.19565e-26	1.57711e-24	48.434
243179_at	ENSG00000272341	ENST00000606924	ENSG00000272341		2538	lincRNA	-1.92706	6.70087	-15.3295	5.99523e-38	6.31975e-36	75.5383
230307_at	ENSG00000258708	ENST00000556667	SLC25A21-AS1	SLC25A21 antisense RNA 1 [Source:HGNC Symbol;Acc:HGNC:44298]	1924	antisense	-1.91964	5.3079	-12.7507	4.39039e-29	2.0084e-27	55.2489
235014_at	ENSG00000267100	ENST00000591501	ILF3-DT	ILF3 divergent tranacript [Source:HGNC Symbol;Acc:HGNC:27115]	1983	lincRNA	-1.9092	7.4071	-11.0086	2.78093e-23	8.58899e-22	41.9875
1558512_at	ENSG00000261098	ENST00000561746	ENSG00000261098		4140	lincRNA	-1.90733	5.41145	-14.4851	5.00501e-35	4.11344e-33	68.8492
229384_at	ENSG00000269044	ENST00000598112	ENSG00000269044		1473	sense_intronic	-1.89876	6.5944	-17.869	9.91334e-47	1.92279e-44	95.6489
238646_at	ENSG00000273702	ENST00000611877	ENSG00000273702		1162	lincRNA	-1.89713	5.53209	-10.9768	3.52798e-23	1.07592e-21	41.7515
231260_at	ENSG00000267454	ENST00000587979	ZNF582-AS1	ZNF582 antisense RNA 1 (head to head) [Source:HGNC Symbol;Acc:HGNC:25213]	1606	lincRNA	-1.89088	5.27935	-12.5609	1.92772e-28	8.5757e-27	53.7792
235587_at	ENSG00000273344	ENST00000608317	PAXIP1-AS1	PAXIP1 antisense RNA 1 (head to head) [Source:HGNC Symbol;Acc:HGNC:27328]	2256	lincRNA	-1.88656	7.97138	-15.0794	4.40456e-37	4.27154e-35	73.5552
1568807_a_at	ENSG00000227354	ENST00000606049	RBM26-AS1	RBM26 antisense RNA 1 [Source:HGNC Symbol;Acc:HGNC:39805]	2427	antisense	-1.87501	4.36855	-10.3984	2.58271e-21	6.99639e-20	37.4949
239209_at	ENSG00000270076	ENST00000602443	ENSG00000270076		707	lincRNA	-1.8727	5.88064	-9.14275	2.07101e-17	4.04932e-16	28.5952
228710_at	ENSG00000278133	ENST00000610813	ENSG00000278133		528	sense_intronic	-1.85773	9.32326	-19.24	2.02838e-51	4.9178e-49	106.387
235134_at	ENSG00000255135	ENST00000572035	ENSG00000255135		738	lincRNA	-1.85736	6.01104	-11.3898	1.56847e-24	5.17382e-23	44.8399
222290_at	ENSG00000284644	ENST00000463561	ENSG00000284644		864	antisense	-1.85226	6.8219	-13.2642	7.85428e-31	4.00899e-29	59.2465
235010_at	ENSG00000247271	ENST00000501079	ZBED5-AS1	ZBED5 antisense RNA 1 [Source:HGNC Symbol;Acc:HGNC:48646]	1071	antisense	-1.85075	7.47933	-14.3993	9.89546e-35	7.86608e-33	68.1716
1557169_x_at	ENSG00000228223	ENST00000411553	HCG11	HLA complex group 11 (non-protein coding) [Source:HGNC Symbol;Acc:HGNC:17707]	5696	lincRNA	-1.83878	4.65515	-10.0691	2.86055e-20	7.08967e-19	35.1123
241739_at	ENSG00000274031	ENST00000618027	ENSG00000274031		521	antisense	-1.83642	3.98039	-11.2208	5.63104e-24	1.80827e-22	43.5717
230419_at	ENSG00000234899	ENST00000434703	SOX9-AS1	SOX9 antisense RNA 1 [Source:HGNC Symbol;Acc:HGNC:49321]	3032	lincRNA	-1.81837	3.78009	-12.3617	9.0508e-28	3.88384e-26	52.2432
226341_at	ENSG00000253738	ENST00000524003	OTUD6B-AS1	OTUD6B antisense RNA 1 (head to head) [Source:HGNC Symbol;Acc:HGNC:50466]	2171	antisense	-1.79897	8.2951	-11.7522	9.91522e-26	3.53521e-24	47.5803
244740_at	ENSG00000166770	ENST00000585445	ZNF667-AS1	ZNF667 antisense RNA 1 (head to head) [Source:HGNC Symbol;Acc:HGNC:44321]	1521	lincRNA	-1.79875	9.40949	-12.3432	1.04466e-27	4.44347e-26	52.1008
230780_at	ENSG00000240875	ENST00000472943	LINC00886	long intergenic non-protein coding RNA 886 [Source:HGNC Symbol;Acc:HGNC:48572]	3306	lincRNA	-1.78751	4.59971	-11.7892	7.47217e-26	2.70392e-24	47.8611
238742_x_at	ENSG00000261183	ENST00000564302	SPINT1-AS1	SPINT1 antisense RNA 1 [Source:HGNC Symbol;Acc:HGNC:53162]	643	antisense	-1.78199	5.52153	-10.7798	1.53774e-22	4.54665e-21	40.2915
241834_at	ENSG00000224078	ENST00000549804	SNHG14	small nucleolar RNA host gene 14 [Source:HGNC Symbol;Acc:HGNC:37462]	7844	antisense	-1.77479	4.51964	-9.06437	3.56679e-17	6.7825e-16	28.0577
1559410_at	ENSG00000251637	ENST00000511677	ENSG00000251637		3387	lincRNA	-1.77163	5.41466	-7.76699	2.01067e-13	2.7777e-12	19.5339
236311_at	ENSG00000205791	ENST00000381800	LOH12CR2	loss of heterozygosity, 12, chromosomal region 2 (non-protein coding) [Source:HGNC Symbol;Acc:HGNC:26524]	1540	lincRNA	-1.76677	4.81708	-13.0537	4.09995e-30	2.00815e-28	57.6045
229107_at	ENSG00000275494	ENST00000613406	ENSG00000275494		534	sense_intronic	-1.76613	4.65413	-10.9773	3.5154e-23	1.07592e-21	41.755
227985_at	ENSG00000233834	ENST00000430859	ENSG00000233834		740	lincRNA	-1.75601	5.11244	-8.66547	5.47137e-16	9.37479e-15	25.3597
244080_at	ENSG00000260805	ENST00000564287	ENSG00000260805		1899	lincRNA	-1.74844	4.91449	-10.3715	3.14711e-21	8.43111e-20	37.299
239319_at	ENSG00000248663	ENST00000504107	LINC00992	long intergenic non-protein coding RNA 992 [Source:HGNC Symbol;Acc:HGNC:48943]	617	lincRNA	-1.73936	4.40828	-10.1111	2.10949e-20	5.27263e-19	35.414
230939_at	ENSG00000253320	ENST00000517996	AZIN1-AS1	AZIN1 antisense RNA 1 [Source:HGNC Symbol;Acc:HGNC:51558]	756	antisense	-1.72925	4.64367	-14.165	6.36143e-34	4.47052e-32	66.3217
228412_at	ENSG00000224152	ENST00000418474	ENSG00000224152		1494	antisense	-1.70903	5.52648	-12.4982	3.13711e-28	1.38289e-26	53.2956
1557167_at	ENSG00000228223	ENST00000411553	HCG11	HLA complex group 11 (non-protein coding) [Source:HGNC Symbol;Acc:HGNC:17707]	5696	lincRNA	-1.69738	3.90729	-9.35133	4.82172e-18	1.00778e-16	30.0367
241388_at	ENSG00000273247	ENST00000610159	ENSG00000273247		5334	antisense	-1.69661	5.05583	-11.3413	2.2649e-24	7.32165e-23	44.4753
238039_at	ENSG00000245556	ENST00000421004	SCAMP1-AS1	SCAMP1 antisense RNA 1 [Source:HGNC Symbol;Acc:HGNC:50544]	1479	lincRNA	-1.69099	6.50806	-13.6046	5.36997e-32	3.02779e-30	61.9126
238716_at	ENSG00000255495	ENST00000528514	ENSG00000255495		1361	antisense	-1.68373	6.45933	-9.07452	3.32477e-17	6.37226e-16	28.1272
226458_at	ENSG00000259943	ENST00000567508	ENSG00000259943		1541	antisense	-1.68249	8.49404	-11.9212	2.71348e-26	1.03604e-24	48.8666
231046_at	ENSG00000272523	ENST00000606054	LINC01023	long intergenic non-protein coding RNA 1023 [Source:HGNC Symbol;Acc:HGNC:49004]	436	lincRNA	-1.65808	5.56771	-11.3633	1.91696e-24	6.28062e-23	44.6408
1557014_a_at	ENSG00000204860	ENST00000377680	FAM201A	family with sequence similarity 201 member A [Source:HGNC Symbol;Acc:HGNC:27239]	3437	antisense	-1.65394	3.97461	-10.5861	6.47449e-22	1.82528e-20	38.8663
244741_s_at	ENSG00000166770	ENST00000585445	ZNF667-AS1	ZNF667 antisense RNA 1 (head to head) [Source:HGNC Symbol;Acc:HGNC:44321]	1521	lincRNA	-1.65212	9.18336	-10.0474	3.34849e-20	8.1592e-19	34.9563
225220_at	ENSG00000269893	ENST00000602414	SNHG8	small nucleolar RNA host gene 8 [Source:HGNC Symbol;Acc:HGNC:33098]	672	lincRNA	-1.63852	10.708	-13.4887	1.34024e-31	7.22093e-30	61.0036
235505_s_at	ENSG00000261643	ENST00000564650	ENSG00000261643		861	sense_overlapping	-1.63204	5.63996	-10.0387	3.56781e-20	8.65017e-19	34.8934
1554609_at	ENSG00000254837	ENST00000526036	ENSG00000254837	uncharacterized LOC100287896 [Source:NCBI gene;Acc:100287896]	2493	bidirectional_promoter_lncRNA	-1.63027	6.93134	-12.0452	1.04512e-26	4.08694e-25	49.8139
235132_at	ENSG00000236859	ENST00000414554	NIFK-AS1	NIFK antisense RNA 1 [Source:HGNC Symbol;Acc:HGNC:27385]	1411	antisense	-1.63002	8.26966	-12.3727	8.3159e-28	3.60034e-26	52.3273
1566557_at	ENSG00000226137	ENST00000577066	BAIAP2-DT	BAIAP2 divergent transcript [Source:HGNC Symbol;Acc:HGNC:44342]	4465	lincRNA	-1.61738	7.66556	-10.957	4.0925e-23	1.24028e-21	41.6042
1556180_at	ENSG00000245060	ENST00000501855	LINC00847	long intergenic non-protein coding RNA 847 [Source:HGNC Symbol;Acc:HGNC:45050]	1871	lincRNA	-1.61713	7.12127	-9.04899	3.96705e-17	7.51415e-16	27.9526
242874_at	ENSG00000282241	ENST00000632720	ENSG00000282241		6943	sense_intronic	-1.60342	3.76775	-10.6817	3.18894e-22	9.1498e-21	39.5683
232976_at	ENSG00000224078	ENST00000640631	SNHG14	small nucleolar RNA host gene 14 [Source:HGNC Symbol;Acc:HGNC:37462]	13074	antisense	-1.59425	4.74775	-8.41035	3.03404e-15	4.82363e-14	23.6686
1555912_at	ENSG00000227199	ENST00000456775	ST7-AS1	ST7 antisense RNA 1 [Source:HGNC Symbol;Acc:HGNC:16000]	1889	antisense	-1.5941	3.17265	-13.7249	2.07614e-32	1.19848e-30	62.8571
1559467_at	ENSG00000278600	ENST00000618835	ENSG00000278600		2261	sense_intronic	-1.58787	6.7603	-9.38348	3.84636e-18	8.07403e-17	30.2603
1562953_s_at	ENSG00000180769	ENST00000451762	WDFY3-AS2	WDFY3 antisense RNA 2 [Source:HGNC Symbol;Acc:HGNC:21603]	5814	antisense	-1.58396	4.10109	-10.2181	9.67481e-21	2.46911e-19	36.1862
206659_at	ENSG00000229689	ENST00000442128	ENSG00000229689		3551	processed_transcript	-1.58326	6.50147	-8.80729	2.08723e-16	3.6938e-15	26.3117
237476_at	ENSG00000275409	ENST00000610630	ENSG00000275409		553	lincRNA	-1.58006	3.64257	-11.749	1.01588e-25	3.59561e-24	47.5562
239425_at	ENSG00000260966	ENST00000561652	ENSG00000260966		5113	sense_overlapping	-1.57107	4.82018	-11.8391	5.09667e-26	1.85818e-24	48.2409
243225_at	ENSG00000272143	ENST00000606448	FGF14-AS2	FGF14 antisense RNA 2 [Source:HGNC Symbol;Acc:HGNC:44368]	1074	lincRNA	-1.57002	5.13999	-9.10126	2.76242e-17	5.35798e-16	28.3104
224490_s_at	ENSG00000265218	ENST00000584959	ENSG00000265218		631	antisense	-1.55471	4.67463	-9.95071	6.74001e-20	1.60997e-18	34.2634
1556220_at	ENSG00000261488	ENST00000563632	ENSG00000261488		1937	antisense	-1.54956	3.66207	-8.43145	2.636e-15	4.21847e-14	23.8074
240284_x_at	ENSG00000257084	ENST00000537269	MIR200CHG	MIR200C and MIR141 host gene [Source:HGNC Symbol;Acc:HGNC:53161]	350	lincRNA	-1.54531	6.46637	-9.53952	1.27777e-18	2.75373e-17	31.3506
220364_at	ENSG00000278921	ENST00000623705	EPB41L4A-DT	EPB41L4A divergent transcript [Source:HGNC Symbol;Acc:HGNC:25643]	1396	lincRNA	-1.545	4.74527	-11.8983	3.23586e-26	1.22584e-24	48.6918
235428_at	ENSG00000253716	ENST00000523031	MINCR	MYC-induced long non-coding RNA [Source:HGNC Symbol;Acc:HGNC:51653]	689	antisense	-1.52715	4.77935	-8.4024	3.19889e-15	5.05257e-14	23.6164
224489_at	ENSG00000265218	ENST00000584959	ENSG00000265218		631	antisense	-1.52555	4.44766	-8.57348	1.01783e-15	1.70187e-14	24.7468
230449_x_at	ENSG00000253948	ENST00000521696	ENSG00000253948		380	lincRNA	-1.51746	7.17826	-12.2322	2.46835e-27	1.0058e-25	51.2469
238485_at	ENSG00000259673	ENST00000559298	IQCH-AS1	IQCH antisense RNA 1 [Source:HGNC Symbol;Acc:HGNC:44104]	5753	lincRNA	-1.51677	4.99272	-12.91	1.26406e-29	6.06873e-28	56.4858
229795_at	ENSG00000275180	ENST00000619323	ENSG00000275180		491	lincRNA	-1.51373	6.70764	-6.37045	8.8538e-10	8.90707e-09	11.297
228664_at	ENSG00000248275	ENST00000514146	TRIM52-AS1	TRIM52 antisense RNA 1 (head to head) [Source:HGNC Symbol;Acc:HGNC:49006]	807	lincRNA	-1.5089	6.17562	-9.62673	6.87726e-19	1.50215e-17	31.9637
1553992_s_at	ENSG00000198496	ENST00000460115	NBR2	neighbor of BRCA1 gene 2 (non-protein coding) [Source:HGNC Symbol;Acc:HGNC:20691]	1344	bidirectional_promoter_lncRNA	-1.50348	6.15299	-10.0489	3.31215e-20	8.11142e-19	34.9671
1556706_at	ENSG00000258789	ENST00000556328	ENSG00000258789		718	antisense	-1.50265	4.46213	-10.6849	3.11229e-22	8.98303e-21	39.5925
228235_at	ENSG00000223749	ENST00000440570	MIR503HG	MIR503 host gene [Source:HGNC Symbol;Acc:HGNC:28258]	760	lincRNA	-1.49251	5.80881	-7.90622	8.24434e-14	1.16212e-12	20.4121
235452_at	ENSG00000275601	ENST00000621680	ENSG00000275601		635	sense_intronic	-1.49112	6.15792	-10.3595	3.43668e-21	9.10626e-20	37.2118
224558_s_at	ENSG00000251562	ENST00000534336	MALAT1	metastasis associated lung adenocarcinoma transcript 1 (non-protein coding) [Source:HGNC Symbol;Acc:HGNC:29665]	8708	lincRNA	-1.48628	10.5182	-8.43744	2.53264e-15	4.07999e-14	23.8468
212957_s_at	ENSG00000235437	ENST00000609401	LINC01278	long intergenic non-protein coding RNA 1278 [Source:HGNC Symbol;Acc:HGNC:28090]	2886	sense_overlapping	-1.48488	5.98067	-8.98923	5.99344e-17	1.11778e-15	27.5447
229833_at	ENSG00000215067	ENST00000399540	ALOX12-AS1	ALOX12 antisense RNA 1 [Source:HGNC Symbol;Acc:HGNC:51342]	1730	antisense	-1.47548	5.23758	-12.0652	8.95822e-27	3.56052e-25	49.9669
228259_s_at	ENSG00000224032	ENST00000413221	EPB41L4A-AS1	EPB41L4A antisense RNA 1 [Source:HGNC Symbol;Acc:HGNC:30749]	2969	lincRNA	-1.4751	6.16209	-9.31859	6.06736e-18	1.25729e-16	29.8094
239242_at	ENSG00000224281	ENST00000446986	SLC25A5-AS1	SLC25A5 antisense RNA 1 [Source:HGNC Symbol;Acc:HGNC:43438]	1874	lincRNA	-1.46868	4.5495	-12.4596	4.23409e-28	1.84965e-26	52.9977
232202_at	ENSG00000261116	ENST00000562834	ENSG00000261116		1933	sense_overlapping	-1.45739	6.13217	-5.80687	1.90384e-08	1.66637e-07	8.30294
224870_at	ENSG00000226950	ENST00000411630	DANCR	differentiation antagonizing non-protein coding RNA [Source:HGNC Symbol;Acc:HGNC:28964]	904	lincRNA	-1.4514	8.8742	-11.1339	1.08476e-23	3.43791e-22	42.9213
233021_at	ENSG00000227354	ENST00000606049	RBM26-AS1	RBM26 antisense RNA 1 [Source:HGNC Symbol;Acc:HGNC:39805]	2427	antisense	-1.44844	4.45173	-11.4105	1.34064e-24	4.4833e-23	44.9956
1552793_at	ENSG00000177335	ENST00000395172	C8orf31	chromosome 8 open reading frame 31 (putative) [Source:HGNC Symbol;Acc:HGNC:26731]	1875	lincRNA	-1.44839	3.91474	-9.25462	9.4955e-18	1.93461e-16	29.3664
228440_at	ENSG00000251603	ENST00000508664	ENSG00000251603		304	antisense	-1.44417	4.40073	-8.35867	4.27814e-15	6.67032e-14	23.3295
235304_at	ENSG00000267152	ENST00000588040	ENSG00000267152		1360	lincRNA	-1.43326	6.08958	-11.3983	1.47038e-24	4.88348e-23	44.904
1556026_at	ENSG00000241769	ENST00000618757	LINC00893	long intergenic non-protein coding RNA 893 [Source:HGNC Symbol;Acc:HGNC:44265]	2347	antisense	-1.42914	3.48553	-8.5938	8.87677e-16	1.49456e-14	24.8818
239894_at	ENSG00000231920	ENST00000439097	NEBL-AS1	NEBL antisense RNA 1 [Source:HGNC Symbol;Acc:HGNC:44899]	661	antisense	-1.42488	3.46783	-10.7636	1.7339e-22	5.09558e-21	40.1725
1564475_s_at	ENSG00000250802	ENST00000643819	ZBED3-AS1	ZBED3 antisense RNA 1 [Source:HGNC Symbol;Acc:HGNC:44188]	3953	antisense	-1.42377	4.5633	-13.0922	3.03253e-30	1.50048e-28	57.9041
230738_at	ENSG00000264207	ENST00000577853	ENSG00000264207		1234	antisense	-1.39965	5.69726	-8.47736	1.93982e-15	3.14588e-14	24.1101
230956_at	ENSG00000196167	ENST00000620864	COLCA1	colorectal cancer associated 1 [Source:HGNC Symbol;Acc:HGNC:33789]	8098	antisense	-1.39129	4.08127	-7.58311	6.43411e-13	8.61851e-12	18.3889
1557118_a_at	ENSG00000236778	ENST00000598905	INTS6-AS1	INTS6 antisense RNA 1 [Source:HGNC Symbol;Acc:HGNC:42691]	906	antisense	-1.38417	4.97334	-10.8972	6.40311e-23	1.90483e-21	41.1603
222184_at	ENSG00000270074	ENST00000602981	ENSG00000270074		1547	lincRNA	-1.38045	4.39462	-9.72264	3.46964e-19	7.75312e-18	32.641
237400_at	ENSG00000259071	ENST00000555403	ENSG00000259071		446	lincRNA	-1.36331	6.06083	-10.4166	2.25968e-21	6.19051e-20	37.6273
1566558_x_at	ENSG00000226137	ENST00000577066	BAIAP2-DT	BAIAP2 divergent transcript [Source:HGNC Symbol;Acc:HGNC:44342]	4465	lincRNA	-1.36184	6.90625	-11.6043	3.0699e-25	1.07093e-23	46.4585
214717_at	ENSG00000260804	ENST00000562038	LINC01963	long intergenic non-protein coding RNA 1963 [Source:HGNC Symbol;Acc:HGNC:25283]	3148	lincRNA	-1.35655	5.2668	-11.0759	1.67785e-23	5.28306e-22	42.4886
236623_at	ENSG00000203865	ENST00000369492	ATP1A1-AS1	ATP1A1 antisense RNA 1 [Source:HGNC Symbol;Acc:HGNC:28262]	1011	antisense	-1.35461	4.63646	-9.72561	3.39688e-19	7.62568e-18	32.662
226362_at	ENSG00000273847	ENST00000613366	ENSG00000273847		1856	lincRNA	-1.35458	5.84797	-8.99266	5.85338e-17	1.09587e-15	27.5681
239343_at	ENSG00000260329	ENST00000570282	ENSG00000260329		1469	antisense	-1.35003	4.45519	-9.34025	5.21214e-18	1.08471e-16	29.9597
220324_at	ENSG00000233237	ENST00000426635	LINC00472	long intergenic non-protein coding RNA 472 [Source:HGNC Symbol;Acc:HGNC:21380]	2958	lincRNA	-1.34934	3.96852	-7.60979	5.44052e-13	7.34849e-12	18.5539
1556595_at	ENSG00000260816	ENST00000568885	ENSG00000260816		4284	sense_intronic	-1.34269	5.05065	-6.28655	1.41544e-09	1.37544e-08	10.8384
229754_at	ENSG00000231770	ENST00000453671	TMEM44-AS1	TMEM44 antisense RNA 1 [Source:HGNC Symbol;Acc:HGNC:44272]	1119	antisense	-1.33826	5.55213	-9.92134	8.33097e-20	1.97058e-18	34.0535
227591_at	ENSG00000224660	ENST00000420195	SH3BP5-AS1	SH3BP5 antisense RNA 1 [Source:HGNC Symbol;Acc:HGNC:44501]	5570	antisense	-1.33744	4.80906	-8.97521	6.60148e-17	1.22178e-15	27.4492
225193_at	ENSG00000261188	ENST00000566814	ENSG00000261188		2032	antisense	-1.32862	6.48655	-7.86587	1.06848e-13	1.48881e-12	20.1567
1562738_a_at	ENSG00000259248	ENST00000560962	USP3-AS1	USP3 antisense RNA 1 [Source:HGNC Symbol;Acc:HGNC:44140]	1807	antisense	-1.31696	3.172	-9.23992	1.05232e-17	2.11731e-16	29.2647
243924_at	ENSG00000232677	ENST00000590657	LINC00665	long intergenic non-protein coding RNA 665 [Source:HGNC Symbol;Acc:HGNC:44323]	2671	lincRNA	-1.31445	4.3392	-9.06825	3.47215e-17	6.62853e-16	28.0843
239470_at	ENSG00000176753	ENST00000623360	C15orf56	chromosome 15 open reading frame 56 [Source:HGNC Symbol;Acc:HGNC:33868]	2129	antisense	-1.31441	3.78828	-10.361	3.39956e-21	9.05739e-20	37.2226
237035_at	ENSG00000260816	ENST00000568885	ENSG00000260816		4284	sense_intronic	-1.31168	3.45757	-6.42088	6.66465e-10	6.77503e-09	11.5748
226883_at	ENSG00000259623	ENST00000560400	ENSG00000259623		2930	sense_overlapping	-1.30459	9.65593	-14.4703	5.62831e-35	4.54861e-33	68.7326
230408_at	ENSG00000249592	ENST00000507446	ENSG00000249592		534	antisense	-1.30334	6.98785	-8.40163	3.21537e-15	5.06212e-14	23.6113
230762_at	ENSG00000231856	ENST00000618844	ENSG00000231856		1793	antisense	-1.30053	4.28633	-10.5149	1.09526e-21	3.05225e-20	38.3452
236032_at	ENSG00000275854	ENST00000620106	ENSG00000275854		731	sense_intronic	-1.29172	5.14649	-10.1721	1.35323e-20	3.41761e-19	35.8538
232752_at	ENSG00000261801	ENST00000567257	LOXL1-AS1	LOXL1 antisense RNA 1 [Source:HGNC Symbol;Acc:HGNC:44169]	2358	antisense	-1.29084	6.92806	-6.96096	2.90019e-11	3.35633e-10	14.6462
230606_at	ENSG00000266208	ENST00000578774	ENSG00000266208		2094	antisense	-1.28572	5.11326	-8.10308	2.30146e-14	3.38175e-13	21.6698
228702_at	ENSG00000231721	ENST00000451786	LINC-PINT	long intergenic non-protein coding RNA, p53 induced transcript [Source:HGNC Symbol;Acc:HGNC:26885]	3505	bidirectional_promoter_lncRNA	-1.28566	7.67234	-8.6231	7.28534e-16	1.23953e-14	25.0769
1559605_a_at	ENSG00000235997	ENST00000421976	LINC01936	long intergenic non-protein coding RNA 1936 [Source:HGNC Symbol;Acc:HGNC:52759]	2952	lincRNA	-1.28135	4.10004	-8.18397	1.35549e-14	2.03492e-13	22.1918
1564372_s_at	ENSG00000177640	ENST00000454781	CASC2	cancer susceptibility 2 (non-protein coding) [Source:HGNC Symbol;Acc:HGNC:22933]	2216	antisense	-1.28058	3.22652	-11.5248	5.6244e-25	1.94805e-23	45.8576
236076_at	ENSG00000247796	ENST00000499459	ENSG00000247796		3137	antisense	-1.27515	4.37777	-8.92468	9.34474e-17	1.70991e-15	27.1057
235151_at	ENSG00000261799	ENST00000570140	ENSG00000261799		3170	sense_overlapping	-1.2692	7.83686	-10.6718	3.43105e-22	9.78658e-21	39.4958
1557224_at	ENSG00000274315	ENST00000616916	ENSG00000274315		503	antisense	-1.26591	4.34938	-7.17625	7.94481e-12	9.6311e-11	15.9175
214696_at	ENSG00000282800	ENST00000632329	MIR22HG	MIR22 host gene [Source:HGNC Symbol;Acc:HGNC:28219]	2626	lincRNA	-1.26137	9.35988	-7.2476	5.1444e-12	6.3962e-11	16.3445
213657_s_at	ENSG00000259291	ENST00000620791	ZNF710-AS1	ZNF710 antisense RNA 1 [Source:HGNC Symbol;Acc:HGNC:53141]	2133	antisense	-1.25064	5.37749	-8.97682	6.52856e-17	1.21291e-15	27.4602
1554520_at	ENSG00000259877	ENST00000570267	ENSG00000259877		2443	antisense	-1.24709	4.02258	-9.14852	1.98965e-17	3.906e-16	28.6348
230136_at	ENSG00000275964	ENST00000620617	ENSG00000275964		1191	lincRNA	-1.24682	4.53139	-10.948	4.37938e-23	1.31898e-21	41.537
235207_at	ENSG00000267321	ENST00000638682	LINC02001	long intergenic non-protein coding RNA 2001 [Source:HGNC Symbol;Acc:HGNC:52836]	1504	lincRNA	-1.24502	7.64938	-9.99629	4.84851e-20	1.16388e-18	34.5896
237225_at	ENSG00000233070	ENST00000417305	ZFY-AS1	ZFY antisense RNA 1 [Source:HGNC Symbol;Acc:HGNC:38798]	500	antisense	-1.24433	3.10583	-5.35576	1.91543e-07	1.49805e-06	6.05994
1563629_a_at	ENSG00000260565	ENST00000568395	ERVK13-1	endogenous retrovirus group K13 member 1 [Source:HGNC Symbol;Acc:HGNC:27548]	5578	lincRNA	-1.24207	6.05562	-7.23628	5.51267e-12	6.81912e-11	16.2765
239764_at	ENSG00000231249	ENST00000412804	ITPR1-DT	ITPR1 divergent transcript [Source:HGNC Symbol;Acc:HGNC:44470]	858	antisense	-1.2408	3.8244	-7.31052	3.49893e-12	4.4531e-11	16.7233
229455_at	ENSG00000259820	ENST00000568248	ENSG00000259820		6253	lincRNA	-1.23492	4.5448	-6.29599	1.34292e-09	1.3081e-08	10.8898
214188_at	ENSG00000224505	ENST00000589950	ENSG00000224505		570	antisense	-1.22658	5.05051	-9.09942	2.79778e-17	5.40495e-16	28.2978
230187_s_at	ENSG00000261584	ENST00000562904	ENSG00000261584		1724	lincRNA	-1.22303	4.45202	-7.57645	6.70897e-13	8.93731e-12	18.3477
235443_at	ENSG00000247572	ENST00000501927	CKMT2-AS1	CKMT2 antisense RNA 1 [Source:HGNC Symbol;Acc:HGNC:48997]	2463	antisense	-1.22212	7.81411	-9.27337	8.32893e-18	1.71131e-16	29.496
228643_at	ENSG00000246067	ENST00000530270	RAB30-AS1	RAB30 antisense RNA 1 (head to head) [Source:HGNC Symbol;Acc:HGNC:48672]	1116	lincRNA	-1.21664	3.4156	-7.91465	7.80855e-14	1.1039e-12	20.4656
235779_at	ENSG00000267254	ENST00000588906	ENSG00000267254		850	antisense	-1.21457	6.15241	-8.07262	2.80699e-14	4.07518e-13	21.474
239834_at	ENSG00000277534	ENST00000620414	ENSG00000277534		2821	sense_intronic	-1.21354	4.83685	-6.48628	4.60072e-10	4.7567e-09	11.9374
226546_at	ENSG00000262349	ENST00000570447	ENSG00000262349		705	processed_transcript	-1.20067	7.84228	-10.0689	2.8657e-20	7.08967e-19	35.1105
236591_at	ENSG00000247516	ENST00000606459	MIR4458HG	MIR4458 host gene [Source:HGNC Symbol;Acc:HGNC:49008]	3239	lincRNA	-1.19394	4.0361	-8.27601	7.39511e-15	1.1241e-13	22.7895
230937_at	ENSG00000272221	ENST00000606743	ENSG00000272221		1207	lincRNA	-1.19055	5.91987	-7.42981	1.6753e-12	2.18963e-11	17.4474
243996_at	ENSG00000227388	ENST00000431981	ENSG00000227388		472	lincRNA	-1.18505	4.47819	-6.33974	1.05181e-09	1.043e-08	11.1286
230641_at	ENSG00000229970	ENST00000424460	ENSG00000229970		1853	antisense	-1.18453	5.09052	-8.85884	1.46758e-16	2.62594e-15	26.6597
232812_at	ENSG00000206567	ENST00000383808	ENSG00000206567		1897	lincRNA	-1.18031	5.33505	-8.30314	6.18131e-15	9.45526e-14	22.9664
1558906_a_at	ENSG00000223891	ENST00000437730	OSER1-DT	OSER1 divergent transcript [Source:HGNC Symbol;Acc:HGNC:48585]	1563	lincRNA	-1.17982	5.66477	-8.90768	1.05016e-16	1.90719e-15	26.9904
224566_at	ENSG00000245532	ENST00000501122	NEAT1	nuclear paraspeckle assembly transcript 1 (non-protein coding) [Source:HGNC Symbol;Acc:HGNC:30815]	22743	lincRNA	-1.17798	11.0934	-4.92199	1.54695e-06	1.07466e-05	4.04028
242462_at	ENSG00000232677	ENST00000590657	LINC00665	long intergenic non-protein coding RNA 665 [Source:HGNC Symbol;Acc:HGNC:44323]	2671	lincRNA	-1.17734	5.82303	-7.60704	5.53557e-13	7.45611e-12	18.5369
1561666_a_at	ENSG00000230487	ENST00000437621	PSMG3-AS1	PSMG3 antisense RNA 1 (head to head) [Source:HGNC Symbol;Acc:HGNC:22230]	5701	lincRNA	-1.17219	3.99513	-10.3558	3.53154e-21	9.30677e-20	37.1848
37590_g_at	ENSG00000259291	ENST00000620791	ZNF710-AS1	ZNF710 antisense RNA 1 [Source:HGNC Symbol;Acc:HGNC:53141]	2133	antisense	-1.16901	4.87371	-9.45581	2.31025e-18	4.91333e-17	30.7646
229444_at	ENSG00000272288	ENST00000606971	ENSG00000272288		718	antisense	-1.16287	6.64206	-8.03621	3.55702e-14	5.13333e-13	21.2406
243336_at	ENSG00000247728	ENST00000501830	ENSG00000247728		970	antisense	-1.1559	4.39609	-9.01778	4.9218e-17	9.25032e-16	27.7394
239896_at	ENSG00000237310	ENST00000445681	ENSG00000237310		540	lincRNA	-1.15568	7.30474	-10.223	9.33413e-21	2.39477e-19	36.2217
244362_at	ENSG00000273355	ENST00000610185	ENSG00000273355		483	lincRNA	-1.13908	4.06397	-8.34108	4.80788e-15	7.47225e-14	23.2143
207063_at	ENSG00000176728	ENST00000324446	TTTY14	testis-specific transcript, Y-linked 14 (non-protein coding) [Source:HGNC Symbol;Acc:HGNC:18495]	1495	lincRNA	-1.13905	3.62064	-3.43637	0.000689127	0.00302405	-1.76188
229592_at	ENSG00000262468	ENST00000573042	LINC01569	long intergenic non-protein coding RNA 1569 [Source:HGNC Symbol;Acc:HGNC:51380]	2093	lincRNA	-1.13777	4.91706	-10.5486	8.5432e-22	2.39456e-20	38.5914
238479_at	ENSG00000260966	ENST00000561652	ENSG00000260966		5113	sense_overlapping	-1.13543	5.2019	-10.3053	5.11491e-21	1.34066e-19	36.8178
229347_at	ENSG00000247516	ENST00000606459	MIR4458HG	MIR4458 host gene [Source:HGNC Symbol;Acc:HGNC:49008]	3239	lincRNA	-1.13267	5.94693	-5.80975	1.87518e-08	1.64426e-07	8.31771
228243_at	ENSG00000214106	ENST00000646803	PAXIP1-AS2	PAXIP1 antisense RNA 2 [Source:HGNC Symbol;Acc:HGNC:48958]	6706	antisense	-1.13192	6.00026	-9.94487	7.03026e-20	1.67107e-18	34.2217
236047_at	ENSG00000255310	ENST00000530248	ENSG00000255310		1939	sense_intronic	-1.13038	3.74167	-6.86889	5.00705e-11	5.68599e-10	14.1105
1556814_a_at	ENSG00000226471	ENST00000585003	ENSG00000226471		516	antisense	-1.12958	4.16686	-7.87877	9.83536e-14	1.37837e-12	20.2383
242699_at	ENSG00000254141	ENST00000519805	ENSG00000254141		716	sense_intronic	-1.12458	4.62969	-5.4347	1.29144e-07	1.02827e-06	6.44218
227298_at	ENSG00000225791	ENST00000606714	TRAM2-AS1	TRAM2 antisense RNA 1 (head to head) [Source:HGNC Symbol;Acc:HGNC:48663]	2453	lincRNA	-1.12253	6.78013	-8.83957	1.67435e-16	2.9849e-15	26.5294
227446_s_at	ENSG00000215256	ENST00000556379	DHRS4-AS1	DHRS4 antisense RNA 1 [Source:HGNC Symbol;Acc:HGNC:23175]	2852	antisense	-1.11458	7.9136	-9.86946	1.21054e-19	2.82207e-18	33.6835
230595_at	ENSG00000277631	ENST00000442069	PGM5P3-AS1	PGM5P3 antisense RNA 1 [Source:HGNC Symbol;Acc:HGNC:51194]	615	lincRNA	-1.1102	3.78058	-5.25833	3.09735e-07	2.36521e-06	5.59433
229283_at	ENSG00000188002	ENST00000507841	ENSG00000188002		2338	processed_transcript	-1.10987	5.15009	-9.71247	3.73134e-19	8.26176e-18	32.569
229205_at	ENSG00000266916	ENST00000585890	ZNF793-AS1	ZNF793 antisense RNA 1 (head to head) [Source:HGNC Symbol;Acc:HGNC:51303]	581	antisense	-1.10943	5.12246	-7.00675	2.20666e-11	2.58456e-10	14.9144
205510_s_at	ENSG00000285410	ENST00000615671	GABPB1-IT1	GABPB1 intronic transcript [Source:HGNC Symbol;Acc:HGNC:25469]	5926	sense_intronic	-1.10844	6.38165	-8.31322	5.78253e-15	8.90142e-14	23.0322
229279_at	ENSG00000275055	ENST00000614138	ENSG00000275055		748	antisense	-1.1006	4.7997	-8.49499	1.72383e-15	2.81443e-14	24.2266
222280_at	ENSG00000236144	ENST00000588286	TMEM147-AS1	TMEM147 antisense RNA 1 [Source:HGNC Symbol;Acc:HGNC:51273]	3911	antisense	-1.09583	7.09719	-10.4727	1.4951e-21	4.1427e-20	38.0367
229156_s_at	ENSG00000239911	ENST00000467458	PRKAG2-AS1	PRKAG2 antisense RNA 1 [Source:HGNC Symbol;Acc:HGNC:40468]	1064	antisense	-1.09483	5.05458	-7.89286	8.98371e-14	1.26267e-12	20.3275
227074_at	ENSG00000223745	ENST00000421202	CCDC18-AS1	CCDC18 antisense RNA 1 [Source:HGNC Symbol;Acc:HGNC:52262]	2973	lincRNA	-1.09148	8.18819	-4.9351	1.45516e-06	1.01526e-05	4.09926
213340_s_at	ENSG00000227372	ENST00000452079	TP73-AS1	TP73 antisense RNA 1 [Source:HGNC Symbol;Acc:HGNC:29052]	6358	processed_transcript	-1.09095	8.23929	-8.54252	1.25338e-15	2.069e-14	24.5412
229050_s_at	ENSG00000233016	ENST00000414282	SNHG7	small nucleolar RNA host gene 7 [Source:HGNC Symbol;Acc:HGNC:28254]	2357	antisense	-1.08913	8.82323	-6.33553	1.07688e-09	1.06568e-08	11.1056
226924_at	ENSG00000264247	ENST00000580048	LINC00909	long intergenic non-protein coding RNA 909 [Source:HGNC Symbol;Acc:HGNC:44331]	3463	lincRNA	-1.08568	7.39341	-8.87297	1.33228e-16	2.39267e-15	26.7552
232538_at	ENSG00000280944	ENST00000630162	ENSG00000280944		1961	lincRNA	-1.08341	5.0407	-4.88689	1.82121e-06	1.25441e-05	3.88296
241804_at	ENSG00000277036	ENST00000610525	ENSG00000277036		707	lincRNA	-1.07654	4.91133	-7.0687	1.52184e-11	1.80425e-10	15.2791
240382_at	ENSG00000261189	ENST00000561592	ENSG00000261189		888	antisense	-1.07395	4.15132	-6.81953	6.69701e-11	7.48245e-10	13.8253
243957_at	ENSG00000259658	ENST00000560292	ENSG00000259658	putative ubiquitin-conjugating enzyme E2Q2-like protein [Source:NCBI gene;Acc:100128108]	625	processed_transcript	-1.07099	4.134	-9.1715	1.6957e-17	3.3561e-16	28.7929
239025_at	ENSG00000278175	ENST00000638724	GLIDR	glioblastoma down-regulated RNA [Source:HGNC Symbol;Acc:HGNC:48823]	1765	lincRNA	-1.07095	4.4213	-7.68445	3.39594e-13	4.61258e-12	19.0179
225155_at	ENSG00000203875	ENST00000369605	SNHG5	small nucleolar RNA host gene 5 [Source:HGNC Symbol;Acc:HGNC:21026]	1032	lincRNA	-1.06777	13.9359	-9.18665	1.5259e-17	3.03242e-16	28.8973
1556123_a_at	ENSG00000269386	ENST00000593581	RAB11B-AS1	RAB11B antisense RNA 1 [Source:HGNC Symbol;Acc:HGNC:44178]	1013	antisense	-1.06589	6.14504	-7.19523	7.07921e-12	8.60328e-11	16.0308
237108_x_at	ENSG00000177133	ENST00000445317	LINC00982	long intergenic non-protein coding RNA 982 [Source:HGNC Symbol;Acc:HGNC:48664]	4247	antisense	-1.06518	5.54413	-10.4527	1.73242e-21	4.77302e-20	37.8907
237326_at	ENSG00000227456	ENST00000609947	LINC00310	long intergenic non-protein coding RNA 310 [Source:HGNC Symbol;Acc:HGNC:16414]	892	lincRNA	-1.06348	2.99262	-7.40364	1.9703e-12	2.54095e-11	17.2879
230313_at	ENSG00000260755	ENST00000568560	ENSG00000260755		511	lincRNA	-1.06164	6.5834	-5.82265	1.75188e-08	1.54452e-07	8.38393
235274_at	ENSG00000244879	ENST00000499624	GABPB1-AS1	GABPB1 antisense RNA 1 [Source:HGNC Symbol;Acc:HGNC:44157]	16182	antisense	-1.06132	6.72723	-4.61899	6.14674e-06	3.86583e-05	2.71309
230388_s_at	ENSG00000214401	ENST00000572634	KANSL1-AS1	KANSL1 antisense RNA 1 [Source:HGNC Symbol;Acc:HGNC:43740]	666	antisense	-1.05547	7.66227	-5.04476	8.68018e-07	6.25411e-06	4.59784
228839_s_at	ENSG00000272447	ENST00000605920	ENSG00000272447		1701	lincRNA	-1.05319	8.31751	-9.71963	3.54507e-19	7.88534e-18	32.6197
237942_at	ENSG00000271941	ENST00000607513	ENSG00000271941		721	antisense	-1.04703	3.66518	-5.51386	8.66119e-08	7.0585e-07	6.8299
236579_at	ENSG00000253563	ENST00000521292	NKX2-1-AS1	NKX2-1 antisense RNA 1 [Source:HGNC Symbol;Acc:HGNC:40585]	1775	antisense	-1.04609	4.15556	-8.02476	3.83156e-14	5.49681e-13	21.1673
228908_s_at	ENSG00000223768	ENST00000400362	LINC00205	long intergenic non-protein coding RNA 205 [Source:HGNC Symbol;Acc:HGNC:16420]	7540	bidirectional_promoter_lncRNA	-1.04457	5.62173	-6.14298	3.12798e-09	2.96821e-08	10.0638
241434_at	ENSG00000230896	ENST00000430643	ENSG00000230896		598	sense_intronic	-1.03637	7.21468	-9.91208	8.9063e-20	2.09644e-18	33.9874
1556364_at	ENSG00000241684	ENST00000474768	ADAMTS9-AS2	ADAMTS9 antisense RNA 2 [Source:HGNC Symbol;Acc:HGNC:42435]	2388	antisense	-1.03621	5.32502	-5.66764	3.93845e-08	3.30407e-07	7.59564
236158_at	ENSG00000267640	ENST00000443870	ENSG00000267640		6580	processed_transcript	-1.03197	5.69869	-9.40197	3.37693e-18	7.11945e-17	30.389
232071_at	ENSG00000270696	ENST00000604845	ENSG00000270696		1747	antisense	-1.02681	6.20764	-6.08756	4.23362e-09	3.9252e-08	9.76842
243092_at	ENSG00000261485	ENST00000563843	PAN3-AS1	PAN3 antisense RNA 1 [Source:HGNC Symbol;Acc:HGNC:39932]	1351	antisense	-1.02678	4.54743	-8.39086	3.45433e-15	5.42072e-14	23.5405
1568838_at	ENSG00000185203	ENST00000399966	WASIR1	WASH and IL9R antisense RNA 1 [Source:HGNC Symbol;Acc:HGNC:38513]	1054	antisense	-1.02437	4.08081	-3.78045	0.000195383	0.000966747	-0.580041
237627_at	ENSG00000272156	ENST00000606436	ENSG00000272156		732	lincRNA	-1.02213	4.13061	-8.63392	6.77206e-16	1.15626e-14	25.1491
230605_at	ENSG00000272990	ENST00000609190	ENSG00000272990		508	antisense	-1.02179	4.98193	-8.43671	2.54509e-15	4.08648e-14	23.842
239432_at	ENSG00000257621	ENST00000555707	PSMA3-AS1	PSMA3 antisense RNA 1 [Source:HGNC Symbol;Acc:HGNC:26445]	1983	antisense	-1.01507	6.01611	-6.10005	3.95526e-09	3.69174e-08	9.83479
227593_at	ENSG00000179743	ENST00000317122	ENSG00000179743		2473	antisense	-1.0136	7.10774	-8.08265	2.62943e-14	3.84039e-13	21.5384
225724_at	ENSG00000257621	ENST00000554360	PSMA3-AS1	PSMA3 antisense RNA 1 [Source:HGNC Symbol;Acc:HGNC:26445]	2475	antisense	-1.01288	8.76538	-8.16865	1.49872e-14	2.23609e-13	22.0927
229189_s_at	ENSG00000251580	ENST00000515205	LINC02482	long intergenic non-protein coding RNA 2482 [Source:HGNC Symbol;Acc:HGNC:53458]	422	lincRNA	-1.01057	5.6886	-4.98499	1.15156e-06	8.16364e-06	4.32498
230139_at	ENSG00000259959	ENST00000563286	ENSG00000259959		4218	lincRNA	-1.01045	5.85061	-8.89823	1.1205e-16	2.01982e-15	26.9263
237419_at	ENSG00000272338	ENST00000606064	ENSG00000272338		577	lincRNA	-1.00708	5.22453	-8.68677	4.73645e-16	8.20251e-15	25.5022
231086_at	ENSG00000278768	ENST00000618857	BACE1-AS	BACE1 antisense RNA [Source:HGNC Symbol;Acc:HGNC:37125]	774	antisense	-1.00386	4.4538	-9.82574	1.65763e-19	3.80941e-18	33.3723
242856_at	ENSG00000225746	ENST00000442197	MEG8	maternally expressed 8, small nucleolar RNA host gene [Source:HGNC Symbol;Acc:HGNC:14574]	625	lincRNA	1.00316	2.46957	6.82558	6.46312e-11	7.2378e-10	13.8601
223773_s_at	ENSG00000197989	ENST00000488745	SNHG12	small nucleolar RNA host gene 12 [Source:HGNC Symbol;Acc:HGNC:30062]	1365	antisense	1.00751	8.01605	6.86244	5.20151e-11	5.86561e-10	14.0731
237005_at	ENSG00000180385	ENST00000326237	EMC3-AS1	EMC3 antisense RNA 1 [Source:HGNC Symbol;Acc:HGNC:49223]	2882	processed_transcript	1.00876	3.57708	9.70782	3.85723e-19	8.50169e-18	32.5361
240176_at	ENSG00000270190	ENST00000603052	ENSG00000270190		606	lincRNA	1.01091	3.75234	6.31903	1.18094e-09	1.16154e-08	11.0154
242873_at	ENSG00000245648	ENST00000500682	ENSG00000245648		2830	antisense	1.01998	2.50139	9.22397	1.17628e-17	2.35693e-16	29.1546
225857_s_at	ENSG00000196756	ENST00000436764	SNHG17	small nucleolar RNA host gene 17 [Source:HGNC Symbol;Acc:HGNC:48600]	973	lincRNA	1.02341	7.74444	7.15354	9.1182e-12	1.1026e-10	15.7822
236506_at	ENSG00000270062	ENST00000602615	ENSG00000270062		496	sense_intronic	1.02534	4.85796	8.91162	1.02211e-16	1.86323e-15	27.0171
232396_at	ENSG00000273691	ENST00000614119	ENSG00000273691		1049	sense_intronic	1.03023	3.7963	6.24492	1.78362e-09	1.71602e-08	10.6125
1568813_at	ENSG00000226419	ENST00000428411	SLC16A1-AS1	SLC16A1 antisense RNA 1 [Source:HGNC Symbol;Acc:HGNC:49445]	8757	antisense	1.03387	2.46726	12.8949	1.42268e-29	6.76332e-28	56.3684
1556935_at	ENSG00000271208	ENST00000605586	ENSG00000271208		594	lincRNA	1.03399	2.97202	6.51862	3.82665e-10	3.98185e-09	12.1177
228773_at	ENSG00000223478	ENST00000443631	ENSG00000223478		544	antisense	1.04756	3.88397	7.73481	2.46745e-13	3.37984e-12	19.3323
229280_s_at	ENSG00000272168	ENST00000606197	CASC15	cancer susceptibility 15 (non-protein coding) [Source:HGNC Symbol;Acc:HGNC:28245]	3969	lincRNA	1.05928	2.67351	11.5106	6.26401e-25	2.1542e-23	45.7507
242133_s_at	ENSG00000143429	ENST00000608531	ENSG00000143429		582	processed_transcript	1.05997	6.48711	6.13956	3.18711e-09	3.01841e-08	10.0456
230999_at	ENSG00000280832	ENST00000629441	GSEC	G-quadruplex forming sequence containing lncRNA [Source:HGNC Symbol;Acc:HGNC:48645]	1572	antisense	1.0846	2.9678	11.4469	1.01696e-24	3.42447e-23	45.2699
242888_at	ENSG00000230082	ENST00000431558	PRRT3-AS1	PRRT3 antisense RNA 1 [Source:HGNC Symbol;Acc:HGNC:41151]	614	antisense	1.10754	4.20907	6.41461	6.90482e-10	6.98987e-09	11.5402
1556911_at	ENSG00000230002	ENST00000441587	ALMS1-IT1	ALMS1 intronic transcript 1 [Source:HGNC Symbol;Acc:HGNC:41305]	2105	sense_intronic	1.11432	2.68852	9.25477	9.48591e-18	1.93461e-16	29.3674
228601_at	ENSG00000224189	ENST00000452365	HAGLR	HOXD antisense growth-associated long non-coding RNA [Source:HGNC Symbol;Acc:HGNC:43755]	4183	antisense	1.11593	4.1802	6.68833	1.44102e-10	1.54591e-09	13.0742
237189_at	ENSG00000230148	ENST00000504972	HOXB-AS1	HOXB cluster antisense RNA 1 [Source:HGNC Symbol;Acc:HGNC:43744]	680	antisense	1.12619	2.98104	10.1867	1.2167e-20	3.0889e-19	35.9591
202028_s_at	ENSG00000246731	ENST00000499670	ENSG00000246731		2501	antisense	1.12889	9.60702	7.50363	1.05831e-12	1.40212e-11	17.8992
228786_at	ENSG00000224597	ENST00000427063	SVIL-AS1	SVIL antisense RNA 1 [Source:HGNC Symbol;Acc:HGNC:51219]	2025	processed_transcript	1.13197	4.15525	11.9931	1.56059e-26	6.00581e-25	49.4158
235077_at	ENSG00000214548	ENST00000522771	MEG3	maternally expressed 3 (non-protein coding) [Source:HGNC Symbol;Acc:HGNC:14575]	17218	lincRNA	1.13538	2.50838	7.41615	1.82345e-12	2.36856e-11	17.3641
235939_at	ENSG00000260920	ENST00000565390	ENSG00000260920		2449	sense_overlapping	1.13745	4.01552	9.76344	2.5913e-19	5.84429e-18	32.9299
221943_x_at	ENSG00000246731	ENST00000499670	ENSG00000246731		2501	antisense	1.1382	9.64758	6.71701	1.21985e-10	1.32032e-09	13.2374
236304_at	ENSG00000233117	ENST00000608792	LINC00702	long intergenic non-protein coding RNA 702 [Source:HGNC Symbol;Acc:HGNC:44676]	6300	lincRNA	1.14654	2.53295	9.1597	1.8407e-17	3.62828e-16	28.7118
1558688_at	ENSG00000255145	ENST00000529965	STX17-AS1	STX17 antisense RNA 1 [Source:HGNC Symbol;Acc:HGNC:51174]	548	antisense	1.173	7.32431	8.14339	1.76846e-14	2.6224e-13	21.9295
230077_at	ENSG00000280993	ENST00000628379	MUC20-OT1	MUC20 overlapping transcript [Source:HGNC Symbol;Acc:HGNC:53807]	1279	lincRNA	1.17559	5.30343	4.4327	1.38823e-05	8.23105e-05	1.93247
1568633_a_at	ENSG00000260552	ENST00000568654	ENSG00000260552		609	antisense	1.17606	2.96533	9.78588	2.20635e-19	5.04651e-18	33.0892
1560066_at	ENSG00000251381	ENST00000527945	LINC00958	long intergenic non-protein coding RNA 958 [Source:HGNC Symbol;Acc:HGNC:48671]	1121	lincRNA	1.18047	3.31194	6.92509	3.58969e-11	4.11499e-10	14.4369
232397_at	ENSG00000229056	ENST00000433933	ENSG00000229056		1413	antisense	1.2093	2.63416	7.66914	3.74151e-13	5.06776e-12	18.9225
1560208_at	ENSG00000267577	ENST00000591665	ENSG00000267577		1643	antisense	1.2204	2.49	9.24999	9.80817e-18	1.98166e-16	29.3343
229669_at	ENSG00000233098	ENST00000580278	CCDC144NL-AS1	CCDC144NL antisense RNA 1 [Source:HGNC Symbol;Acc:HGNC:51340]	1819	antisense	1.25347	2.7064	9.07776	3.25084e-17	6.25529e-16	28.1494
230696_at	ENSG00000260442	ENST00000561547	ATP2A1-AS1	ATP2A1 antisense RNA 1 [Source:HGNC Symbol;Acc:HGNC:51370]	558	antisense	1.25709	2.56251	11.8523	4.60476e-26	1.71758e-24	48.3416
229420_at	ENSG00000264577	ENST00000582718	ENSG00000264577		899	antisense	1.26579	8.10648	7.41894	1.79218e-12	2.3361e-11	17.3811
230710_at	ENSG00000282810	ENST00000634046	MIR210HG	MIR210 host gene [Source:HGNC Symbol;Acc:HGNC:39524]	1965	lincRNA	1.30078	2.60292	11.7774	8.17413e-26	2.93603e-24	47.7719
229095_s_at	ENSG00000184115	ENST00000490013	ENSG00000184115		2918	processed_transcript	1.30547	4.61715	5.44324	1.23719e-07	9.88327e-07	6.48382
242521_at	ENSG00000268001	ENST00000602172	CARD8-AS1	CARD8 antisense RNA 1 [Source:HGNC Symbol;Acc:HGNC:51408]	1969	antisense	1.34482	6.826	8.50374	1.62572e-15	2.66321e-14	24.2844
228658_at	ENSG00000225783	ENST00000613780	MIAT	myocardial infarction associated transcript (non-protein coding) [Source:HGNC Symbol;Acc:HGNC:33425]	10143	lincRNA	1.34538	3.24848	6.39951	7.51861e-10	7.59536e-09	11.4569
215011_at	ENSG00000242125	ENST00000413987	SNHG3	small nucleolar RNA host gene 3 [Source:HGNC Symbol;Acc:HGNC:10118]	2201	lincRNA	1.34553	4.20696	7.73681	2.43636e-13	3.34672e-12	19.3448
231061_at	ENSG00000249532	ENST00000510655	ENSG00000249532		640	antisense	1.35888	4.40038	8.61983	7.44771e-16	1.26273e-14	25.0552
229296_at	ENSG00000233901	ENST00000436710	LINC01503	long intergenic non-protein coding RNA 1503 [Source:HGNC Symbol;Acc:HGNC:51184]	901	lincRNA	1.36171	2.91352	9.84541	1.43908e-19	3.32291e-18	33.5123
225239_at	ENSG00000245532	ENST00000501122	NEAT1	nuclear paraspeckle assembly transcript 1 (non-protein coding) [Source:HGNC Symbol;Acc:HGNC:30815]	22743	lincRNA	1.37228	10.0531	5.72885	2.86551e-08	2.43769e-07	7.90499
232090_at	ENSG00000230630	ENST00000417354	DNM3OS	DNM3 opposite strand/antisense RNA [Source:HGNC Symbol;Acc:HGNC:41228]	4358	antisense	1.38586	3.88272	6.36355	9.20373e-10	9.22085e-09	11.2591
216527_at	ENSG00000231074	ENST00000602319	HCG18	HLA complex group 18 (non-protein coding) [Source:HGNC Symbol;Acc:HGNC:31337]	3342	antisense	1.38779	3.93999	8.32253	5.43687e-15	8.42281e-14	23.093
206082_at	ENSG00000206337	ENST00000414046	HCP5	HLA complex P5 (non-protein coding) [Source:HGNC Symbol;Acc:HGNC:21659]	2658	sense_overlapping	1.39205	6.00114	4.73619	3.63352e-06	2.38094e-05	3.2181
227925_at	ENSG00000280832	ENST00000629441	GSEC	G-quadruplex forming sequence containing lncRNA [Source:HGNC Symbol;Acc:HGNC:48645]	1572	antisense	1.39507	2.61076	13.5879	6.12656e-32	3.41468e-30	61.7816
230127_at	ENSG00000270069	ENST00000602461	MIR222HG	MIR222 host gene [Source:HGNC Symbol;Acc:HGNC:49555]	1379	lincRNA	1.39697	5.5068	4.91416	1.60444e-06	1.11301e-05	4.00511
241353_s_at	ENSG00000232533	ENST00000429630	ENSG00000232533		648	antisense	1.40307	7.26944	8.3104	5.89128e-15	9.04013e-14	23.0138
227868_at	ENSG00000253882	ENST00000494978	ENSG00000253882		2517	processed_transcript	1.4118	3.56548	8.73724	3.36316e-16	5.86617e-15	25.8404
227655_at	ENSG00000250786	ENST00000508179	SNHG18	small nucleolar RNA host gene 18 [Source:HGNC Symbol;Acc:HGNC:49007]	1799	lincRNA	1.4146	3.72576	9.28979	7.42431e-18	1.53193e-16	29.6097
243367_at	ENSG00000143429	ENST00000544283	ENSG00000143429		1104	processed_transcript	1.41995	4.22032	7.74063	2.37788e-13	3.27567e-12	19.3687
241696_at	ENSG00000044459	ENST00000484374	CNTLN	centlein [Source:HGNC Symbol;Acc:HGNC:23432]	2272	processed_transcript	1.42479	2.82355	11.8449	4.8728e-26	1.79002e-24	48.2854
1557051_s_at	ENSG00000233429	ENST00000428939	HOTAIRM1	HOXA transcript antisense RNA, myeloid-specific 1 [Source:HGNC Symbol;Acc:HGNC:37117]	889	antisense	1.42599	3.41799	9.62054	7.18694e-19	1.56276e-17	31.9201
1558290_a_at	ENSG00000249859	ENST00000513868	PVT1	Pvt1 oncogene (non-protein coding) [Source:HGNC Symbol;Acc:HGNC:9709]	1699	lincRNA	1.43032	4.50624	9.13572	2.17468e-17	4.23496e-16	28.5469
220698_at	ENSG00000268941	ENST00000598340	LINC01711	long intergenic non-protein coding RNA 1711 [Source:HGNC Symbol;Acc:HGNC:28663]	967	lincRNA	1.44338	2.53229	10.7364	2.12339e-22	6.16546e-21	39.9715
223774_at	ENSG00000197989	ENST00000488745	SNHG12	small nucleolar RNA host gene 12 [Source:HGNC Symbol;Acc:HGNC:30062]	1365	antisense	1.46393	5.78124	9.20404	1.35177e-17	2.69741e-16	29.0171
212732_at	ENSG00000214548	ENST00000522771	MEG3	maternally expressed 3 (non-protein coding) [Source:HGNC Symbol;Acc:HGNC:14575]	17218	lincRNA	1.48055	2.75904	8.59388	8.87199e-16	1.49456e-14	24.8824
242260_at	ENSG00000281398	ENST00000505522	SNHG4	small nucleolar RNA host gene 4 [Source:HGNC Symbol;Acc:HGNC:32964]	961	lincRNA	1.50816	3.15394	8.5541	1.15952e-15	1.92551e-14	24.6181
1558828_s_at	ENSG00000249669	ENST00000518014	CARMN	cardiac mesoderm enhancer-associated non-coding RNA [Source:HGNC Symbol;Acc:HGNC:42872]	5131	lincRNA	1.50858	4.07637	6.55839	3.04852e-10	3.19962e-09	12.3403
242418_at	ENSG00000197927	ENST00000463645	C2orf27A	chromosome 2 open reading frame 27A [Source:HGNC Symbol;Acc:HGNC:25077]	656	processed_transcript	1.58163	3.9354	9.57628	9.84409e-19	2.13098e-17	31.6088
243824_at	ENSG00000225411	ENST00000417843	ENSG00000225411		2878	lincRNA	1.59482	3.13619	8.45555	2.24419e-15	3.62737e-14	23.9662
225046_at	ENSG00000277991	ENST00000623374	ENSG00000277991		7632	lincRNA	1.59502	6.75667	4.86882	1.98026e-06	1.34674e-05	3.80229
225062_at	ENSG00000277991	ENST00000623374	ENSG00000277991		7632	lincRNA	1.60275	5.19366	5.7654	2.36722e-08	2.03883e-07	8.09088
240572_s_at	ENSG00000284634	ENST00000641304	ENSG00000284634		2767	processed_transcript	1.62274	4.00178	8.06821	2.88875e-14	4.18136e-13	21.4457
242786_at	ENSG00000246273	ENST00000498905	SBF2-AS1	SBF2 antisense RNA 1 [Source:HGNC Symbol;Acc:HGNC:27438]	2709	antisense	1.6282	2.79788	13.1686	1.66446e-30	8.40723e-29	58.5002
230930_at	ENSG00000273038	ENST00000609742	ENSG00000273038		2057	lincRNA	1.66333	2.80432	13.7899	1.24241e-32	7.34689e-31	63.3675
227517_s_at	ENSG00000234741	ENST00000432536	GAS5	growth arrest specific 5 (non-protein coding) [Source:HGNC Symbol;Acc:HGNC:16355]	959	lincRNA	1.66758	7.82204	6.43896	6.01704e-10	6.1554e-09	11.6748
228642_at	ENSG00000233429	ENST00000428939	HOTAIRM1	HOXA transcript antisense RNA, myeloid-specific 1 [Source:HGNC Symbol;Acc:HGNC:37117]	889	antisense	1.71194	3.61597	11.0185	2.58141e-23	8.02389e-22	42.0613
214395_x_at	ENSG00000282189	ENST00000633838	ENSG00000282189		431	antisense	1.73371	5.55999	6.59063	2.53359e-10	2.67656e-09	12.5214
1562056_at	ENSG00000222041	ENST00000646865	CYTOR	cytoskeleton regulator RNA [Source:HGNC Symbol;Acc:HGNC:28717]	885	lincRNA	1.75389	3.23514	6.453	5.55729e-10	5.70917e-09	11.7526
236787_at	ENSG00000240350	ENST00000455309	ENSG00000240350		757	lincRNA	1.7949	2.73938	10.4018	2.51988e-21	6.86454e-20	37.5193
1556033_at	ENSG00000274020	ENST00000639181	LINC01138	long intergenic non-protein coding RNA 1138 [Source:HGNC Symbol;Acc:HGNC:49454]	1534	lincRNA	1.81246	4.05408	10.2706	6.59489e-21	1.71009e-19	36.5659
233562_at	ENSG00000185904	ENST00000429940	LINC00839	long intergenic non-protein coding RNA 839 [Source:HGNC Symbol;Acc:HGNC:28269]	2253	lincRNA	1.83442	2.60373	12.7687	3.81382e-29	1.76126e-27	55.3887
237563_s_at	ENSG00000233461	ENST00000416221	ENSG00000233461		465	antisense	1.83451	3.47904	11.0432	2.14457e-23	6.70905e-22	42.2452
1558139_at	ENSG00000244306	ENST00000624585	ENSG00000244306		4667	processed_transcript	1.89213	3.02819	13.7504	1.69707e-32	9.91456e-31	63.0575
226210_s_at	ENSG00000214548	ENST00000452120	MEG3	maternally expressed 3 (non-protein coding) [Source:HGNC Symbol;Acc:HGNC:14575]	4489	lincRNA	1.97119	2.97266	10.2883	5.79254e-21	1.51011e-19	36.6945
229437_at	ENSG00000234883	ENST00000456917	MIR155HG	MIR155 host gene [Source:HGNC Symbol;Acc:HGNC:35460]	1600	lincRNA	2.03187	4.28705	6.12213	3.50603e-09	3.30111e-08	9.95246
228158_at	ENSG00000283196	ENST00000637196	ENSG00000283196	uncharacterized LOC107985911 [Source:NCBI gene;Acc:107985911]	774	processed_transcript	2.04823	7.08363	12.0908	7.35764e-27	2.94853e-25	50.1624
1558930_at	ENSG00000233532	ENST00000642946	LINC00460	long intergenic non-protein coding RNA 460 [Source:HGNC Symbol;Acc:HGNC:42809]	1746	lincRNA	2.11289	2.6725	14.0335	1.80444e-33	1.1824e-31	65.2853
228559_at	ENSG00000261061	ENST00000566639	ENSG00000261061		716	sense_intronic	2.15265	5.78013	14.8506	2.72932e-36	2.54509e-34	71.7415
1554097_a_at	ENSG00000171889	ENST00000304425	MIR31HG	MIR31 host gene [Source:HGNC Symbol;Acc:HGNC:37187]	745	sense_overlapping	2.1584	4.57144	8.30038	6.29526e-15	9.59929e-14	22.9483
225799_at	ENSG00000172965	ENST00000603827	MIR4435-2HG	MIR4435-2 host gene [Source:HGNC Symbol;Acc:HGNC:35163]	1587	lincRNA	2.23113	9.58479	13.9285	4.14767e-33	2.61196e-31	64.458
242465_at	ENSG00000266835	ENST00000579007	GAPLINC	gastric adenocarcinoma associated, positive CD44 regulator, long intergenic non-coding RNA [Source:HGNC Symbol;Acc:HGNC:51308]	643	lincRNA	2.25242	2.9681	14.035	1.78384e-33	1.1824e-31	65.2967
228438_at	ENSG00000235531	ENST00000457356	MSC-AS1	MSC antisense RNA 1 [Source:HGNC Symbol;Acc:HGNC:48724]	4220	antisense	2.60445	3.59203	14.2518	3.19339e-34	2.38227e-32	67.0068
227921_at	ENSG00000280018	ENST00000623165	ENSG00000280018		710	lincRNA	2.78302	4.3709	14.2092	4.47846e-34	3.2412e-32	66.6706
229014_at	ENSG00000237187	ENST00000607797	NR2F1-AS1	NR2F1 antisense RNA 1 [Source:HGNC Symbol;Acc:HGNC:48622]	3380	antisense	2.82556	5.7227	12.8515	1.99734e-29	9.40301e-28	56.0313
238022_at	ENSG00000245694	ENST00000613942	CRNDE	colorectal neoplasia differentially expressed [Source:HGNC Symbol;Acc:HGNC:37078]	2601	lincRNA	2.87582	5.65175	14.2399	3.51072e-34	2.57931e-32	66.9126
235205_at	ENSG00000254615	ENST00000521369	ENSG00000254615		1318	lincRNA	2.92962	3.20509	18.2105	6.65639e-48	1.34487e-45	98.3352
235696_at	ENSG00000247134	ENST00000500843	ENSG00000247134		737	lincRNA	2.97718	4.3812	14.5124	4.02633e-35	3.36615e-33	69.0656
227249_at	ENSG00000282638	ENST00000633093	ENSG00000282638		882	lincRNA	3.0279	5.60128	17.2534	1.31075e-44	2.11861e-42	90.7907
242005_at	ENSG00000240476	ENST00000473756	LINC00973	long intergenic non-protein coding RNA 973 [Source:HGNC Symbol;Acc:HGNC:48868]	962	lincRNA	3.08068	2.85315	13.6267	4.51302e-32	2.57454e-30	62.0854
227452_at	ENSG00000227036	ENST00000457958	LINC00511	long intergenic non-protein coding RNA 511 [Source:HGNC Symbol;Acc:HGNC:43564]	1696	lincRNA	3.0962	3.34731	14.6809	1.05347e-35	9.45973e-34	70.3986
229543_at	ENSG00000244158	ENST00000476099	ENSG00000244158		530	antisense	3.17701	3.70664	12.1781	3.74803e-27	1.51451e-25	50.8321
238021_s_at	ENSG00000245694	ENST00000559598	CRNDE	colorectal neoplasia differentially expressed [Source:HGNC Symbol;Acc:HGNC:37078]	696	lincRNA	3.20616	7.70107	13.575	6.78402e-32	3.73815e-30	61.6803
229635_at	ENSG00000251442	ENST00000503539	LINC01094	long intergenic non-protein coding RNA 1094 [Source:HGNC Symbol;Acc:HGNC:49219]	2186	lincRNA	3.49203	3.91775	19.4417	4.18978e-52	1.06928e-49	107.955
228116_at	ENSG00000272872	ENST00000608286	ENSG00000272872		694	sense_intronic	3.51215	4.09903	20.9026	5.0977e-57	2.71905e-54	119.208
228564_at	ENSG00000163364	ENST00000295549	LINC01116	long intergenic non-protein coding RNA 1116 [Source:HGNC Symbol;Acc:HGNC:49259]	1407	lincRNA	3.79195	3.70754	22.15	3.83315e-61	3.71739e-58	128.646
242546_at	ENSG00000244306	ENST00000612696	ENSG00000244306		4119	processed_transcript	4.47094	4.79287	24.3982	2.19884e-68	9.45807e-65	145.21
231882_at	ENSG00000244306	ENST00000612696	ENSG00000244306		4119	processed_transcript	4.72756	5.06428	24.3195	3.90104e-68	9.45807e-65	144.641
242881_x_at	ENSG00000244306	ENST00000619091	ENSG00000244306		1444	processed_transcript	5.38404	4.32394	24.0297	3.24508e-67	5.24513e-64	142.537

## Sheet: ATC-clPTC
lncRNA DE in ATC compare to clPTC in Microarray
affy_hg_u133_plus_2	ensembl_gene_id	ensembl_transcript_id	hgnc_symbol	description	transcript_length	transcript_biotype	logFC	AveExpr	t	P.Value	adj.P.Val	B
229782_at	ENSG00000255794	ENST00000639542	RMST	rhabdomyosarcoma 2 associated transcript (non-protein coding) [Source:HGNC Symbol;Acc:HGNC:29893]	3269	lincRNA	-6.36953	9.26836	-17.8808	9.03102e-47	1.09479e-43	95.6498
236065_at	ENSG00000225342	ENST00000618127	ENSG00000225342		1840	antisense	-4.60287	5.49709	-12.3446	1.03383e-27	1.61711e-25	52.2451
229930_at	ENSG00000229891	ENST00000424852	LINC01315	long intergenic non-protein coding RNA 1315 [Source:HGNC Symbol;Acc:HGNC:50513]	1142	lincRNA	-4.52469	8.30488	-16.5333	4.0465e-42	3.27025e-39	85.0598
242354_at	ENSG00000261183	ENST00000564302	SPINT1-AS1	SPINT1 antisense RNA 1 [Source:HGNC Symbol;Acc:HGNC:53162]	643	antisense	-4.374	9.19175	-18.3714	1.8686e-48	3.02028e-45	99.483
226587_at	ENSG00000257151	ENST00000552334	PWAR6	Prader Willi/Angelman region RNA 6 [Source:HGNC Symbol;Acc:HGNC:49129]	4618	lincRNA	-4.15041	8.23316	-14.1053	1.02179e-33	3.81127e-31	65.9216
226591_at	ENSG00000257151	ENST00000552334	PWAR6	Prader Willi/Angelman region RNA 6 [Source:HGNC Symbol;Acc:HGNC:49129]	4618	lincRNA	-3.9854	8.60433	-16.3618	1.58887e-41	1.10064e-38	83.7071
214857_at	ENSG00000269609	ENST00000492465	RPARP-AS1	RPARP antisense RNA 1 [Source:HGNC Symbol;Acc:HGNC:45238]	1556	lincRNA	-3.93266	7.81177	-18.3797	1.75066e-48	3.02028e-45	99.5474
228528_at	ENSG00000203709	ENST00000608023	MIR29B2CHG	MIR29B2 and MIR29C host gene [Source:HGNC Symbol;Acc:HGNC:32018]	15145	lincRNA	-3.68356	7.31875	-12.5948	1.48052e-28	2.76117e-26	54.1669
233591_at	ENSG00000260943	ENST00000563933	LINC02555	long intergenic non-protein coding RNA 2555 [Source:HGNC Symbol;Acc:HGNC:53593]	1951	lincRNA	-3.34795	4.26199	-7.71313	2.83172e-13	9.40481e-12	19.4565
219871_at	ENSG00000231160	ENST00000440181	KLF3-AS1	KLF3 antisense RNA 1 [Source:HGNC Symbol;Acc:HGNC:25796]	2368	antisense	-3.08173	5.61995	-12.3767	8.05779e-28	1.30241e-25	52.4915
213447_at	ENSG00000224078	ENST00000640631	SNHG14	small nucleolar RNA host gene 14 [Source:HGNC Symbol;Acc:HGNC:37462]	13074	antisense	-3.06675	8.56197	-15.7283	2.48861e-39	1.28002e-36	78.7082
228370_at	ENSG00000224078	ENST00000551938	SNHG14	small nucleolar RNA host gene 14 [Source:HGNC Symbol;Acc:HGNC:37462]	1108	antisense	-3.02927	10.2678	-13.1066	2.70783e-30	5.99991e-28	58.1243
239209_at	ENSG00000270076	ENST00000602443	ENSG00000270076		707	lincRNA	-3.00364	5.88064	-12.4555	4.37182e-28	7.30998e-26	53.0961
1557107_at	ENSG00000233705	ENST00000440512	SLC26A4-AS1	SLC26A4 antisense RNA 1 [Source:HGNC Symbol;Acc:HGNC:22385]	3840	antisense	-2.97719	8.26103	-7.60678	5.54467e-13	1.74245e-11	18.7973
231937_at	ENSG00000257354	ENST00000550290	ENSG00000257354		8693	lincRNA	-2.95176	5.11957	-13.9477	3.5629e-33	1.07978e-30	64.686
236640_at	ENSG00000255248	ENST00000636654	MIR100HG	mir-100-let-7a-2-mir-125b-1 cluster host gene [Source:HGNC Symbol;Acc:HGNC:39522]	1434	lincRNA	-2.94767	6.33043	-11.8605	4.32379e-26	5.9903e-24	48.5539
229795_at	ENSG00000275180	ENST00000619323	ENSG00000275180		491	lincRNA	-2.85983	6.70764	-10.2227	9.35312e-21	7.08645e-19	36.4185
213380_x_at	ENSG00000186715	ENST00000624762	MST1L	macrophage stimulating 1 like [Source:HGNC Symbol;Acc:HGNC:7390]	3995	processed_transcript	-2.84154	5.53886	-12.2109	2.91073e-27	4.277e-25	51.2216
1560834_a_at	ENSG00000255794	ENST00000639542	RMST	rhabdomyosarcoma 2 associated transcript (non-protein coding) [Source:HGNC Symbol;Acc:HGNC:29893]	3269	lincRNA	-2.82493	6.35942	-10.0799	2.64529e-20	1.75712e-18	35.3924
240100_at	ENSG00000225742	ENST00000415869	LINC02036	long intergenic non-protein coding RNA 2036 [Source:HGNC Symbol;Acc:HGNC:52876]	910	lincRNA	-2.82056	6.43167	-8.55249	1.17212e-15	4.94229e-14	24.8486
231062_at	ENSG00000260992	ENST00000562781	DOCK9-DT	DOCK9 divergent transcript [Source:HGNC Symbol;Acc:HGNC:43696]	807	antisense	-2.80497	4.8011	-16.0754	1.56067e-40	9.45962e-38	81.4474
221974_at	ENSG00000224078	ENST00000640631	SNHG14	small nucleolar RNA host gene 14 [Source:HGNC Symbol;Acc:HGNC:37462]	13074	antisense	-2.8016	9.50229	-13.7954	1.18929e-32	3.39228e-30	63.4936
229636_at	ENSG00000271858	ENST00000607121	ENSG00000271858	cytochrome b561 family member D2 [Source:NCBI gene;Acc:11068]	1004	antisense	-2.75037	5.50344	-11.6319	2.48652e-25	3.01428e-23	46.8247
241873_at	ENSG00000271474	ENST00000605849	ENSG00000271474		3329	antisense	-2.73122	5.86518	-10.2068	1.05097e-20	7.84026e-19	36.3034
227985_at	ENSG00000233834	ENST00000430859	ENSG00000233834		740	lincRNA	-2.71075	5.11244	-11.3621	1.93412e-24	2.08413e-22	44.7974
235152_at	ENSG00000245571	ENST00000501817	FAM111A-DT	FAM111A divergent transcript [Source:HGNC Symbol;Acc:HGNC:53752]	2110	lincRNA	-2.64896	7.52725	-13.471	1.54058e-31	3.93172e-29	60.9598
1557761_s_at	ENSG00000237463	ENST00000421273	ENSG00000237463		1752	antisense	-2.64411	2.96942	-11.6063	3.02369e-25	3.57606e-23	46.6314
232049_at	ENSG00000260686	ENST00000565823	ENSG00000260686		2178	sense_overlapping	-2.55466	5.58323	-13.9713	2.95532e-33	9.55358e-31	64.8709
232239_at	ENSG00000232229	ENST00000448963	LINC00865	long intergenic non-protein coding RNA 865 [Source:HGNC Symbol;Acc:HGNC:45170]	4272	lincRNA	-2.54828	6.945	-13.138	2.11663e-30	5.13178e-28	58.368
236279_at	ENSG00000275234	ENST00000615487	ENSG00000275234		688	antisense	-2.51709	6.46688	-11.7297	1.17806e-25	1.5439e-23	47.5631
229223_at	ENSG00000262160	ENST00000571197	ENSG00000262160		3177	antisense	-2.42553	5.43606	-12.9847	7.04247e-30	1.36596e-27	57.179
236451_at	ENSG00000227403	ENST00000439050	LINC01806	long intergenic non-protein coding RNA 1806 [Source:HGNC Symbol;Acc:HGNC:52599]	2333	lincRNA	-2.42302	7.20461	-7.99763	4.56857e-14	1.66564e-12	21.2476
1556364_at	ENSG00000241684	ENST00000474768	ADAMTS9-AS2	ADAMTS9 antisense RNA 2 [Source:HGNC Symbol;Acc:HGNC:42435]	2388	antisense	-2.38668	5.32502	-11.088	1.5314e-23	1.51546e-21	42.753
227074_at	ENSG00000223745	ENST00000421202	CCDC18-AS1	CCDC18 antisense RNA 1 [Source:HGNC Symbol;Acc:HGNC:52262]	2973	lincRNA	-2.32152	8.18819	-8.91575	9.93555e-17	4.72328e-15	27.2778
230127_at	ENSG00000270069	ENST00000602461	MIR222HG	MIR222 host gene [Source:HGNC Symbol;Acc:HGNC:49555]	1379	lincRNA	-2.3186	5.5068	-6.92779	3.53264e-11	8.96846e-10	14.728
235124_at	ENSG00000179523	ENST00000313807	EIF3J-DT	EIF3J divergent transcript [Source:HGNC Symbol;Acc:HGNC:48616]	2863	lincRNA	-2.29686	7.24157	-14.3486	1.4803e-34	5.98166e-32	67.8328
214657_s_at	ENSG00000245532	ENST00000501122	NEAT1	nuclear paraspeckle assembly transcript 1 (non-protein coding) [Source:HGNC Symbol;Acc:HGNC:30815]	22743	lincRNA	-2.2795	6.89733	-5.83331	1.65593e-08	2.80755e-07	8.73312
229130_at	ENSG00000251615	ENST00000505448	ENSG00000251615		3249	lincRNA	-2.26864	6.80575	-9.67145	5.00088e-19	3.03116e-17	32.4927
230526_at	ENSG00000204282	ENST00000589217	TNRC6C-AS1	TNRC6C antisense RNA 1 [Source:HGNC Symbol;Acc:HGNC:44360]	3192	antisense	-2.25056	4.58389	-10.1551	1.53196e-20	1.07659e-18	35.9315
1558795_at	ENSG00000230910	ENST00000604392	ENSG00000230910		2365	antisense	-2.19995	3.29992	-8.25437	8.53006e-15	3.33567e-13	22.8967
242523_at	ENSG00000273015	ENST00000609803	ENSG00000273015		9730	lincRNA	-2.18083	6.85066	-10.3507	3.66715e-21	2.91509e-19	37.3427
230729_at	ENSG00000270820	ENST00000605437	ENSG00000270820		569	antisense	-2.16467	6.02817	-12.5209	2.62999e-28	4.72327e-26	53.5987
238081_at	ENSG00000180769	ENST00000451762	WDFY3-AS2	WDFY3 antisense RNA 2 [Source:HGNC Symbol;Acc:HGNC:21603]	5814	antisense	-2.14593	6.13446	-10.8744	7.59437e-23	7.08175e-21	41.1712
224566_at	ENSG00000245532	ENST00000501122	NEAT1	nuclear paraspeckle assembly transcript 1 (non-protein coding) [Source:HGNC Symbol;Acc:HGNC:30815]	22743	lincRNA	-2.1314	11.0934	-7.56439	7.23611e-13	2.21931e-11	18.5361
238742_x_at	ENSG00000261183	ENST00000564302	SPINT1-AS1	SPINT1 antisense RNA 1 [Source:HGNC Symbol;Acc:HGNC:53162]	643	antisense	-2.0897	5.52153	-10.7372	2.11007e-22	1.82709e-20	40.1619
240284_x_at	ENSG00000257084	ENST00000537269	MIR200CHG	MIR200C and MIR141 host gene [Source:HGNC Symbol;Acc:HGNC:53161]	350	lincRNA	-2.06473	6.46637	-10.8263	1.08718e-22	9.94666e-21	40.8169
233527_at	ENSG00000250073	ENST00000504932	ENSG00000250073		1493	antisense	-2.06191	5.39162	-9.41479	3.08545e-18	1.68105e-16	30.6986
243996_at	ENSG00000227388	ENST00000431981	ENSG00000227388		472	lincRNA	-1.99832	4.47819	-9.08039	3.19228e-17	1.59581e-15	28.396
1557776_at	ENSG00000236155	ENST00000451482	ENSG00000236155		1078	processed_transcript	-1.98892	5.2831	-10.1134	2.07473e-20	1.41695e-18	35.6322
232105_at	ENSG00000281406	ENST00000626538	BLACAT1	bladder cancer associated transcript 1 (non-protein coding) [Source:HGNC Symbol;Acc:HGNC:48597]	2994	lincRNA	-1.98572	4.45449	-10.1635	1.44025e-20	1.04236e-18	35.9924
224558_s_at	ENSG00000251562	ENST00000534336	MALAT1	metastasis associated lung adenocarcinoma transcript 1 (non-protein coding) [Source:HGNC Symbol;Acc:HGNC:29665]	8708	lincRNA	-1.97184	10.5182	-9.50796	1.59786e-18	9.00933e-17	31.3473
1556695_a_at	ENSG00000237187	ENST00000504474	NR2F1-AS1	NR2F1 antisense RNA 1 [Source:HGNC Symbol;Acc:HGNC:48622]	2868	antisense	-1.96899	3.38467	-8.92003	9.64815e-17	4.63207e-15	27.3067
241401_at	ENSG00000180769	ENST00000451762	WDFY3-AS2	WDFY3 antisense RNA 2 [Source:HGNC Symbol;Acc:HGNC:21603]	5814	antisense	-1.96375	5.80492	-8.99511	5.75538e-17	2.81897e-15	27.8155
222307_at	ENSG00000203497	ENST00000420367	PDCD4-AS1	PDCD4 antisense RNA 1 [Source:HGNC Symbol;Acc:HGNC:27425]	778	antisense	-1.88007	5.51815	-10.1639	1.43641e-20	1.04236e-18	35.995
1555858_at	ENSG00000206573	ENST00000469846	THUMPD3-AS1	THUMPD3 antisense RNA 1 [Source:HGNC Symbol;Acc:HGNC:44478]	670	antisense	-1.86699	4.85848	-7.64067	4.47853e-13	1.45402e-11	19.0067
1569872_a_at	ENSG00000260807	ENST00000565467	ENSG00000260807		3726	lincRNA	-1.84124	3.35862	-8.87571	1.30751e-16	6.03819e-15	27.0074
228440_at	ENSG00000251603	ENST00000508664	ENSG00000251603		304	antisense	-1.79147	4.40073	-8.80712	2.08978e-16	9.47042e-15	26.5457
1561106_at	ENSG00000231028	ENST00000421378	LINC00271	long intergenic non-protein coding RNA 271 [Source:HGNC Symbol;Acc:HGNC:32526]	1580	lincRNA	-1.76873	5.17302	-13.1059	2.72217e-30	5.99991e-28	58.1191
226644_at	ENSG00000272106	ENST00000607222	ENSG00000272106		2038	antisense	-1.76674	7.30542	-9.5403	1.27073e-18	7.24914e-17	31.5731
241834_at	ENSG00000224078	ENST00000549804	SNHG14	small nucleolar RNA host gene 14 [Source:HGNC Symbol;Acc:HGNC:37462]	7844	antisense	-1.75813	4.51964	-7.62688	4.88539e-13	1.5585e-11	18.9214
229086_at	ENSG00000249087	ENST00000335648	ZNF436-AS1	ZNF436 antisense RNA 1 [Source:HGNC Symbol;Acc:HGNC:25122]	2547	antisense	-1.75041	6.52113	-8.23293	9.82454e-15	3.81114e-13	22.7578
1556696_s_at	ENSG00000237187	ENST00000504474	NR2F1-AS1	NR2F1 antisense RNA 1 [Source:HGNC Symbol;Acc:HGNC:48622]	2868	antisense	-1.74383	3.71571	-8.15071	1.68567e-14	6.38579e-13	22.2272
1555890_at	ENSG00000284644	ENST00000489488	ENSG00000284644		460	antisense	-1.73793	5.499	-7.46786	1.32259e-12	3.88682e-11	17.9448
238126_at	ENSG00000214293	ENST00000440088	APTR	Alu-mediated CDKN1A/p21 transcriptional regulator (non-protein coding) [Source:HGNC Symbol;Acc:HGNC:44173]	2029	lincRNA	-1.73138	5.1744	-9.3178	6.10109e-18	3.21567e-16	30.0266
238155_at	ENSG00000272343	ENST00000606048	ENSG00000272343		486	lincRNA	-1.70786	4.97903	-9.09489	2.887e-17	1.45823e-15	28.4951
1555860_x_at	ENSG00000206573	ENST00000469846	THUMPD3-AS1	THUMPD3 antisense RNA 1 [Source:HGNC Symbol;Acc:HGNC:44478]	670	antisense	-1.70296	4.91609	-7.56349	7.27718e-13	2.21931e-11	18.5306
241337_at	ENSG00000229116	ENST00000452578	ENSG00000229116		1089	lincRNA	-1.70025	3.28844	-6.80552	7.27139e-11	1.7369e-09	14.0222
220364_at	ENSG00000278921	ENST00000623705	EPB41L4A-DT	EPB41L4A divergent transcript [Source:HGNC Symbol;Acc:HGNC:25643]	1396	lincRNA	-1.68917	4.74527	-11.0493	2.0487e-23	1.98683e-21	42.4655
225220_at	ENSG00000269893	ENST00000602414	SNHG8	small nucleolar RNA host gene 8 [Source:HGNC Symbol;Acc:HGNC:33098]	672	lincRNA	-1.67256	10.708	-11.6952	1.53363e-25	1.95699e-23	47.3024
236598_at	ENSG00000227403	ENST00000439050	LINC01806	long intergenic non-protein coding RNA 1806 [Source:HGNC Symbol;Acc:HGNC:52599]	2333	lincRNA	-1.6678	5.21235	-6.71115	1.26215e-10	2.91437e-09	13.4834
227984_at	ENSG00000260807	ENST00000565467	ENSG00000260807		3726	lincRNA	-1.66637	2.90467	-7.9993	4.51952e-14	1.66024e-12	21.2582
240574_at	ENSG00000247400	ENST00000499499	DNAJC3-DT	DNAJC3 divergent transcript [Source:HGNC Symbol;Acc:HGNC:39808]	2908	lincRNA	-1.66599	5.6982	-7.6861	3.36077e-13	1.10111e-11	19.2884
228235_at	ENSG00000223749	ENST00000440570	MIR503HG	MIR503 host gene [Source:HGNC Symbol;Acc:HGNC:28258]	760	lincRNA	-1.65892	5.80881	-7.46418	1.35324e-12	3.92927e-11	17.9223
1559410_at	ENSG00000251637	ENST00000511677	ENSG00000251637		3387	lincRNA	-1.63989	5.41466	-6.10659	3.81648e-09	7.14521e-08	10.1596
1558796_a_at	ENSG00000230910	ENST00000604392	ENSG00000230910		2365	antisense	-1.63182	2.93948	-6.83891	5.97518e-11	1.44868e-09	14.2141
1559296_at	ENSG00000241684	ENST00000481312	ADAMTS9-AS2	ADAMTS9 antisense RNA 2 [Source:HGNC Symbol;Acc:HGNC:42435]	1970	antisense	-1.60645	3.00451	-9.95164	6.695e-20	4.27158e-18	34.4762
244571_s_at	ENSG00000270179	ENST00000602900	ENSG00000270179		640	sense_intronic	-1.60602	5.33144	-7.70054	3.06704e-13	1.0117e-11	19.3782
226413_at	ENSG00000273015	ENST00000609803	ENSG00000273015		9730	lincRNA	-1.60324	8.94878	-9.85074	1.38505e-19	8.7222e-18	33.759
238069_at	ENSG00000228506	ENST00000418945	ENSG00000228506		1638	antisense	-1.59246	6.16504	-7.11527	1.1494e-11	3.11366e-10	15.8265
238320_at	ENSG00000245532	ENST00000501122	NEAT1	nuclear paraspeckle assembly transcript 1 (non-protein coding) [Source:HGNC Symbol;Acc:HGNC:30815]	22743	lincRNA	-1.58663	3.8482	-5.4307	1.31763e-07	1.88472e-06	6.7232
230307_at	ENSG00000258708	ENST00000556667	SLC25A21-AS1	SLC25A21 antisense RNA 1 [Source:HGNC Symbol;Acc:HGNC:44298]	1924	antisense	-1.58463	5.3079	-8.94017	8.40136e-17	4.07382e-15	27.443
243179_at	ENSG00000272341	ENST00000606924	ENSG00000272341		2538	lincRNA	-1.56697	6.70087	-10.5877	6.39946e-22	5.35017e-20	39.0663
235174_s_at	ENSG00000261455	ENST00000564834	LINC01003	long intergenic non-protein coding RNA 1003 [Source:HGNC Symbol;Acc:HGNC:48957]	1764	lincRNA	-1.56038	8.50723	-9.46791	2.12106e-18	1.18218e-16	31.068
228647_at	ENSG00000177406	ENST00000537514	ENSG00000177406		2338	antisense	-1.55641	7.07754	-8.91037	1.03098e-16	4.85362e-15	27.2414
235437_at	ENSG00000272079	ENST00000607794	ENSG00000272079		1269	lincRNA	-1.5562	3.66569	-8.90417	1.07575e-16	5.01569e-15	27.1995
231260_at	ENSG00000267454	ENST00000587979	ZNF582-AS1	ZNF582 antisense RNA 1 (head to head) [Source:HGNC Symbol;Acc:HGNC:25213]	1606	lincRNA	-1.53827	5.27935	-8.67948	4.97647e-16	2.19372e-14	25.6916
234989_at	ENSG00000245532	ENST00000501122	NEAT1	nuclear paraspeckle assembly transcript 1 (non-protein coding) [Source:HGNC Symbol;Acc:HGNC:30815]	22743	lincRNA	-1.53463	10.0168	-4.30231	2.41758e-05	0.00023122	1.71788
228387_at	ENSG00000261326	ENST00000566551	LINC01355	long intergenic non-protein coding RNA 1355 [Source:HGNC Symbol;Acc:HGNC:50584]	5444	lincRNA	-1.53204	4.66737	-7.00381	2.2458e-11	5.85478e-10	15.1711
236521_at	ENSG00000271259	ENST00000605051	ENSG00000271259		540	lincRNA	-1.52612	3.97058	-7.5357	8.6612e-13	2.60858e-11	18.3598
242462_at	ENSG00000232677	ENST00000590657	LINC00665	long intergenic non-protein coding RNA 665 [Source:HGNC Symbol;Acc:HGNC:44323]	2671	lincRNA	-1.52009	5.82303	-8.34235	4.76755e-15	1.91057e-13	23.4687
1557293_at	ENSG00000280993	ENST00000625336	MUC20-OT1	MUC20 overlapping transcript [Source:HGNC Symbol;Acc:HGNC:53807]	2363	lincRNA	-1.51513	6.16056	-6.27621	1.49925e-09	2.95523e-08	11.0692
230939_at	ENSG00000253320	ENST00000517996	AZIN1-AS1	AZIN1 antisense RNA 1 [Source:HGNC Symbol;Acc:HGNC:51558]	756	antisense	-1.50351	4.64367	-10.4609	1.63126e-21	1.34067e-19	38.1424
1555363_s_at	ENSG00000266904	ENST00000586645	LINC00663	long intergenic non-protein coding RNA 663 [Source:HGNC Symbol;Acc:HGNC:28609]	1357	lincRNA	-1.49728	6.42246	-8.62901	7.0002e-16	3.03071e-14	25.3558
228049_x_at	ENSG00000260260	ENST00000563192	SNHG19	small nucleolar RNA host gene 19 [Source:HGNC Symbol;Acc:HGNC:49574]	342	lincRNA	-1.49063	10.3828	-6.06541	4.77551e-09	8.70543e-08	9.94148
1555888_at	ENSG00000246263	ENST00000499653	UBR5-AS1	UBR5 antisense RNA 1 [Source:HGNC Symbol;Acc:HGNC:51661]	2048	antisense	-1.48496	5.94996	-8.84378	1.62684e-16	7.44201e-15	26.7923
235587_at	ENSG00000273344	ENST00000608317	PAXIP1-AS1	PAXIP1 antisense RNA 1 (head to head) [Source:HGNC Symbol;Acc:HGNC:27328]	2256	lincRNA	-1.47391	7.97138	-10.0067	4.49594e-20	2.94606e-18	34.8691
239999_at	ENSG00000215386	ENST00000635845	MIR99AHG	mir-99a-let-7c cluster host gene [Source:HGNC Symbol;Acc:HGNC:1274]	1588	lincRNA	-1.46363	4.36307	-5.34505	2.01993e-07	2.7905e-06	6.31019
235251_at	ENSG00000261786	ENST00000568686	ENSG00000261786		5067	lincRNA	-1.45294	6.19801	-4.64282	5.52819e-06	5.9702e-05	3.12617
230351_at	ENSG00000272143	ENST00000606448	FGF14-AS2	FGF14 antisense RNA 2 [Source:HGNC Symbol;Acc:HGNC:44368]	1074	lincRNA	-1.4463	5.83419	-6.68203	1.49467e-10	3.41871e-09	13.3183
227306_at	ENSG00000260912	ENST00000563205	ENSG00000260912		1965	sense_overlapping	-1.44085	5.12385	-7.11744	1.13442e-11	3.09033e-10	15.8394
236579_at	ENSG00000253563	ENST00000521292	NKX2-1-AS1	NKX2-1 antisense RNA 1 [Source:HGNC Symbol;Acc:HGNC:40585]	1775	antisense	-1.4232	4.15556	-9.2733	8.33293e-18	4.29855e-16	29.7194
243023_at	ENSG00000273156	ENST00000610058	ENSG00000273156		665	lincRNA	-1.41731	5.73426	-8.28636	6.90644e-15	2.72271e-13	23.1043
240460_at	ENSG00000233682	ENST00000419064	ENSG00000233682		395	antisense	-1.41715	6.06564	-6.7933	7.81202e-11	1.85689e-09	13.9521
224565_at	ENSG00000245532	ENST00000501122	NEAT1	nuclear paraspeckle assembly transcript 1 (non-protein coding) [Source:HGNC Symbol;Acc:HGNC:30815]	22743	lincRNA	-1.41456	12.1486	-6.8963	4.25785e-11	1.06424e-09	14.5454
230313_at	ENSG00000260755	ENST00000568560	ENSG00000260755		511	lincRNA	-1.41228	6.5834	-6.57915	2.70634e-10	5.88478e-09	12.7386
236575_at	ENSG00000243069	ENST00000491862	ARHGEF26-AS1	ARHGEF26 antisense RNA 1 [Source:HGNC Symbol;Acc:HGNC:41048]	2598	antisense	-1.41228	4.27159	-4.84447	2.21579e-06	2.59525e-05	4.00272
229384_at	ENSG00000269044	ENST00000598112	ENSG00000269044		1473	sense_intronic	-1.40384	6.5944	-11.2215	5.60129e-24	5.90449e-22	43.7467
230956_at	ENSG00000196167	ENST00000620864	COLCA1	colorectal cancer associated 1 [Source:HGNC Symbol;Acc:HGNC:33789]	8098	antisense	-1.39493	4.08127	-6.45785	5.4065e-10	1.13001e-08	12.0634
228037_at	ENSG00000265666	ENST00000581080	RARA-AS1	RARA antisense RNA 1 [Source:HGNC Symbol;Acc:HGNC:49577]	1790	antisense	-1.38295	5.59707	-9.7443	2.97177e-19	1.84745e-17	33.006
1557224_at	ENSG00000274315	ENST00000616916	ENSG00000274315		503	antisense	-1.38232	4.34938	-6.65594	1.73857e-10	3.93941e-09	13.1706
228710_at	ENSG00000278133	ENST00000610813	ENSG00000278133		528	sense_intronic	-1.36605	9.32326	-12.0169	1.30008e-26	1.85415e-24	49.7419
226458_at	ENSG00000259943	ENST00000567508	ENSG00000259943		1541	antisense	-1.31885	8.49404	-7.93718	6.75338e-14	2.40788e-12	20.8637
227431_at	ENSG00000214293	ENST00000447009	APTR	Alu-mediated CDKN1A/p21 transcriptional regulator (non-protein coding) [Source:HGNC Symbol;Acc:HGNC:44173]	902	lincRNA	-1.31486	8.24857	-7.58706	6.27653e-13	1.93853e-11	18.6757
1556839_s_at	ENSG00000174171	ENST00000309874	ENSG00000174171		2900	antisense	-1.29436	4.69366	-6.10014	3.95315e-09	7.37262e-08	10.1253
228702_at	ENSG00000231721	ENST00000451786	LINC-PINT	long intergenic non-protein coding RNA, p53 induced transcript [Source:HGNC Symbol;Acc:HGNC:26885]	3505	bidirectional_promoter_lncRNA	-1.28406	7.67234	-7.31526	3.39841e-12	9.48703e-11	17.0199
242292_at	ENSG00000269911	ENST00000602508	FAM226B	family with sequence similarity 226 member B (non-protein coding) [Source:HGNC Symbol;Acc:HGNC:31964]	1490	sense_intronic	-1.28405	5.00036	-6.40534	7.27528e-10	1.48226e-08	11.7739
240929_at	ENSG00000254109	ENST00000519753	RBPMS-AS1	RBPMS antisense RNA 1 [Source:HGNC Symbol;Acc:HGNC:48721]	1031	antisense	-1.27538	5.67601	-7.088	1.35493e-11	3.60991e-10	15.6655
232752_at	ENSG00000261801	ENST00000567257	LOXL1-AS1	LOXL1 antisense RNA 1 [Source:HGNC Symbol;Acc:HGNC:44169]	2358	antisense	-1.2656	6.92806	-5.79695	2.00582e-08	3.36547e-07	8.54705
229205_at	ENSG00000266916	ENST00000585890	ZNF793-AS1	ZNF793 antisense RNA 1 (head to head) [Source:HGNC Symbol;Acc:HGNC:51303]	581	antisense	-1.25808	5.12246	-6.74884	1.01325e-10	2.36215e-09	13.698
241739_at	ENSG00000274031	ENST00000618027	ENSG00000274031		521	antisense	-1.25721	3.98039	-6.52479	3.69416e-10	7.89118e-09	12.435
230388_s_at	ENSG00000214401	ENST00000572634	KANSL1-AS1	KANSL1 antisense RNA 1 [Source:HGNC Symbol;Acc:HGNC:43740]	666	antisense	-1.25216	7.66227	-5.08348	7.21829e-07	9.23522e-06	5.08144
238039_at	ENSG00000245556	ENST00000421004	SCAMP1-AS1	SCAMP1 antisense RNA 1 [Source:HGNC Symbol;Acc:HGNC:50544]	1479	lincRNA	-1.24944	6.50806	-8.53822	1.29003e-15	5.39255e-14	24.7543
232052_at	ENSG00000206573	ENST00000522525	THUMPD3-AS1	THUMPD3 antisense RNA 1 [Source:HGNC Symbol;Acc:HGNC:44478]	1867	antisense	-1.24793	6.60806	-7.09801	1.27557e-11	3.41725e-10	15.7246
244740_at	ENSG00000166770	ENST00000585445	ZNF667-AS1	ZNF667 antisense RNA 1 (head to head) [Source:HGNC Symbol;Acc:HGNC:44321]	1521	lincRNA	-1.24061	9.40949	-7.231	5.69304e-12	1.57746e-10	16.5145
239432_at	ENSG00000257621	ENST00000555707	PSMA3-AS1	PSMA3 antisense RNA 1 [Source:HGNC Symbol;Acc:HGNC:26445]	1983	antisense	-1.23163	6.01611	-6.28666	1.41459e-09	2.81121e-08	11.1259
229050_s_at	ENSG00000233016	ENST00000414282	SNHG7	small nucleolar RNA host gene 7 [Source:HGNC Symbol;Acc:HGNC:28254]	2357	antisense	-1.23126	8.82323	-6.08357	4.32664e-09	7.97715e-08	10.0375
229716_at	ENSG00000225986	ENST00000442226	UBXN10-AS1	UBXN10 antisense RNA 1 [Source:HGNC Symbol;Acc:HGNC:41141]	510	antisense	-1.229	4.8445	-6.25458	1.69065e-09	3.27919e-08	10.9522
1563629_a_at	ENSG00000260565	ENST00000568395	ERVK13-1	endogenous retrovirus group K13 member 1 [Source:HGNC Symbol;Acc:HGNC:27548]	5578	lincRNA	-1.22786	6.05562	-6.07608	4.50661e-09	8.24624e-08	9.99785
228259_s_at	ENSG00000224032	ENST00000413221	EPB41L4A-AS1	EPB41L4A antisense RNA 1 [Source:HGNC Symbol;Acc:HGNC:30749]	2969	lincRNA	-1.22508	6.16209	-6.57355	2.79476e-10	6.04991e-09	12.7072
239062_at	ENSG00000204282	ENST00000589217	TNRC6C-AS1	TNRC6C antisense RNA 1 [Source:HGNC Symbol;Acc:HGNC:44360]	3192	antisense	-1.22106	2.77452	-7.82822	1.36006e-13	4.71066e-12	20.1763
229455_at	ENSG00000259820	ENST00000568248	ENSG00000259820		6253	lincRNA	-1.20834	4.5448	-5.23264	3.51198e-07	4.66564e-06	5.77607
236047_at	ENSG00000255310	ENST00000530248	ENSG00000255310		1939	sense_intronic	-1.2074	3.74167	-6.23187	1.91737e-09	3.68941e-08	10.8296
235274_at	ENSG00000244879	ENST00000499624	GABPB1-AS1	GABPB1 antisense RNA 1 [Source:HGNC Symbol;Acc:HGNC:44157]	16182	antisense	-1.20662	6.72723	-4.46043	1.23169e-05	0.000125209	2.36047
241388_at	ENSG00000273247	ENST00000610159	ENSG00000273247		5334	antisense	-1.20389	5.05583	-6.83552	6.09584e-11	1.47058e-09	14.1946
213557_at	ENSG00000273576	ENST00000615852	ENSG00000273576		645	lincRNA	-1.19944	4.04574	-9.1919	1.4711e-17	7.50881e-16	29.1593
226341_at	ENSG00000253738	ENST00000524003	OTUD6B-AS1	OTUD6B antisense RNA 1 (head to head) [Source:HGNC Symbol;Acc:HGNC:50466]	2171	antisense	-1.19725	8.2951	-6.64332	1.87016e-10	4.19834e-09	13.0994
240169_at	ENSG00000261101	ENST00000564612	ENSG00000261101		656	sense_overlapping	-1.19526	2.83615	-6.53376	3.50972e-10	7.53037e-09	12.4849
244741_s_at	ENSG00000166770	ENST00000585445	ZNF667-AS1	ZNF667 antisense RNA 1 (head to head) [Source:HGNC Symbol;Acc:HGNC:44321]	1521	lincRNA	-1.19089	9.18336	-6.1516	2.98365e-09	5.60764e-08	10.3991
235452_at	ENSG00000275601	ENST00000621680	ENSG00000275601		635	sense_intronic	-1.18037	6.15792	-6.9655	2.82284e-11	7.31975e-10	14.9474
230248_x_at	ENSG00000260296	ENST00000567102	ENSG00000260296		1157	sense_overlapping	-1.14853	5.0683	-7.31498	3.4043e-12	9.48703e-11	17.0182
244362_at	ENSG00000273355	ENST00000610185	ENSG00000273355		483	lincRNA	-1.14683	4.06397	-7.133	1.03259e-11	2.82882e-10	15.9315
225381_at	ENSG00000255248	ENST00000531381	MIR100HG	mir-100-let-7a-2-mir-125b-1 cluster host gene [Source:HGNC Symbol;Acc:HGNC:39522]	3370	lincRNA	-1.14236	9.22754	-5.36255	1.85186e-07	2.5878e-06	6.39414
241434_at	ENSG00000230896	ENST00000430643	ENSG00000230896		598	sense_intronic	-1.14222	7.21468	-9.27905	8.00427e-18	4.17341e-16	29.759
206659_at	ENSG00000229689	ENST00000442128	ENSG00000229689		3551	processed_transcript	-1.13424	6.50147	-5.35918	1.88312e-07	2.6164e-06	6.37797
227591_at	ENSG00000224660	ENST00000420195	SH3BP5-AS1	SH3BP5 antisense RNA 1 [Source:HGNC Symbol;Acc:HGNC:44501]	5570	antisense	-1.13174	4.80906	-6.4509	5.62383e-10	1.17038e-08	12.025
239319_at	ENSG00000248663	ENST00000504107	LINC00992	long intergenic non-protein coding RNA 992 [Source:HGNC Symbol;Acc:HGNC:48943]	617	lincRNA	-1.13061	4.40828	-5.58243	6.10671e-08	9.28258e-07	7.46755
225951_s_at	ENSG00000272888	ENST00000557682	LINC01578	long intergenic non-protein coding RNA 1578 [Source:HGNC Symbol;Acc:HGNC:48626]	2683	lincRNA	-1.12493	11.6953	-11.1918	7.00875e-24	7.23094e-22	43.5252
232538_at	ENSG00000280944	ENST00000630162	ENSG00000280944		1961	lincRNA	-1.11795	5.0407	-4.28321	2.61945e-05	0.000249542	1.6416
1558459_s_at	ENSG00000196295	ENST00000584621	ENSG00000196295		2437	antisense	-1.11715	5.50369	-6.75184	9.9564e-11	2.3323e-09	13.7151
1566557_at	ENSG00000226137	ENST00000577066	BAIAP2-DT	BAIAP2 divergent transcript [Source:HGNC Symbol;Acc:HGNC:44342]	4465	lincRNA	-1.11644	7.66556	-6.42424	6.53917e-10	1.34358e-08	11.8779
225055_at	ENSG00000278730	ENST00000620266	ENSG00000278730		2921	lincRNA	-1.11482	8.42254	-7.96785	5.53971e-14	1.98978e-12	21.0583
225724_at	ENSG00000257621	ENST00000554360	PSMA3-AS1	PSMA3 antisense RNA 1 [Source:HGNC Symbol;Acc:HGNC:26445]	2475	antisense	-1.11036	8.76538	-7.60606	5.5698e-13	1.74245e-11	18.7928
231952_at	ENSG00000282330	ENST00000633342	ENSG00000282330		2072	lincRNA	-1.10895	6.7654	-5.72002	3.00049e-08	4.77028e-07	8.15632
1556026_at	ENSG00000241769	ENST00000618757	LINC00893	long intergenic non-protein coding RNA 893 [Source:HGNC Symbol;Acc:HGNC:44265]	2347	antisense	-1.10078	3.48553	-5.6223	4.97657e-08	7.63652e-07	7.66581
205510_s_at	ENSG00000285410	ENST00000615671	GABPB1-IT1	GABPB1 intronic transcript [Source:HGNC Symbol;Acc:HGNC:25469]	5926	sense_intronic	-1.06387	6.38165	-6.77726	8.58149e-11	2.02984e-09	13.8603
236674_at	ENSG00000226644	ENST00000411839	ENSG00000226644	uncharacterized LOC388780 [Source:NCBI gene;Acc:388780]	536	lincRNA	-1.05561	2.81096	-7.52646	9.17619e-13	2.72978e-11	18.3032
242679_at	ENSG00000237298	ENST00000419746	TTN-AS1	TTN antisense RNA 1 [Source:HGNC Symbol;Acc:HGNC:44124]	4592	antisense	-1.04942	2.79171	-6.76916	8.9981e-11	2.11805e-09	13.814
239025_at	ENSG00000278175	ENST00000638724	GLIDR	glioblastoma down-regulated RNA [Source:HGNC Symbol;Acc:HGNC:48823]	1765	lincRNA	-1.04861	4.4213	-6.39094	7.89019e-10	1.59415e-08	11.6948
1554097_a_at	ENSG00000171889	ENST00000304425	MIR31HG	MIR31 host gene [Source:HGNC Symbol;Acc:HGNC:37187]	745	sense_overlapping	-1.04315	4.57144	-3.40736	0.000763089	0.00503754	-1.53209
228549_at	ENSG00000242861	ENST00000424332	ENSG00000242861		348	antisense	-1.03042	6.51294	-6.94371	3.21383e-11	8.28928e-10	14.8205
210409_at	ENSG00000198221	ENST00000359760	AFDN-DT	AFDN divergent transcript [Source:HGNC Symbol;Acc:HGNC:21236]	2238	lincRNA	-1.02698	3.20924	-6.54466	3.29763e-10	7.10676e-09	12.5458
1553992_s_at	ENSG00000198496	ENST00000460115	NBR2	neighbor of BRCA1 gene 2 (non-protein coding) [Source:HGNC Symbol;Acc:HGNC:20691]	1344	bidirectional_promoter_lncRNA	-1.0262	6.15299	-5.82585	1.7225e-08	2.91024e-07	8.69486
233273_at	ENSG00000271917	ENST00000607752	ENSG00000271917		1517	sense_intronic	-1.01961	3.69081	-5.78179	2.17218e-08	3.60715e-07	8.46972
240830_at	ENSG00000267322	ENST00000615535	SNHG22	small nucleolar RNA host gene 22 [Source:HGNC Symbol;Acc:HGNC:50285]	421	antisense	-1.01776	6.08855	-4.01377	7.87956e-05	0.000684731	0.59717
241745_at	ENSG00000235652	ENST00000606388	ENSG00000235652		3961	antisense	-1.01566	5.83947	-5.24482	3.30912e-07	4.43258e-06	5.83349
232976_at	ENSG00000224078	ENST00000640631	SNHG14	small nucleolar RNA host gene 14 [Source:HGNC Symbol;Acc:HGNC:37462]	13074	antisense	-1.01286	4.74775	-4.53853	8.76682e-06	9.20137e-05	2.68515
227837_at	ENSG00000227946	ENST00000420509	ENSG00000227946		752	lincRNA	-1.00894	7.86539	-7.81664	1.46462e-13	5.03683e-12	20.1036
229480_at	ENSG00000234456	ENST00000414797	MAGI2-AS3	MAGI2 antisense RNA 3 [Source:HGNC Symbol;Acc:HGNC:40862]	1072	antisense	-1.0059	5.93531	-4.43453	1.37734e-05	0.000138436	2.25384
243837_x_at	ENSG00000235978	ENST00000489771	ENSG00000235978		509	antisense	-1.00266	3.32999	-7.37297	2.38169e-12	6.79343e-11	17.3682
222376_at	ENSG00000248161	ENST00000502883	ENSG00000248161		673	lincRNA	1.00861	3.39169	6.9299	3.48866e-11	8.90343e-10	14.7402
1556316_s_at	ENSG00000281335	ENST00000625226	MIF-AS1	MIF antisense RNA 1 [Source:HGNC Symbol;Acc:HGNC:27669]	1476	antisense	1.01153	2.5808	8.19869	1.23056e-14	4.73572e-13	22.5365
227479_at	ENSG00000283103	ENST00000634676	ENSG00000283103		2413	antisense	1.01206	6.40282	9.5954	8.59424e-19	5.08213e-17	31.9587
239792_at	ENSG00000247240	ENST00000564621	UBL7-AS1	UBL7 antisense RNA 1 (head to head) [Source:HGNC Symbol;Acc:HGNC:48614]	1612	antisense	1.02078	3.16491	6.0591	4.94207e-09	8.97533e-08	9.90813
231598_x_at	ENSG00000278996	ENST00000623664	ENSG00000278996		2498	lincRNA	1.04214	2.79744	4.0629	6.47292e-05	0.000574857	0.783195
235077_at	ENSG00000214548	ENST00000522771	MEG3	maternally expressed 3 (non-protein coding) [Source:HGNC Symbol;Acc:HGNC:14575]	17218	lincRNA	1.04241	2.50838	5.78334	2.15452e-08	3.59013e-07	8.47764
1568813_at	ENSG00000226419	ENST00000428411	SLC16A1-AS1	SLC16A1 antisense RNA 1 [Source:HGNC Symbol;Acc:HGNC:49445]	8757	antisense	1.04732	2.46726	11.0952	1.45082e-23	1.46563e-21	42.8064
236506_at	ENSG00000270062	ENST00000602615	ENSG00000270062		496	sense_intronic	1.05833	4.85796	7.81294	1.49967e-13	5.12106e-12	20.0804
230999_at	ENSG00000280832	ENST00000629441	GSEC	G-quadruplex forming sequence containing lncRNA [Source:HGNC Symbol;Acc:HGNC:48645]	1572	antisense	1.06565	2.9678	9.55288	1.16227e-18	6.70935e-17	31.6611
226582_at	ENSG00000250742	ENST00000508564	LINC02381	long intergenic non-protein coding RNA 2381 [Source:HGNC Symbol;Acc:HGNC:53304]	1369	lincRNA	1.06794	6.34255	4.67779	4.72762e-06	5.17477e-05	3.27596
1559827_at	ENSG00000242516	ENST00000463183	LINC00960	long intergenic non-protein coding RNA 960 [Source:HGNC Symbol;Acc:HGNC:48710]	1333	lincRNA	1.07196	4.08108	4.95129	1.34901e-06	1.63944e-05	4.47956
229669_at	ENSG00000233098	ENST00000580278	CCDC144NL-AS1	CCDC144NL antisense RNA 1 [Source:HGNC Symbol;Acc:HGNC:51340]	1819	antisense	1.08143	2.7064	6.65225	1.77603e-10	4.00558e-09	13.1498
217520_x_at	ENSG00000274253	ENST00000619611	ENSG00000274253		1449	sense_overlapping	1.08487	4.85244	4.89617	1.74451e-06	2.09384e-05	4.23242
1555216_a_at	ENSG00000267280	ENST00000590421	TBX2-AS1	TBX2 antisense RNA 1 [Source:HGNC Symbol;Acc:HGNC:50355]	861	antisense	1.08986	3.56497	3.79263	0.000186534	0.00147753	-0.215335
1569004_at	ENSG00000268001	ENST00000602172	CARD8-AS1	CARD8 antisense RNA 1 [Source:HGNC Symbol;Acc:HGNC:51408]	1969	antisense	1.09845	4.08165	5.02174	9.68132e-07	1.21934e-05	4.79874
228786_at	ENSG00000224597	ENST00000427063	SVIL-AS1	SVIL antisense RNA 1 [Source:HGNC Symbol;Acc:HGNC:51219]	2025	processed_transcript	1.12185	4.15525	10.0958	2.35736e-20	1.58762e-18	35.5062
232397_at	ENSG00000229056	ENST00000433933	ENSG00000229056		1413	antisense	1.12959	2.63416	6.08467	4.30082e-09	7.95981e-08	10.0433
237189_at	ENSG00000230148	ENST00000504972	HOXB-AS1	HOXB cluster antisense RNA 1 [Source:HGNC Symbol;Acc:HGNC:43744]	680	antisense	1.14133	2.98104	8.76873	2.71468e-16	1.20766e-14	26.2882
202028_s_at	ENSG00000246731	ENST00000499670	ENSG00000246731		2501	antisense	1.14498	9.60702	6.46432	5.21186e-10	1.09404e-08	12.0992
225062_at	ENSG00000277991	ENST00000623374	ENSG00000277991		7632	lincRNA	1.14828	5.19366	3.50845	0.000533375	0.00368561	-1.1989
228909_at	ENSG00000223768	ENST00000400362	LINC00205	long intergenic non-protein coding RNA 205 [Source:HGNC Symbol;Acc:HGNC:16420]	7540	bidirectional_promoter_lncRNA	1.15272	6.3694	5.08525	7.15738e-07	9.18152e-06	5.0896
242133_s_at	ENSG00000143429	ENST00000608531	ENSG00000143429		582	processed_transcript	1.16631	6.48711	5.73807	2.73088e-08	4.39681e-07	8.24764
236304_at	ENSG00000233117	ENST00000608792	LINC00702	long intergenic non-protein coding RNA 702 [Source:HGNC Symbol;Acc:HGNC:44676]	6300	lincRNA	1.20491	2.53295	8.17621	1.42624e-14	5.44554e-13	22.3914
232090_at	ENSG00000230630	ENST00000417354	DNM3OS	DNM3 opposite strand/antisense RNA [Source:HGNC Symbol;Acc:HGNC:41228]	4358	antisense	1.20532	3.88272	4.70099	4.25959e-06	4.69426e-05	3.37583
1560208_at	ENSG00000267577	ENST00000591665	ENSG00000267577		1643	antisense	1.22131	2.49	7.86272	1.09031e-13	3.83109e-12	20.3934
230696_at	ENSG00000260442	ENST00000561547	ATP2A1-AS1	ATP2A1 antisense RNA 1 [Source:HGNC Symbol;Acc:HGNC:51370]	558	antisense	1.2643	2.56251	10.125	1.90671e-20	1.32081e-18	35.7155
229420_at	ENSG00000264577	ENST00000582718	ENSG00000264577		899	antisense	1.28097	8.10648	6.37712	8.52792e-10	1.71423e-08	11.619
1559957_a_at	ENSG00000223768	ENST00000400362	LINC00205	long intergenic non-protein coding RNA 205 [Source:HGNC Symbol;Acc:HGNC:16420]	7540	bidirectional_promoter_lncRNA	1.29618	6.13482	5.23819	3.41804e-07	4.56586e-06	5.80224
230710_at	ENSG00000282810	ENST00000634046	MIR210HG	MIR210 host gene [Source:HGNC Symbol;Acc:HGNC:39524]	1965	lincRNA	1.33855	2.60292	10.294	5.55598e-21	4.27634e-19	36.9326
235696_at	ENSG00000247134	ENST00000500843	ENSG00000247134		737	lincRNA	1.33903	4.3812	5.5441	7.4271e-08	1.10472e-06	7.27798
214110_s_at	ENSG00000283196	ENST00000636531	ENSG00000283196	uncharacterized LOC107985911 [Source:NCBI gene;Acc:107985911]	1196	processed_transcript	1.3622	7.32316	6.44142	5.93376e-10	1.22961e-08	11.9727
221943_x_at	ENSG00000246731	ENST00000499670	ENSG00000246731		2501	antisense	1.36978	9.64758	6.86617	5.08802e-11	1.25238e-09	14.3712
1558404_at	ENSG00000260941	ENST00000562811	LINC00622	long intergenic non-protein coding RNA 622 [Source:HGNC Symbol;Acc:HGNC:44251]	1570	sense_overlapping	1.37235	4.34057	5.79549	2.02128e-08	3.37971e-07	8.5396
212732_at	ENSG00000214548	ENST00000522771	MEG3	maternally expressed 3 (non-protein coding) [Source:HGNC Symbol;Acc:HGNC:14575]	17218	lincRNA	1.4046	2.75904	6.92505	3.59058e-11	9.06809e-10	14.7121
227925_at	ENSG00000280832	ENST00000629441	GSEC	G-quadruplex forming sequence containing lncRNA [Source:HGNC Symbol;Acc:HGNC:48645]	1572	antisense	1.40909	2.61076	11.6573	2.04759e-25	2.54584e-23	47.0167
242521_at	ENSG00000268001	ENST00000602172	CARD8-AS1	CARD8 antisense RNA 1 [Source:HGNC Symbol;Acc:HGNC:51408]	1969	antisense	1.41335	6.826	7.59104	6.12135e-13	1.90272e-11	18.7002
220698_at	ENSG00000268941	ENST00000598340	LINC01711	long intergenic non-protein coding RNA 1711 [Source:HGNC Symbol;Acc:HGNC:28663]	967	lincRNA	1.43043	2.53229	9.03753	4.29438e-17	2.12484e-15	28.1039
231061_at	ENSG00000249532	ENST00000510655	ENSG00000249532		640	antisense	1.43585	4.40038	7.73628	2.4445e-13	8.17474e-12	19.6008
230930_at	ENSG00000273038	ENST00000609742	ENSG00000273038		2057	lincRNA	1.44233	2.80432	10.1567	1.51413e-20	1.07659e-18	35.943
230077_at	ENSG00000280993	ENST00000628379	MUC20-OT1	MUC20 overlapping transcript [Source:HGNC Symbol;Acc:HGNC:53807]	1279	lincRNA	1.4453	5.30343	4.6289	5.88168e-06	6.33784e-05	3.06684
242260_at	ENSG00000281398	ENST00000505522	SNHG4	small nucleolar RNA host gene 4 [Source:HGNC Symbol;Acc:HGNC:32964]	961	lincRNA	1.45621	3.15394	7.01546	2.09466e-11	5.52012e-10	15.2392
241696_at	ENSG00000044459	ENST00000484374	CNTLN	centlein [Source:HGNC Symbol;Acc:HGNC:23432]	2272	processed_transcript	1.46339	2.82355	10.3335	4.16067e-21	3.25405e-19	37.218
1557051_s_at	ENSG00000233429	ENST00000428939	HOTAIRM1	HOXA transcript antisense RNA, myeloid-specific 1 [Source:HGNC Symbol;Acc:HGNC:37117]	889	antisense	1.4701	3.41799	8.42433	2.76415e-15	1.12633e-13	24.0047
224997_x_at	ENSG00000130600	ENST00000414790	H19	H19, imprinted maternally expressed transcript (non-protein coding) [Source:HGNC Symbol;Acc:HGNC:4713]	2348	lincRNA	1.4709	3.28677	5.5276	8.07748e-08	1.19051e-06	7.1967
236075_s_at	ENSG00000234327	ENST00000413077	ENSG00000234327		474	antisense	1.5063	6.25283	6.80967	7.09618e-11	1.70343e-09	14.0461
227655_at	ENSG00000250786	ENST00000508179	SNHG18	small nucleolar RNA host gene 18 [Source:HGNC Symbol;Acc:HGNC:49007]	1799	lincRNA	1.51425	3.72576	8.44648	2.38441e-15	9.79829e-14	24.1501
242888_at	ENSG00000230082	ENST00000431558	PRRT3-AS1	PRRT3 antisense RNA 1 [Source:HGNC Symbol;Acc:HGNC:41151]	614	antisense	1.51474	4.20907	7.4517	1.46243e-12	4.22103e-11	17.8462
216527_at	ENSG00000231074	ENST00000602319	HCG18	HLA complex group 18 (non-protein coding) [Source:HGNC Symbol;Acc:HGNC:31337]	3342	antisense	1.53833	3.93999	7.83584	1.29526e-13	4.51851e-12	20.2242
1558139_at	ENSG00000244306	ENST00000624585	ENSG00000244306		4667	processed_transcript	1.55258	3.02819	9.58353	9.35036e-19	5.46264e-17	31.8756
243824_at	ENSG00000225411	ENST00000417843	ENSG00000225411		2878	lincRNA	1.55597	3.13619	7.00708	2.20237e-11	5.7726e-10	15.1902
242786_at	ENSG00000246273	ENST00000498905	SBF2-AS1	SBF2 antisense RNA 1 [Source:HGNC Symbol;Acc:HGNC:27438]	2709	antisense	1.58742	2.79788	10.9051	6.03416e-23	5.73718e-21	41.3984
1558290_a_at	ENSG00000249859	ENST00000513868	PVT1	Pvt1 oncogene (non-protein coding) [Source:HGNC Symbol;Acc:HGNC:9709]	1699	lincRNA	1.58929	4.50624	8.62218	7.33077e-16	3.14574e-14	25.3104
227868_at	ENSG00000253882	ENST00000494978	ENSG00000253882		2517	processed_transcript	1.64871	3.56548	8.66665	5.42776e-16	2.3711e-14	25.6062
228642_at	ENSG00000233429	ENST00000428939	HOTAIRM1	HOXA transcript antisense RNA, myeloid-specific 1 [Source:HGNC Symbol;Acc:HGNC:37117]	889	antisense	1.70691	3.61597	9.33146	5.54351e-18	2.9539e-16	30.1211
1562056_at	ENSG00000222041	ENST00000646865	CYTOR	cytoskeleton regulator RNA [Source:HGNC Symbol;Acc:HGNC:28717]	885	lincRNA	1.81718	3.23514	5.67888	3.71564e-08	5.77473e-07	7.94902
233562_at	ENSG00000185904	ENST00000429940	LINC00839	long intergenic non-protein coding RNA 839 [Source:HGNC Symbol;Acc:HGNC:28269]	2253	lincRNA	1.83026	2.60373	10.821	1.13097e-22	1.01557e-20	40.7779
229437_at	ENSG00000234883	ENST00000456917	MIR155HG	MIR155 host gene [Source:HGNC Symbol;Acc:HGNC:35460]	1600	lincRNA	1.83705	4.28705	4.70145	4.25062e-06	4.69426e-05	3.37785
243367_at	ENSG00000143429	ENST00000544283	ENSG00000143429		1104	processed_transcript	1.8475	4.22032	8.55446	1.15676e-15	4.9203e-14	24.8616
226210_s_at	ENSG00000214548	ENST00000452120	MEG3	maternally expressed 3 (non-protein coding) [Source:HGNC Symbol;Acc:HGNC:14575]	4489	lincRNA	1.88021	2.97266	8.33541	4.99211e-15	1.98416e-13	23.4234
214395_x_at	ENSG00000282189	ENST00000633838	ENSG00000282189		431	antisense	1.88658	5.55999	6.09158	4.14196e-09	7.69516e-08	10.0799
236787_at	ENSG00000240350	ENST00000455309	ENSG00000240350		757	lincRNA	1.91083	2.73938	9.40578	3.28759e-18	1.77128e-16	30.636
227452_at	ENSG00000227036	ENST00000457958	LINC00511	long intergenic non-protein coding RNA 511 [Source:HGNC Symbol;Acc:HGNC:43564]	1696	lincRNA	1.96633	3.34731	7.91929	7.57872e-14	2.68242e-12	20.7505
242465_at	ENSG00000266835	ENST00000579007	GAPLINC	gastric adenocarcinoma associated, positive CD44 regulator, long intergenic non-coding RNA [Source:HGNC Symbol;Acc:HGNC:51308]	643	lincRNA	2.03307	2.9681	10.7602	1.77921e-22	1.56861e-20	40.3304
1558930_at	ENSG00000233532	ENST00000642946	LINC00460	long intergenic non-protein coding RNA 460 [Source:HGNC Symbol;Acc:HGNC:42809]	1746	lincRNA	2.08495	2.6725	11.7623	9.17909e-26	1.23637e-23	47.8098
228559_at	ENSG00000261061	ENST00000566639	ENSG00000261061		716	sense_intronic	2.10432	5.78013	12.3307	1.15158e-27	1.745e-25	52.1384
228158_at	ENSG00000283196	ENST00000637196	ENSG00000283196	uncharacterized LOC107985911 [Source:NCBI gene;Acc:107985911]	774	processed_transcript	2.1195	7.08363	10.627	4.78178e-22	4.06786e-20	39.354
227921_at	ENSG00000280018	ENST00000623165	ENSG00000280018		710	lincRNA	2.17991	4.3709	9.45364	2.34594e-18	1.29267e-16	30.9687
237563_s_at	ENSG00000233461	ENST00000416221	ENSG00000233461		465	antisense	2.25214	3.47904	11.5153	6.04551e-25	6.81737e-23	45.9467
238021_s_at	ENSG00000245694	ENST00000559598	CRNDE	colorectal neoplasia differentially expressed [Source:HGNC Symbol;Acc:HGNC:37078]	696	lincRNA	2.25752	7.70107	8.11882	2.07668e-14	7.80608e-13	22.0222
238022_at	ENSG00000245694	ENST00000613942	CRNDE	colorectal neoplasia differentially expressed [Source:HGNC Symbol;Acc:HGNC:37078]	2601	lincRNA	2.3693	5.65175	9.96484	6.08637e-20	3.93504e-18	34.5702
235205_at	ENSG00000254615	ENST00000521369	ENSG00000254615		1318	lincRNA	2.47107	3.20509	13.0467	4.33121e-30	8.75085e-28	57.6598
229635_at	ENSG00000251442	ENST00000503539	LINC01094	long intergenic non-protein coding RNA 1094 [Source:HGNC Symbol;Acc:HGNC:49219]	2186	lincRNA	2.63629	3.91775	12.4668	4.00588e-28	6.93733e-26	53.1826
227249_at	ENSG00000282638	ENST00000633093	ENSG00000282638		882	lincRNA	2.69961	5.60128	13.0659	3.72657e-30	7.85657e-28	57.8085
224646_x_at	ENSG00000130600	ENST00000414790	H19	H19, imprinted maternally expressed transcript (non-protein coding) [Source:HGNC Symbol;Acc:HGNC:4713]	2348	lincRNA	2.75943	6.69414	6.58595	2.60261e-10	5.71044e-09	12.7768
228116_at	ENSG00000272872	ENST00000608286	ENSG00000272872		694	sense_intronic	2.78766	4.09903	14.092	1.13482e-33	3.93051e-31	65.8178
228438_at	ENSG00000235531	ENST00000457356	MSC-AS1	MSC antisense RNA 1 [Source:HGNC Symbol;Acc:HGNC:48724]	4220	antisense	2.94294	3.59203	13.6786	2.99429e-32	8.06629e-30	62.5802
242005_at	ENSG00000240476	ENST00000473756	LINC00973	long intergenic non-protein coding RNA 973 [Source:HGNC Symbol;Acc:HGNC:48868]	962	lincRNA	3.05699	2.85315	11.4853	7.59625e-25	8.37141e-23	45.721
242546_at	ENSG00000244306	ENST00000612696	ENSG00000244306		4119	processed_transcript	3.39168	4.79287	15.7209	2.63976e-39	1.28002e-36	78.6499
229543_at	ENSG00000244158	ENST00000476099	ENSG00000244158		530	antisense	3.53792	3.70664	11.519	5.87767e-25	6.78591e-23	45.9745
228564_at	ENSG00000163364	ENST00000295549	LINC01116	long intergenic non-protein coding RNA 1116 [Source:HGNC Symbol;Acc:HGNC:49259]	1407	lincRNA	3.70904	3.70754	18.4025	1.46203e-48	3.02028e-45	99.7254
231882_at	ENSG00000244306	ENST00000612696	ENSG00000244306		4119	processed_transcript	3.85279	5.06428	16.8344	3.67483e-43	3.56385e-40	87.4323
242881_x_at	ENSG00000244306	ENST00000619091	ENSG00000244306		1444	processed_transcript	3.95699	4.32394	15.0007	8.25286e-37	3.63801e-34	72.9667

## Sheet: ATC-fvPTC
lncRNA DE in ATC compared to fvPTC in Microarray
affy_hg_u133_plus_2	ensembl_gene_id	ensembl_transcript_id	hgnc_symbol	description	transcript_length	transcript_biotype	logFC	AveExpr	t	P.Value	adj.P.Val	B
229782_at	ENSG00000255794	ENST00000639542	RMST	rhabdomyosarcoma 2 associated transcript (non-protein coding) [Source:HGNC Symbol;Acc:HGNC:29893]	3269	lincRNA	-6.35509	9.26836	-15.9404	4.58164e-40	7.40545e-37	80.3604
236065_at	ENSG00000225342	ENST00000618127	ENSG00000225342		1840	antisense	-5.39362	5.49709	-12.9249	1.12516e-29	2.74202e-27	56.7174
233591_at	ENSG00000260943	ENST00000563933	LINC02555	long intergenic non-protein coding RNA 2555 [Source:HGNC Symbol;Acc:HGNC:53593]	1951	lincRNA	-5.02995	4.26199	-10.3541	3.57654e-21	3.23966e-19	37.3855
229930_at	ENSG00000229891	ENST00000424852	LINC01315	long intergenic non-protein coding RNA 1315 [Source:HGNC Symbol;Acc:HGNC:50513]	1142	lincRNA	-4.82268	8.30488	-15.7455	2.16938e-39	1.75322e-36	78.8239
242354_at	ENSG00000261183	ENST00000564302	SPINT1-AS1	SPINT1 antisense RNA 1 [Source:HGNC Symbol;Acc:HGNC:53162]	643	antisense	-4.66385	9.19175	-17.5028	1.80869e-45	8.77033e-42	92.651
1557107_at	ENSG00000233705	ENST00000440512	SLC26A4-AS1	SLC26A4 antisense RNA 1 [Source:HGNC Symbol;Acc:HGNC:22385]	3840	antisense	-4.38889	8.26103	-10.0195	4.0991e-20	3.10571e-18	34.9803
240100_at	ENSG00000225742	ENST00000415869	LINC02036	long intergenic non-protein coding RNA 2036 [Source:HGNC Symbol;Acc:HGNC:52876]	910	lincRNA	-4.34663	6.43167	-11.7763	8.24787e-26	1.17629e-23	47.9251
226587_at	ENSG00000257151	ENST00000552334	PWAR6	Prader Willi/Angelman region RNA 6 [Source:HGNC Symbol;Acc:HGNC:49129]	4618	lincRNA	-4.08982	8.23316	-12.4191	5.79928e-28	1.08157e-25	52.8221
226591_at	ENSG00000257151	ENST00000552334	PWAR6	Prader Willi/Angelman region RNA 6 [Source:HGNC Symbol;Acc:HGNC:49129]	4618	lincRNA	-4.01719	8.60433	-14.736	6.79708e-36	3.66211e-33	70.869
214857_at	ENSG00000269609	ENST00000492465	RPARP-AS1	RPARP antisense RNA 1 [Source:HGNC Symbol;Acc:HGNC:45238]	1556	lincRNA	-3.79089	7.81177	-15.8303	1.10252e-39	1.33653e-36	79.4927
228528_at	ENSG00000203709	ENST00000608023	MIR29B2CHG	MIR29B2 and MIR29C host gene [Source:HGNC Symbol;Acc:HGNC:32018]	15145	lincRNA	-3.66658	7.31875	-11.2016	6.50978e-24	7.89149e-22	43.6114
229636_at	ENSG00000271858	ENST00000607121	ENSG00000271858	cytochrome b561 family member D2 [Source:NCBI gene;Acc:11068]	1004	antisense	-3.53712	5.50344	-13.3661	3.52043e-31	1.06691e-28	60.141
1560834_a_at	ENSG00000255794	ENST00000639542	RMST	rhabdomyosarcoma 2 associated transcript (non-protein coding) [Source:HGNC Symbol;Acc:HGNC:29893]	3269	lincRNA	-3.53088	6.35942	-11.2572	4.27941e-24	5.32074e-22	44.0255
213380_x_at	ENSG00000186715	ENST00000624762	MST1L	macrophage stimulating 1 like [Source:HGNC Symbol;Acc:HGNC:7390]	3995	processed_transcript	-3.23841	5.53886	-12.4343	5.15443e-28	1.08157e-25	52.9385
219871_at	ENSG00000231160	ENST00000440181	KLF3-AS1	KLF3 antisense RNA 1 [Source:HGNC Symbol;Acc:HGNC:25796]	2368	antisense	-3.22416	5.61995	-11.5698	3.99225e-25	5.23201e-23	46.3677
228370_at	ENSG00000224078	ENST00000551938	SNHG14	small nucleolar RNA host gene 14 [Source:HGNC Symbol;Acc:HGNC:37462]	1108	antisense	-3.17257	10.2678	-12.2648	1.9176e-27	3.32087e-25	51.6406
229130_at	ENSG00000251615	ENST00000505448	ENSG00000251615		3249	lincRNA	-3.15944	6.80575	-12.0346	1.13385e-26	1.77356e-24	49.885
213447_at	ENSG00000224078	ENST00000640631	SNHG14	small nucleolar RNA host gene 14 [Source:HGNC Symbol;Acc:HGNC:37462]	13074	antisense	-3.12327	8.56197	-14.3123	1.97511e-34	9.5773e-32	67.5391
221974_at	ENSG00000224078	ENST00000640631	SNHG14	small nucleolar RNA host gene 14 [Source:HGNC Symbol;Acc:HGNC:37462]	13074	antisense	-2.95223	9.50229	-12.989	6.80772e-30	1.83393e-27	57.2139
236451_at	ENSG00000227403	ENST00000439050	LINC01806	long intergenic non-protein coding RNA 1806 [Source:HGNC Symbol;Acc:HGNC:52599]	2333	lincRNA	-2.94921	7.20461	-8.69776	4.39656e-16	2.0499e-14	25.8403
236279_at	ENSG00000275234	ENST00000615487	ENSG00000275234		688	antisense	-2.94582	6.46688	-12.2656	1.90558e-27	3.32087e-25	51.6468
232239_at	ENSG00000232229	ENST00000448963	LINC00865	long intergenic non-protein coding RNA 865 [Source:HGNC Symbol;Acc:HGNC:45170]	4272	lincRNA	-2.91616	6.945	-13.4336	2.07013e-31	6.69203e-29	60.6658
233527_at	ENSG00000250073	ENST00000504932	ENSG00000250073		1493	antisense	-2.87492	5.39162	-11.7291	1.18328e-25	1.63935e-23	47.5686
222307_at	ENSG00000203497	ENST00000420367	PDCD4-AS1	PDCD4 antisense RNA 1 [Source:HGNC Symbol;Acc:HGNC:27425]	778	antisense	-2.84002	5.51815	-13.7184	2.18571e-32	8.15268e-30	62.8876
236640_at	ENSG00000255248	ENST00000636654	MIR100HG	mir-100-let-7a-2-mir-125b-1 cluster host gene [Source:HGNC Symbol;Acc:HGNC:39522]	1434	lincRNA	-2.82378	6.33043	-10.152	1.5658e-20	1.24468e-18	35.9292
239209_at	ENSG00000270076	ENST00000602443	ENSG00000270076		707	lincRNA	-2.79416	5.88064	-10.3529	3.60779e-21	3.23966e-19	37.3769
231062_at	ENSG00000260992	ENST00000562781	DOCK9-DT	DOCK9 divergent transcript [Source:HGNC Symbol;Acc:HGNC:43696]	807	antisense	-2.74428	4.8011	-14.0526	1.55106e-33	6.83736e-31	65.5023
238081_at	ENSG00000180769	ENST00000451762	WDFY3-AS2	WDFY3 antisense RNA 2 [Source:HGNC Symbol;Acc:HGNC:21603]	5814	antisense	-2.67018	6.13446	-12.09	7.39845e-27	1.23707e-24	50.3068
232049_at	ENSG00000260686	ENST00000565823	ENSG00000260686		2178	sense_overlapping	-2.62809	5.58323	-12.8423	2.14707e-29	4.9577e-27	56.0789
231937_at	ENSG00000257354	ENST00000550290	ENSG00000257354		8693	lincRNA	-2.60865	5.11957	-11.0137	2.67588e-23	2.94894e-21	42.216
241873_at	ENSG00000271474	ENST00000605849	ENSG00000271474		3329	antisense	-2.59726	5.86518	-8.67251	5.21674e-16	2.40914e-14	25.6721
1558795_at	ENSG00000230910	ENST00000604392	ENSG00000230910		2365	antisense	-2.59706	3.29992	-8.70665	4.13924e-16	1.96776e-14	25.8997
242523_at	ENSG00000273015	ENST00000609803	ENSG00000273015		9730	lincRNA	-2.5944	6.85066	-11.0023	2.91563e-23	3.14175e-21	42.1313
227985_at	ENSG00000233834	ENST00000430859	ENSG00000233834		740	lincRNA	-2.5741	5.11244	-9.6404	6.23926e-19	3.80148e-17	32.2966
240284_x_at	ENSG00000257084	ENST00000537269	MIR200CHG	MIR200C and MIR141 host gene [Source:HGNC Symbol;Acc:HGNC:53161]	350	lincRNA	-2.53041	6.46637	-11.8551	4.50796e-26	6.62397e-24	48.5217
241401_at	ENSG00000180769	ENST00000451762	WDFY3-AS2	WDFY3 antisense RNA 2 [Source:HGNC Symbol;Acc:HGNC:21603]	5814	antisense	-2.49322	5.80492	-10.2042	1.07112e-20	8.80312e-19	36.3037
235124_at	ENSG00000179523	ENST00000313807	EIF3J-DT	EIF3J divergent transcript [Source:HGNC Symbol;Acc:HGNC:48616]	2863	lincRNA	-2.44642	7.24157	-13.6554	3.59607e-32	1.24552e-29	62.3956
238742_x_at	ENSG00000261183	ENST00000564302	SPINT1-AS1	SPINT1 antisense RNA 1 [Source:HGNC Symbol;Acc:HGNC:53162]	643	antisense	-2.43883	5.52153	-11.1966	6.75868e-24	7.99338e-22	43.5743
226644_at	ENSG00000272106	ENST00000607222	ENSG00000272106		2038	antisense	-2.42096	7.30542	-11.6809	1.71082e-25	2.30438e-23	47.2045
238126_at	ENSG00000214293	ENST00000440088	APTR	Alu-mediated CDKN1A/p21 transcriptional regulator (non-protein coding) [Source:HGNC Symbol;Acc:HGNC:44173]	2029	lincRNA	-2.36152	5.1744	-11.3556	2.03204e-24	2.593e-22	44.7608
1556364_at	ENSG00000241684	ENST00000474768	ADAMTS9-AS2	ADAMTS9 antisense RNA 2 [Source:HGNC Symbol;Acc:HGNC:42435]	2388	antisense	-2.35756	5.32502	-9.78633	2.19928e-19	1.46086e-17	33.3242
240460_at	ENSG00000233682	ENST00000419064	ENSG00000233682		395	antisense	-2.35213	6.06564	-10.0745	2.75155e-20	2.15198e-18	35.3733
243996_at	ENSG00000227388	ENST00000431981	ENSG00000227388		472	lincRNA	-2.34558	4.47819	-9.52331	1.43333e-18	8.37376e-17	31.4771
230729_at	ENSG00000270820	ENST00000605437	ENSG00000270820		569	antisense	-2.33801	6.02817	-12.0834	7.78726e-27	1.25868e-24	50.2562
240574_at	ENSG00000247400	ENST00000499499	DNAJC3-DT	DNAJC3 divergent transcript [Source:HGNC Symbol;Acc:HGNC:39808]	2908	lincRNA	-2.29631	5.6982	-9.46591	2.15115e-18	1.22717e-16	31.0771
229223_at	ENSG00000262160	ENST00000571197	ENSG00000262160		3177	antisense	-2.2766	5.43606	-10.8895	6.77991e-23	7.14691e-21	41.2983
236598_at	ENSG00000227403	ENST00000439050	LINC01806	long intergenic non-protein coding RNA 1806 [Source:HGNC Symbol;Acc:HGNC:52599]	2333	lincRNA	-2.267	5.21235	-8.15081	1.68457e-14	6.84995e-13	22.2571
1557776_at	ENSG00000236155	ENST00000451482	ENSG00000236155		1078	processed_transcript	-2.25956	5.2831	-10.266	6.82002e-21	5.8018e-19	36.7489
229795_at	ENSG00000275180	ENST00000619323	ENSG00000275180		491	lincRNA	-2.23928	6.70764	-7.15209	9.19866e-12	2.71977e-10	16.0781
228235_at	ENSG00000223749	ENST00000440570	MIR503HG	MIR503 host gene [Source:HGNC Symbol;Acc:HGNC:28258]	760	lincRNA	-2.22432	5.80881	-8.94235	8.27638e-17	4.13888e-15	27.4833
235152_at	ENSG00000245571	ENST00000501817	FAM111A-DT	FAM111A divergent transcript [Source:HGNC Symbol;Acc:HGNC:53752]	2110	lincRNA	-2.14355	7.52725	-9.73995	3.06576e-19	1.98166e-17	32.9968
228049_x_at	ENSG00000260260	ENST00000563192	SNHG19	small nucleolar RNA host gene 19 [Source:HGNC Symbol;Acc:HGNC:49574]	342	lincRNA	-2.12742	10.3828	-7.73467	2.46968e-13	8.93693e-12	19.6218
229086_at	ENSG00000249087	ENST00000335648	ZNF436-AS1	ZNF436 antisense RNA 1 [Source:HGNC Symbol;Acc:HGNC:25122]	2547	antisense	-2.11761	6.52113	-8.89935	1.11194e-16	5.44627e-15	27.1927
1555363_s_at	ENSG00000266904	ENST00000586645	LINC00663	long intergenic non-protein coding RNA 663 [Source:HGNC Symbol;Acc:HGNC:28609]	1357	lincRNA	-2.06949	6.42246	-10.6566	3.83947e-22	3.87867e-20	39.5872
230307_at	ENSG00000258708	ENST00000556667	SLC25A21-AS1	SLC25A21 antisense RNA 1 [Source:HGNC Symbol;Acc:HGNC:44298]	1924	antisense	-1.95094	5.3079	-9.8347	1.55426e-19	1.07665e-17	33.6663
228647_at	ENSG00000177406	ENST00000537514	ENSG00000177406		2338	antisense	-1.94049	7.07754	-9.92616	8.04627e-20	5.7377e-18	34.3153
230526_at	ENSG00000204282	ENST00000589217	TNRC6C-AS1	TNRC6C antisense RNA 1 [Source:HGNC Symbol;Acc:HGNC:44360]	3192	antisense	-1.92373	4.58389	-7.75592	2.15742e-13	7.98576e-12	19.7544
230351_at	ENSG00000272143	ENST00000606448	FGF14-AS2	FGF14 antisense RNA 2 [Source:HGNC Symbol;Acc:HGNC:44368]	1074	lincRNA	-1.88317	5.83419	-7.77387	1.92438e-13	7.17794e-12	19.8665
238155_at	ENSG00000272343	ENST00000606048	ENSG00000272343		486	lincRNA	-1.87681	4.97903	-8.93024	8.99442e-17	4.4504e-15	27.4014
1561106_at	ENSG00000231028	ENST00000421378	LINC00271	long intergenic non-protein coding RNA 271 [Source:HGNC Symbol;Acc:HGNC:32526]	1580	lincRNA	-1.87655	5.17302	-12.424	5.58263e-28	1.08157e-25	52.8597
1566557_at	ENSG00000226137	ENST00000577066	BAIAP2-DT	BAIAP2 divergent transcript [Source:HGNC Symbol;Acc:HGNC:44342]	4465	lincRNA	-1.87491	7.66556	-9.63967	6.27178e-19	3.80148e-17	32.2914
231260_at	ENSG00000267454	ENST00000587979	ZNF582-AS1	ZNF582 antisense RNA 1 (head to head) [Source:HGNC Symbol;Acc:HGNC:25213]	1606	lincRNA	-1.856	5.27935	-9.35698	4.63409e-18	2.5248e-16	30.3212
239470_at	ENSG00000176753	ENST00000623360	C15orf56	chromosome 15 open reading frame 56 [Source:HGNC Symbol;Acc:HGNC:33868]	2129	antisense	-1.85318	3.78828	-11.0865	1.54956e-23	1.74739e-21	42.7552
1555890_at	ENSG00000284644	ENST00000489488	ENSG00000284644		460	antisense	-1.83727	5.499	-7.05402	1.66222e-11	4.79768e-10	15.4993
228440_at	ENSG00000251603	ENST00000508664	ENSG00000251603		304	antisense	-1.83377	4.40073	-8.05499	3.14835e-14	1.23116e-12	21.643
227074_at	ENSG00000223745	ENST00000421202	CCDC18-AS1	CCDC18 antisense RNA 1 [Source:HGNC Symbol;Acc:HGNC:52262]	2973	lincRNA	-1.83139	8.18819	-6.28439	1.4326e-09	3.03349e-08	11.1502
242292_at	ENSG00000269911	ENST00000602508	FAM226B	family with sequence similarity 226 member B (non-protein coding) [Source:HGNC Symbol;Acc:HGNC:31964]	1490	sense_intronic	-1.82213	5.00036	-8.1215	2.0406e-14	8.17757e-13	22.0688
1559410_at	ENSG00000251637	ENST00000511677	ENSG00000251637		3387	lincRNA	-1.81516	5.41466	-6.03944	5.49763e-09	1.07927e-07	9.84198
236579_at	ENSG00000253563	ENST00000521292	NKX2-1-AS1	NKX2-1 antisense RNA 1 [Source:HGNC Symbol;Acc:HGNC:40585]	1775	antisense	-1.80522	4.15556	-10.5098	1.13746e-21	1.08148e-19	38.5156
1555888_at	ENSG00000246263	ENST00000499653	UBR5-AS1	UBR5 antisense RNA 1 [Source:HGNC Symbol;Acc:HGNC:51661]	2048	antisense	-1.80355	5.94996	-9.59725	8.48151e-19	5.07739e-17	31.994
238069_at	ENSG00000228506	ENST00000418945	ENSG00000228506		1638	antisense	-1.80188	6.16504	-7.1936	7.14982e-12	2.12696e-10	16.3246
1558796_a_at	ENSG00000230910	ENST00000604392	ENSG00000230910		2365	antisense	-1.79502	2.93948	-6.72172	1.18682e-10	2.91309e-09	13.5786
230939_at	ENSG00000253320	ENST00000517996	AZIN1-AS1	AZIN1 antisense RNA 1 [Source:HGNC Symbol;Acc:HGNC:51558]	756	antisense	-1.78954	4.64367	-11.125	1.15924e-23	1.33837e-21	43.0417
226413_at	ENSG00000273015	ENST00000609803	ENSG00000273015		9730	lincRNA	-1.77959	8.94878	-9.76983	2.4754e-19	1.62206e-17	33.2076
229205_at	ENSG00000266916	ENST00000585890	ZNF793-AS1	ZNF793 antisense RNA 1 (head to head) [Source:HGNC Symbol;Acc:HGNC:51303]	581	antisense	-1.77066	5.12246	-8.48699	1.81877e-15	8.01745e-14	24.4442
232105_at	ENSG00000281406	ENST00000626538	BLACAT1	bladder cancer associated transcript 1 (non-protein coding) [Source:HGNC Symbol;Acc:HGNC:48597]	2994	lincRNA	-1.76921	4.45449	-8.09103	2.4896e-14	9.89513e-13	21.8735
225220_at	ENSG00000269893	ENST00000602414	SNHG8	small nucleolar RNA host gene 8 [Source:HGNC Symbol;Acc:HGNC:33098]	672	lincRNA	-1.73332	10.708	-10.8293	1.06315e-22	1.09686e-20	40.8544
235174_s_at	ENSG00000261455	ENST00000564834	LINC01003	long intergenic non-protein coding RNA 1003 [Source:HGNC Symbol;Acc:HGNC:48957]	1764	lincRNA	-1.72521	8.50723	-9.35327	4.75639e-18	2.56264e-16	30.2955
220364_at	ENSG00000278921	ENST00000623705	EPB41L4A-DT	EPB41L4A divergent transcript [Source:HGNC Symbol;Acc:HGNC:25643]	1396	lincRNA	-1.71506	4.74527	-10.0239	3.96999e-20	3.05563e-18	35.0118
244571_s_at	ENSG00000270179	ENST00000602900	ENSG00000270179		640	sense_intronic	-1.69253	5.33144	-7.25113	5.03468e-12	1.53542e-10	16.6679
229384_at	ENSG00000269044	ENST00000598112	ENSG00000269044		1473	sense_intronic	-1.68005	6.5944	-11.9993	1.48863e-26	2.25574e-24	49.6161
240929_at	ENSG00000254109	ENST00000519753	RBPMS-AS1	RBPMS antisense RNA 1 [Source:HGNC Symbol;Acc:HGNC:48721]	1031	antisense	-1.67142	5.67601	-8.29984	6.31765e-15	2.68722e-13	23.2205
230780_at	ENSG00000240875	ENST00000472943	LINC00886	long intergenic non-protein coding RNA 886 [Source:HGNC Symbol;Acc:HGNC:48572]	3306	lincRNA	-1.65993	4.59971	-8.30854	5.96422e-15	2.55934e-13	23.277
227306_at	ENSG00000260912	ENST00000563205	ENSG00000260912		1965	sense_overlapping	-1.65338	5.12385	-7.29748	3.79052e-12	1.18582e-10	16.9458
235010_at	ENSG00000247271	ENST00000501079	ZBED5-AS1	ZBED5 antisense RNA 1 [Source:HGNC Symbol;Acc:HGNC:48646]	1071	antisense	-1.64922	7.47933	-9.73813	3.10591e-19	1.98166e-17	32.984
235587_at	ENSG00000273344	ENST00000608317	PAXIP1-AS1	PAXIP1 antisense RNA 1 (head to head) [Source:HGNC Symbol;Acc:HGNC:27328]	2256	lincRNA	-1.64332	7.97138	-9.96874	5.91691e-20	4.34714e-18	34.6184
224558_s_at	ENSG00000251562	ENST00000534336	MALAT1	metastasis associated lung adenocarcinoma transcript 1 (non-protein coding) [Source:HGNC Symbol;Acc:HGNC:29665]	8708	lincRNA	-1.62737	10.5182	-7.01133	2.14703e-11	6.12409e-10	15.2491
239675_at	ENSG00000246100	ENST00000499809	LINC00900	long intergenic non-protein coding RNA 900 [Source:HGNC Symbol;Acc:HGNC:27444]	3322	lincRNA	-1.62662	3.80648	-9.0869	3.05152e-17	1.59106e-15	28.4653
241834_at	ENSG00000224078	ENST00000549804	SNHG14	small nucleolar RNA host gene 14 [Source:HGNC Symbol;Acc:HGNC:37462]	7844	antisense	-1.62559	4.51964	-6.30092	1.30652e-09	2.77864e-08	11.2399
239517_at	ENSG00000285373	ENST00000459712	LINC02478	long intergenic non-protein coding RNA 2478 [Source:HGNC Symbol;Acc:HGNC:53446]	490	lincRNA	-1.62548	5.30798	-7.33773	2.95978e-12	9.4421e-11	17.188
228037_at	ENSG00000265666	ENST00000581080	RARA-AS1	RARA antisense RNA 1 [Source:HGNC Symbol;Acc:HGNC:49577]	1790	antisense	-1.62252	5.59707	-10.2148	9.90928e-21	8.2845e-19	36.3804
227431_at	ENSG00000214293	ENST00000447009	APTR	Alu-mediated CDKN1A/p21 transcriptional regulator (non-protein coding) [Source:HGNC Symbol;Acc:HGNC:44173]	902	lincRNA	-1.60449	8.24857	-8.27233	7.57721e-15	3.11372e-13	23.0419
228710_at	ENSG00000278133	ENST00000610813	ENSG00000278133		528	sense_intronic	-1.59694	9.32326	-12.5519	2.06615e-28	4.55399e-26	53.8417
1553992_s_at	ENSG00000198496	ENST00000460115	NBR2	neighbor of BRCA1 gene 2 (non-protein coding) [Source:HGNC Symbol;Acc:HGNC:20691]	1344	bidirectional_promoter_lncRNA	-1.59322	6.15299	-8.08165	2.6466e-14	1.04336e-12	21.8135
244740_at	ENSG00000166770	ENST00000585445	ZNF667-AS1	ZNF667 antisense RNA 1 (head to head) [Source:HGNC Symbol;Acc:HGNC:44321]	1521	lincRNA	-1.59221	9.40949	-8.29206	6.65108e-15	2.80444e-13	23.1699
243023_at	ENSG00000273156	ENST00000610058	ENSG00000273156		665	lincRNA	-1.58642	5.73426	-8.28736	6.86091e-15	2.86798e-13	23.1394
1556839_s_at	ENSG00000174171	ENST00000309874	ENSG00000174171		2900	antisense	-1.57991	4.69366	-6.65298	1.76861e-10	4.24553e-09	13.1893
236575_at	ENSG00000243069	ENST00000491862	ARHGEF26-AS1	ARHGEF26 antisense RNA 1 [Source:HGNC Symbol;Acc:HGNC:41048]	2598	antisense	-1.55818	4.27159	-4.77575	3.03584e-06	3.43079e-05	3.74172
238039_at	ENSG00000245556	ENST00000421004	SCAMP1-AS1	SCAMP1 antisense RNA 1 [Source:HGNC Symbol;Acc:HGNC:50544]	1479	lincRNA	-1.55035	6.50806	-9.46627	2.14571e-18	1.22717e-16	31.0796
224566_at	ENSG00000245532	ENST00000501122	NEAT1	nuclear paraspeckle assembly transcript 1 (non-protein coding) [Source:HGNC Symbol;Acc:HGNC:30815]	22743	lincRNA	-1.54543	11.0934	-4.90069	1.70824e-06	2.04021e-05	4.29348
229716_at	ENSG00000225986	ENST00000442226	UBXN10-AS1	UBXN10 antisense RNA 1 [Source:HGNC Symbol;Acc:HGNC:41141]	510	antisense	-1.5396	4.8445	-7.00089	2.28535e-11	6.48052e-10	15.188
1557761_s_at	ENSG00000237463	ENST00000421273	ENSG00000237463		1752	antisense	-1.53058	2.96942	-6.00299	6.69437e-09	1.29327e-07	9.6506
230776_at	ENSG00000267128	ENST00000590137	RNF157-AS1	RNF157 antisense RNA 1 [Source:HGNC Symbol;Acc:HGNC:44127]	1812	antisense	-1.52809	5.28015	-5.9711	7.94786e-09	1.51729e-07	9.48386
229050_s_at	ENSG00000233016	ENST00000414282	SNHG7	small nucleolar RNA host gene 7 [Source:HGNC Symbol;Acc:HGNC:28254]	2357	antisense	-1.52247	8.82323	-6.72133	1.18951e-10	2.91309e-09	13.5764
239319_at	ENSG00000248663	ENST00000504107	LINC00992	long intergenic non-protein coding RNA 992 [Source:HGNC Symbol;Acc:HGNC:48943]	617	lincRNA	-1.51802	4.40828	-6.69711	1.36946e-10	3.32026e-09	13.4389
242462_at	ENSG00000232677	ENST00000590657	LINC00665	long intergenic non-protein coding RNA 665 [Source:HGNC Symbol;Acc:HGNC:44323]	2671	lincRNA	-1.5173	5.82303	-7.44028	1.56991e-12	5.21405e-11	17.809
235251_at	ENSG00000261786	ENST00000568686	ENSG00000261786		5067	lincRNA	-1.51699	6.19801	-4.33127	2.13968e-05	0.000207506	1.8764
1568807_a_at	ENSG00000227354	ENST00000606049	RBM26-AS1	RBM26 antisense RNA 1 [Source:HGNC Symbol;Acc:HGNC:39805]	2427	antisense	-1.51121	4.36855	-6.36051	9.36211e-10	2.03573e-08	11.5644
231952_at	ENSG00000282330	ENST00000633342	ENSG00000282330		2072	lincRNA	-1.50609	6.7654	-6.9412	3.26207e-11	8.88639e-10	14.8402
1568838_at	ENSG00000185203	ENST00000399966	WASIR1	WASH and IL9R antisense RNA 1 [Source:HGNC Symbol;Acc:HGNC:38513]	1054	antisense	-1.50117	4.08081	-4.20456	3.63349e-05	0.000338173	1.37324
240069_at	ENSG00000253426	ENST00000517816	ENSG00000253426		826	lincRNA	-1.49348	4.65381	-6.4672	5.12721e-10	1.15101e-08	12.1512
236047_at	ENSG00000255310	ENST00000530248	ENSG00000255310		1939	sense_intronic	-1.49096	3.74167	-6.87593	4.80317e-11	1.25895e-09	14.4621
228412_at	ENSG00000224152	ENST00000418474	ENSG00000224152		1494	antisense	-1.49096	5.52648	-8.27503	7.44321e-15	3.0848e-13	23.0594
228977_at	ENSG00000278291	ENST00000610494	ENSG00000278291		4412	antisense	-1.48908	6.83106	-5.80599	1.91266e-08	3.3482e-07	8.63142
232752_at	ENSG00000261801	ENST00000567257	LOXL1-AS1	LOXL1 antisense RNA 1 [Source:HGNC Symbol;Acc:HGNC:44169]	2358	antisense	-1.47991	6.92806	-6.05669	5.00714e-09	9.91006e-08	9.93281
214657_s_at	ENSG00000245532	ENST00000501122	NEAT1	nuclear paraspeckle assembly transcript 1 (non-protein coding) [Source:HGNC Symbol;Acc:HGNC:30815]	22743	lincRNA	-1.47145	6.89733	-3.36449	0.000886013	0.00575137	-1.62634
238320_at	ENSG00000245532	ENST00000501122	NEAT1	nuclear paraspeckle assembly transcript 1 (non-protein coding) [Source:HGNC Symbol;Acc:HGNC:30815]	22743	lincRNA	-1.46847	3.8482	-4.49099	1.07884e-05	0.000109442	2.52887
241739_at	ENSG00000274031	ENST00000618027	ENSG00000274031		521	antisense	-1.46818	3.98039	-6.80828	7.15464e-11	1.8356e-09	14.0728
230738_at	ENSG00000264207	ENST00000577853	ENSG00000264207		1234	antisense	-1.4677	5.69726	-6.74657	1.02674e-10	2.56633e-09	13.7201
1557293_at	ENSG00000280993	ENST00000625336	MUC20-OT1	MUC20 overlapping transcript [Source:HGNC Symbol;Acc:HGNC:53807]	2363	lincRNA	-1.46658	6.16056	-5.42815	1.33461e-07	2.00979e-06	6.75019
1557383_a_at	ENSG00000270605	ENST00000604716	ENSG00000270605		1945	antisense	-1.464	4.97379	-4.7769	3.02e-06	3.42149e-05	3.74674
244741_s_at	ENSG00000166770	ENST00000585445	ZNF667-AS1	ZNF667 antisense RNA 1 (head to head) [Source:HGNC Symbol;Acc:HGNC:44321]	1521	lincRNA	-1.46252	9.18336	-6.7502	1.00526e-10	2.52566e-09	13.7407
1566558_x_at	ENSG00000226137	ENST00000577066	BAIAP2-DT	BAIAP2 divergent transcript [Source:HGNC Symbol;Acc:HGNC:44342]	4465	lincRNA	-1.45472	6.90625	-9.4075	3.248e-18	1.81029e-16	30.6712
230127_at	ENSG00000270069	ENST00000602461	MIR222HG	MIR222 host gene [Source:HGNC Symbol;Acc:HGNC:49555]	1379	lincRNA	-1.44875	5.5068	-3.86776	0.00013979	0.00112226	0.099477
225381_at	ENSG00000255248	ENST00000531381	MIR100HG	mir-100-let-7a-2-mir-125b-1 cluster host gene [Source:HGNC Symbol;Acc:HGNC:39522]	3370	lincRNA	-1.43802	9.22754	-6.0316	5.73594e-09	1.12152e-07	9.80074
1556180_at	ENSG00000245060	ENST00000501855	LINC00847	long intergenic non-protein coding RNA 847 [Source:HGNC Symbol;Acc:HGNC:45050]	1871	lincRNA	-1.43062	7.12127	-6.07551	4.52045e-09	9.02043e-08	10.0322
1557169_x_at	ENSG00000228223	ENST00000411553	HCG11	HLA complex group 11 (non-protein coding) [Source:HGNC Symbol;Acc:HGNC:17707]	5696	lincRNA	-1.42525	4.65515	-5.92317	1.02739e-08	1.92348e-07	9.23456
1554097_a_at	ENSG00000171889	ENST00000304425	MIR31HG	MIR31 host gene [Source:HGNC Symbol;Acc:HGNC:37187]	745	sense_overlapping	-1.42454	4.57144	-4.15761	4.40739e-05	0.000401719	1.1901
230956_at	ENSG00000196167	ENST00000620864	COLCA1	colorectal cancer associated 1 [Source:HGNC Symbol;Acc:HGNC:33789]	8098	antisense	-1.42085	4.08127	-5.87733	1.3115e-08	2.40889e-07	8.99754
1569577_x_at	ENSG00000262185	ENST00000576810	ENSG00000262185		1394	sense_overlapping	-1.38949	4.77206	-5.74535	2.62897e-08	4.47295e-07	8.32294
1557224_at	ENSG00000274315	ENST00000616916	ENSG00000274315		503	antisense	-1.37194	4.34938	-5.90247	1.14736e-08	2.1235e-07	9.12733
226458_at	ENSG00000259943	ENST00000567508	ENSG00000259943		1541	antisense	-1.36129	8.49404	-7.32014	3.29798e-12	1.04522e-10	17.082
241434_at	ENSG00000230896	ENST00000430643	ENSG00000230896		598	sense_intronic	-1.36108	7.21468	-9.87954	1.12584e-19	7.91191e-18	33.9842
1559296_at	ENSG00000241684	ENST00000481312	ADAMTS9-AS2	ADAMTS9 antisense RNA 2 [Source:HGNC Symbol;Acc:HGNC:42435]	1970	antisense	-1.36071	3.00451	-7.53169	8.88102e-13	3.03268e-11	18.3672
222290_at	ENSG00000284644	ENST00000463561	ENSG00000284644		864	antisense	-1.35115	6.8219	-7.34316	2.8624e-12	9.2532e-11	17.2207
230313_at	ENSG00000260755	ENST00000568560	ENSG00000260755		511	lincRNA	-1.34229	6.5834	-5.58717	5.96022e-08	9.41404e-07	7.52997
230248_x_at	ENSG00000260296	ENST00000567102	ENSG00000260296		1157	sense_overlapping	-1.34153	5.0683	-7.6343	4.66209e-13	1.63815e-11	18.9988
238658_at	ENSG00000276724	ENST00000616244	ENSG00000276724		701	lincRNA	-1.33831	5.36451	-5.86224	1.42084e-08	2.5901e-07	8.91983
1555865_at	ENSG00000255153	ENST00000530897	TOLLIP-AS1	TOLLIP antisense RNA 1 (head to head) [Source:HGNC Symbol;Acc:HGNC:27403]	939	antisense	-1.3294	4.80013	-6.61026	2.2631e-10	5.35305e-09	12.9487
1559870_at	ENSG00000255020	ENST00000525867	ENSG00000255020		1099	antisense	-1.32455	6.65239	-5.81969	1.77942e-08	3.16344e-07	8.70147
228645_at	ENSG00000255198	ENST00000564014	SNHG9	small nucleolar RNA host gene 9 [Source:HGNC Symbol;Acc:HGNC:33102]	471	lincRNA	-1.32061	4.87199	-4.88496	1.83762e-06	2.17332e-05	4.22337
1558906_a_at	ENSG00000223891	ENST00000437730	OSER1-DT	OSER1 divergent transcript [Source:HGNC Symbol;Acc:HGNC:48585]	1563	lincRNA	-1.31977	5.66477	-7.56219	7.33707e-13	2.54125e-11	18.5543
236521_at	ENSG00000271259	ENST00000605051	ENSG00000271259		540	lincRNA	-1.30609	3.97058	-5.76242	2.40436e-08	4.10519e-07	8.40954
1562953_s_at	ENSG00000180769	ENST00000451762	WDFY3-AS2	WDFY3 antisense RNA 2 [Source:HGNC Symbol;Acc:HGNC:21603]	5814	antisense	-1.30178	4.10109	-6.37333	8.71148e-10	1.90279e-08	11.6346
232202_at	ENSG00000261116	ENST00000562834	ENSG00000261116		1933	sense_overlapping	-1.2998	6.13217	-3.93049	0.000109497	0.000907611	0.329606
210886_x_at	ENSG00000182165	ENST00000359941	TP53TG1	TP53 target 1 (non-protein coding) [Source:HGNC Symbol;Acc:HGNC:17026]	855	lincRNA	-1.29853	7.57158	-6.46475	5.19893e-10	1.16173e-08	12.1376
222281_s_at	ENSG00000285417	ENST00000582596	ENSG00000285417		1119	processed_transcript	-1.28511	4.00704	-3.9187	0.000114667	0.000940811	0.286112
228259_s_at	ENSG00000224032	ENST00000413221	EPB41L4A-AS1	EPB41L4A antisense RNA 1 [Source:HGNC Symbol;Acc:HGNC:30749]	2969	lincRNA	-1.28463	6.16209	-6.15902	2.86451e-09	5.93102e-08	10.4758
1556147_at	ENSG00000260572	ENST00000566372	ENSG00000260572		1715	antisense	-1.28451	4.11601	-6.01141	6.39706e-09	1.24077e-07	9.69474
239062_at	ENSG00000204282	ENST00000589217	TNRC6C-AS1	TNRC6C antisense RNA 1 [Source:HGNC Symbol;Acc:HGNC:44360]	3192	antisense	-1.28144	2.77452	-7.34043	2.91092e-12	9.34773e-11	17.2043
226341_at	ENSG00000253738	ENST00000524003	OTUD6B-AS1	OTUD6B antisense RNA 1 (head to head) [Source:HGNC Symbol;Acc:HGNC:50466]	2171	antisense	-1.28081	8.2951	-6.35015	9.92207e-10	2.13832e-08	11.5079
1556123_a_at	ENSG00000269386	ENST00000593581	RAB11B-AS1	RAB11B antisense RNA 1 [Source:HGNC Symbol;Acc:HGNC:44178]	1013	antisense	-1.28009	6.14504	-6.55808	3.0539e-10	7.05161e-09	12.6564
230606_at	ENSG00000266208	ENST00000578774	ENSG00000266208		2094	antisense	-1.2715	5.11326	-6.08166	4.37177e-09	8.75981e-08	10.0647
210241_s_at	ENSG00000182165	ENST00000359941	TP53TG1	TP53 target 1 (non-protein coding) [Source:HGNC Symbol;Acc:HGNC:17026]	855	lincRNA	-1.26271	7.50953	-6.09222	4.12756e-09	8.33939e-08	10.1206
213657_s_at	ENSG00000259291	ENST00000620791	ZNF710-AS1	ZNF710 antisense RNA 1 [Source:HGNC Symbol;Acc:HGNC:53141]	2133	antisense	-1.25951	5.37749	-6.86113	5.24178e-11	1.36653e-09	14.3767
1558512_at	ENSG00000261098	ENST00000561746	ENSG00000261098		4140	lincRNA	-1.25823	5.41145	-7.252	5.00771e-12	1.53542e-10	16.6731
243179_at	ENSG00000272341	ENST00000606924	ENSG00000272341		2538	lincRNA	-1.25452	6.70087	-7.57382	6.8207e-13	2.37939e-11	18.6259
1559467_at	ENSG00000278600	ENST00000618835	ENSG00000278600		2261	sense_intronic	-1.24812	6.7603	-5.59768	5.64778e-08	9.00858e-07	7.5821
1564475_s_at	ENSG00000250802	ENST00000643819	ZBED3-AS1	ZBED3 antisense RNA 1 [Source:HGNC Symbol;Acc:HGNC:44188]	3953	antisense	-1.23726	4.5633	-8.63446	6.74735e-16	3.05775e-14	25.4191
241745_at	ENSG00000235652	ENST00000606388	ENSG00000235652		3961	antisense	-1.23649	5.83947	-5.70516	3.24175e-08	5.42044e-07	8.11985
214188_at	ENSG00000224505	ENST00000589950	ENSG00000224505		570	antisense	-1.23167	5.05051	-6.93448	3.39498e-11	9.19678e-10	14.8011
235437_at	ENSG00000272079	ENST00000607794	ENSG00000272079		1269	lincRNA	-1.22538	3.66569	-6.26466	1.59864e-09	3.37036e-08	11.0434
1557167_at	ENSG00000228223	ENST00000411553	HCG11	HLA complex group 11 (non-protein coding) [Source:HGNC Symbol;Acc:HGNC:17707]	5696	lincRNA	-1.21214	3.90729	-5.06816	7.76577e-07	1.00402e-05	5.05143
244362_at	ENSG00000273355	ENST00000610185	ENSG00000273355		483	lincRNA	-1.20919	4.06397	-6.71992	1.19934e-10	2.92241e-09	13.5684
239834_at	ENSG00000277534	ENST00000620414	ENSG00000277534		2821	sense_intronic	-1.20582	4.83685	-4.89132	1.78421e-06	2.11532e-05	4.25169
1560652_at	ENSG00000261409	ENST00000564206	ENSG00000261409		4996	sense_overlapping	-1.20503	4.47909	-3.42184	0.000725297	0.00479804	-1.44067
235132_at	ENSG00000236859	ENST00000414554	NIFK-AS1	NIFK antisense RNA 1 [Source:HGNC Symbol;Acc:HGNC:27385]	1411	antisense	-1.20075	8.26966	-6.9171	3.76403e-11	1.00839e-09	14.7003
230386_at	ENSG00000278058	ENST00000615570	ENSG00000278058		804	lincRNA	-1.1938	4.72207	-6.43334	6.21129e-10	1.36902e-08	11.9642
209917_s_at	ENSG00000182165	ENST00000359941	TP53TG1	TP53 target 1 (non-protein coding) [Source:HGNC Symbol;Acc:HGNC:17026]	855	lincRNA	-1.19305	7.30362	-5.33741	2.09788e-07	3.0366e-06	6.31325
243924_at	ENSG00000232677	ENST00000590657	LINC00665	long intergenic non-protein coding RNA 665 [Source:HGNC Symbol;Acc:HGNC:44323]	2671	lincRNA	-1.19074	4.3392	-6.23449	1.88971e-09	3.94965e-08	10.8806
1556026_at	ENSG00000241769	ENST00000618757	LINC00893	long intergenic non-protein coding RNA 893 [Source:HGNC Symbol;Acc:HGNC:44265]	2347	antisense	-1.18927	3.48553	-5.42742	1.33952e-07	2.01093e-06	6.74665
1555858_at	ENSG00000206573	ENST00000469846	THUMPD3-AS1	THUMPD3 antisense RNA 1 [Source:HGNC Symbol;Acc:HGNC:44478]	670	antisense	-1.18749	4.85848	-4.34225	2.04255e-05	0.000199282	1.9206
235151_at	ENSG00000261799	ENST00000570140	ENSG00000261799		3170	sense_overlapping	-1.16669	7.83686	-7.44503	1.52431e-12	5.09749e-11	17.8379
241337_at	ENSG00000229116	ENST00000452578	ENSG00000229116		1089	lincRNA	-1.16439	3.28844	-4.16432	4.28792e-05	0.00039379	1.21615
229833_at	ENSG00000215067	ENST00000399540	ALOX12-AS1	ALOX12 antisense RNA 1 [Source:HGNC Symbol;Acc:HGNC:51342]	1730	antisense	-1.16407	5.23758	-7.22416	5.93573e-12	1.7989e-10	16.5067
1563629_a_at	ENSG00000260565	ENST00000568395	ERVK13-1	endogenous retrovirus group K13 member 1 [Source:HGNC Symbol;Acc:HGNC:27548]	5578	lincRNA	-1.16059	6.05562	-5.13157	5.73167e-07	7.55241e-06	5.34389
222280_at	ENSG00000236144	ENST00000588286	TMEM147-AS1	TMEM147 antisense RNA 1 [Source:HGNC Symbol;Acc:HGNC:51273]	3911	antisense	-1.15519	7.09719	-8.3786	3.7476e-15	1.62251e-13	23.7336
228387_at	ENSG00000261326	ENST00000566551	LINC01355	long intergenic non-protein coding RNA 1355 [Source:HGNC Symbol;Acc:HGNC:50584]	5444	lincRNA	-1.14652	4.66737	-4.6832	4.61432e-06	5.01678e-05	3.34064
230641_at	ENSG00000229970	ENST00000424460	ENSG00000229970		1853	antisense	-1.14127	5.09052	-6.4777	4.83052e-10	1.08945e-08	12.2093
227591_at	ENSG00000224660	ENST00000420195	SH3BP5-AS1	SH3BP5 antisense RNA 1 [Source:HGNC Symbol;Acc:HGNC:44501]	5570	antisense	-1.13571	4.80906	-5.78417	2.14518e-08	3.68865e-07	8.52014
1559605_a_at	ENSG00000235997	ENST00000421976	LINC01936	long intergenic non-protein coding RNA 1936 [Source:HGNC Symbol;Acc:HGNC:52759]	2952	lincRNA	-1.13561	4.10004	-5.50462	9.07648e-08	1.39278e-06	7.12298
235779_at	ENSG00000267254	ENST00000588906	ENSG00000267254		850	antisense	-1.12797	6.15241	-5.68978	3.51152e-08	5.81139e-07	8.04239
1555860_x_at	ENSG00000206573	ENST00000469846	THUMPD3-AS1	THUMPD3 antisense RNA 1 [Source:HGNC Symbol;Acc:HGNC:44478]	670	antisense	-1.12446	4.91609	-4.46231	1.22172e-05	0.000122692	2.41022
229283_at	ENSG00000188002	ENST00000507841	ENSG00000188002		2338	processed_transcript	-1.12102	5.15009	-7.44511	1.5235e-12	5.09749e-11	17.8384
212957_s_at	ENSG00000235437	ENST00000609401	LINC01278	long intergenic non-protein coding RNA 1278 [Source:HGNC Symbol;Acc:HGNC:28090]	2886	sense_overlapping	-1.11793	5.98067	-5.13628	5.60336e-07	7.40346e-06	5.36569
236032_at	ENSG00000275854	ENST00000620106	ENSG00000275854		731	sense_intronic	-1.10942	5.14649	-6.63042	2.01472e-10	4.78891e-09	13.0621
235452_at	ENSG00000275601	ENST00000621680	ENSG00000275601		635	sense_intronic	-1.10882	6.15792	-5.84644	1.54487e-08	2.78479e-07	8.83861
228702_at	ENSG00000231721	ENST00000451786	LINC-PINT	long intergenic non-protein coding RNA, p53 induced transcript [Source:HGNC Symbol;Acc:HGNC:26885]	3505	bidirectional_promoter_lncRNA	-1.10642	7.67234	-5.63198	4.73477e-08	7.60228e-07	7.75284
229455_at	ENSG00000259820	ENST00000568248	ENSG00000259820		6253	lincRNA	-1.10609	4.5448	-4.27977	2.6575e-05	0.000254669	1.67031
1557118_a_at	ENSG00000236778	ENST00000598905	INTS6-AS1	INTS6 antisense RNA 1 [Source:HGNC Symbol;Acc:HGNC:42691]	906	antisense	-1.1049	4.97334	-6.6016	2.37874e-10	5.59929e-09	12.9001
225951_s_at	ENSG00000272888	ENST00000557682	LINC01578	long intergenic non-protein coding RNA 1578 [Source:HGNC Symbol;Acc:HGNC:48626]	2683	lincRNA	-1.10117	11.6953	-9.78872	2.16188e-19	1.45597e-17	33.3411
236623_at	ENSG00000203865	ENST00000369492	ATP1A1-AS1	ATP1A1 antisense RNA 1 [Source:HGNC Symbol;Acc:HGNC:28262]	1011	antisense	-1.09944	4.63646	-5.99069	7.15301e-09	1.37639e-07	9.58622
206659_at	ENSG00000229689	ENST00000442128	ENSG00000229689		3551	processed_transcript	-1.09523	6.50147	-4.62377	6.01746e-06	6.39883e-05	3.08659
229592_at	ENSG00000262468	ENST00000573042	LINC01569	long intergenic non-protein coding RNA 1569 [Source:HGNC Symbol;Acc:HGNC:51380]	2093	lincRNA	-1.09117	4.91706	-7.67775	3.54306e-13	1.25404e-11	19.2679
225055_at	ENSG00000278730	ENST00000620266	ENSG00000278730		2921	lincRNA	-1.09031	8.42254	-6.96285	2.86783e-11	7.94635e-10	14.9661
231086_at	ENSG00000278768	ENST00000618857	BACE1-AS	BACE1 antisense RNA [Source:HGNC Symbol;Acc:HGNC:37125]	774	antisense	-1.08085	4.4538	-8.02896	3.72871e-14	1.43496e-12	21.4769
222184_at	ENSG00000270074	ENST00000602981	ENSG00000270074		1547	lincRNA	-1.08052	4.39462	-5.77565	2.24333e-08	3.84379e-07	8.47676
228664_at	ENSG00000248275	ENST00000514146	TRIM52-AS1	TRIM52 antisense RNA 1 (head to head) [Source:HGNC Symbol;Acc:HGNC:49006]	807	lincRNA	-1.07998	6.17562	-5.22918	3.57181e-07	4.92037e-06	5.79973
213557_at	ENSG00000273576	ENST00000615852	ENSG00000273576		645	lincRNA	-1.07491	4.04574	-7.36032	2.57513e-12	8.40737e-11	17.3243
236553_at	ENSG00000262877	ENST00000571724	ENSG00000262877		1565	lincRNA	-1.06856	3.40001	-4.82251	2.45129e-06	2.82115e-05	3.94682
239432_at	ENSG00000257621	ENST00000555707	PSMA3-AS1	PSMA3 antisense RNA 1 [Source:HGNC Symbol;Acc:HGNC:26445]	1983	antisense	-1.06731	6.01611	-4.86773	1.99019e-06	2.33667e-05	4.14679
238529_at	ENSG00000264207	ENST00000577853	ENSG00000264207		1234	antisense	-1.06655	3.52053	-5.79002	2.08023e-08	3.60252e-07	8.54996
235892_at	ENSG00000196167	ENST00000620864	COLCA1	colorectal cancer associated 1 [Source:HGNC Symbol;Acc:HGNC:33789]	8098	antisense	-1.06437	3.78353	-4.55434	8.1789e-06	8.40243e-05	2.79326
238646_at	ENSG00000273702	ENST00000611877	ENSG00000273702		1162	lincRNA	-1.0625	5.53209	-4.66563	4.99238e-06	5.35576e-05	3.26526
244116_at	ENSG00000272732	ENST00000608770	ENSG00000272732		1655	lincRNA	-1.06091	3.63211	-5.844	1.56496e-08	2.81056e-07	8.82607
214862_x_at	ENSG00000260400	ENST00000562082	ENSG00000260400		2295	sense_overlapping	-1.06072	5.30765	-4.84136	2.2477e-06	2.60122e-05	4.03001
225065_x_at	ENSG00000175061	ENST00000475953	LRRC75A-AS1	LRRC75A antisense RNA 1 [Source:HGNC Symbol;Acc:HGNC:28619]	1201	antisense	-1.05647	9.75265	-3.74691	0.000221845	0.00169673	-0.334608
1557644_at	ENSG00000267750	ENST00000588097	RUNDC3A-AS1	RUNDC3A antisense RNA 1 [Source:HGNC Symbol;Acc:HGNC:51344]	5203	antisense	-1.05274	2.83261	-5.79226	2.05592e-08	3.57318e-07	8.56136
235217_at	ENSG00000228393	ENST00000445184	LINC01004	long intergenic non-protein coding RNA 1004 [Source:HGNC Symbol;Acc:HGNC:48961]	686	antisense	-1.04748	5.87039	-4.5309	9.06453e-06	9.27298e-05	2.69506
238716_at	ENSG00000255495	ENST00000528514	ENSG00000255495		1361	antisense	-1.04541	6.45933	-4.27605	2.69914e-05	0.00025764	1.65553
236692_at	ENSG00000267745	ENST00000587012	ENSG00000267745		1212	processed_transcript	-1.04454	6.0346	-6.11111	3.72359e-09	7.55468e-08	10.2208
1554609_at	ENSG00000254837	ENST00000526036	ENSG00000254837	uncharacterized LOC100287896 [Source:NCBI gene;Acc:100287896]	2493	bidirectional_promoter_lncRNA	-1.03638	6.93134	-5.81133	1.85961e-08	3.279e-07	8.65871
1558801_at	ENSG00000248092	ENST00000513560	NNT-AS1	NNT antisense RNA 1 [Source:HGNC Symbol;Acc:HGNC:49005]	4769	antisense	-1.0296	7.71356	-4.46224	1.22211e-05	0.000122692	2.40992
1558459_s_at	ENSG00000196295	ENST00000584621	ENSG00000196295		2437	antisense	-1.02798	5.50369	-5.5513	7.15942e-08	1.11627e-06	7.35253
1557014_a_at	ENSG00000204860	ENST00000377680	FAM201A	family with sequence similarity 201 member A [Source:HGNC Symbol;Acc:HGNC:27239]	3437	antisense	-1.01867	3.97461	-4.94824	1.3684e-06	1.66299e-05	4.50658
230388_s_at	ENSG00000214401	ENST00000572634	KANSL1-AS1	KANSL1 antisense RNA 1 [Source:HGNC Symbol;Acc:HGNC:43740]	666	antisense	-1.01859	7.66227	-3.69484	0.000269727	0.00201526	-0.517851
241388_at	ENSG00000273247	ENST00000610159	ENSG00000273247		5334	antisense	-1.01644	5.05583	-5.15659	5.08056e-07	6.76804e-06	5.46006
224565_at	ENSG00000245532	ENST00000501122	NEAT1	nuclear paraspeckle assembly transcript 1 (non-protein coding) [Source:HGNC Symbol;Acc:HGNC:30815]	22743	lincRNA	-1.01632	12.1486	-4.42713	1.42188e-05	0.000140463	2.26557
229366_at	ENSG00000271870	ENST00000607052	ENSG00000271870		494	antisense	-1.01538	7.22955	-5.31794	2.31007e-07	3.30429e-06	6.22023
235428_at	ENSG00000253716	ENST00000523031	MINCR	MYC-induced long non-coding RNA [Source:HGNC Symbol;Acc:HGNC:51653]	689	antisense	-1.00025	4.77935	-4.1767	4.0754e-05	0.000375696	1.26435
242856_at	ENSG00000225746	ENST00000442197	MEG8	maternally expressed 8, small nucleolar RNA host gene [Source:HGNC Symbol;Acc:HGNC:14574]	625	lincRNA	1.00548	2.46957	5.19211	4.27791e-07	5.79403e-06	5.62579
1556316_s_at	ENSG00000281335	ENST00000625226	MIF-AS1	MIF antisense RNA 1 [Source:HGNC Symbol;Acc:HGNC:27669]	1476	antisense	1.00749	2.5808	7.2963	3.81797e-12	1.18675e-10	16.9387
242873_at	ENSG00000245648	ENST00000500682	ENSG00000245648		2830	antisense	1.01462	2.50139	6.96355	2.85591e-11	7.94635e-10	14.9701
1568813_at	ENSG00000226419	ENST00000428411	SLC16A1-AS1	SLC16A1 antisense RNA 1 [Source:HGNC Symbol;Acc:HGNC:49445]	8757	antisense	1.05415	2.46726	9.97834	5.5206e-20	4.11837e-18	34.6867
1556935_at	ENSG00000271208	ENST00000605586	ENSG00000271208		594	lincRNA	1.06542	2.97202	5.09758	6.74727e-07	8.79503e-06	5.18678
1558404_at	ENSG00000260941	ENST00000562811	LINC00622	long intergenic non-protein coding RNA 622 [Source:HGNC Symbol;Acc:HGNC:44251]	1570	sense_overlapping	1.07658	4.34057	4.06227	6.48943e-05	0.000565958	0.82371
236506_at	ENSG00000270062	ENST00000602615	ENSG00000270062		496	sense_intronic	1.09468	4.85796	7.22069	6.06239e-12	1.82587e-10	16.4861
227517_s_at	ENSG00000234741	ENST00000432536	GAS5	growth arrest specific 5 (non-protein coding) [Source:HGNC Symbol;Acc:HGNC:16355]	959	lincRNA	1.11256	7.82204	3.26028	0.00126601	0.00783024	-1.95639
237189_at	ENSG00000230148	ENST00000504972	HOXB-AS1	HOXB cluster antisense RNA 1 [Source:HGNC Symbol;Acc:HGNC:43744]	680	antisense	1.14522	2.98104	7.86162	1.09799e-13	4.12724e-12	20.417
235077_at	ENSG00000214548	ENST00000522771	MEG3	maternally expressed 3 (non-protein coding) [Source:HGNC Symbol;Acc:HGNC:14575]	17218	lincRNA	1.1467	2.50838	5.68443	3.61028e-08	5.95451e-07	8.01551
1556033_at	ENSG00000274020	ENST00000639181	LINC01138	long intergenic non-protein coding RNA 1138 [Source:HGNC Symbol;Acc:HGNC:49454]	1534	lincRNA	1.1468	4.05408	4.93195	1.47673e-06	1.78126e-05	4.43337
230999_at	ENSG00000280832	ENST00000629441	GSEC	G-quadruplex forming sequence containing lncRNA [Source:HGNC Symbol;Acc:HGNC:48645]	1572	antisense	1.16847	2.9678	9.35913	4.56466e-18	2.51523e-16	30.336
1556911_at	ENSG00000230002	ENST00000441587	ALMS1-IT1	ALMS1 intronic transcript 1 [Source:HGNC Symbol;Acc:HGNC:41305]	2105	sense_intronic	1.1734	2.68852	7.39614	2.06392e-12	6.80813e-11	17.541
231598_x_at	ENSG00000278996	ENST00000623664	ENSG00000278996		2498	lincRNA	1.1775	2.79744	4.10176	5.53331e-05	0.000490512	0.974556
1558828_s_at	ENSG00000249669	ENST00000518014	CARMN	cardiac mesoderm enhancer-associated non-coding RNA [Source:HGNC Symbol;Acc:HGNC:42872]	5131	lincRNA	1.18154	4.07637	3.89834	0.000124146	0.00100835	0.211253
229669_at	ENSG00000233098	ENST00000580278	CCDC144NL-AS1	CCDC144NL antisense RNA 1 [Source:HGNC Symbol;Acc:HGNC:51340]	1819	antisense	1.18371	2.7064	6.50595	4.11341e-10	9.40846e-09	12.3659
214110_s_at	ENSG00000283196	ENST00000636531	ENSG00000283196	uncharacterized LOC107985911 [Source:NCBI gene;Acc:107985911]	1196	processed_transcript	1.1888	7.32316	5.02282	9.63217e-07	1.20377e-05	4.84418
236304_at	ENSG00000233117	ENST00000608792	LINC00702	long intergenic non-protein coding RNA 702 [Source:HGNC Symbol;Acc:HGNC:44676]	6300	lincRNA	1.19954	2.53295	7.27291	4.40645e-12	1.36095e-10	16.7984
225799_at	ENSG00000172965	ENST00000603827	MIR4435-2HG	MIR4435-2 host gene [Source:HGNC Symbol;Acc:HGNC:35163]	1587	lincRNA	1.20519	9.58479	5.71002	3.16082e-08	5.30339e-07	8.14436
1560208_at	ENSG00000267577	ENST00000591665	ENSG00000267577		1643	antisense	1.22768	2.49	7.06204	1.58401e-11	4.59932e-10	15.5465
234753_x_at	ENSG00000275512	ENST00000612496	ENSG00000275512		2533	lincRNA	1.23708	4.00433	5.32973	2.17926e-07	3.14501e-06	6.27651
230710_at	ENSG00000282810	ENST00000634046	MIR210HG	MIR210 host gene [Source:HGNC Symbol;Acc:HGNC:39524]	1965	lincRNA	1.24801	2.60292	8.5756	1.00343e-15	4.46386e-14	25.0289
230696_at	ENSG00000260442	ENST00000561547	ATP2A1-AS1	ATP2A1 antisense RNA 1 [Source:HGNC Symbol;Acc:HGNC:51370]	558	antisense	1.24971	2.56251	8.94229	8.27946e-17	4.13888e-15	27.4829
228723_at	ENSG00000281183	ENST00000628401	NPTN-IT1	NPTN intronic transcript 1 [Source:HGNC Symbol;Acc:HGNC:45091]	2283	sense_intronic	1.25983	4.66089	4.60067	6.6669e-06	6.98225e-05	2.98859
232397_at	ENSG00000229056	ENST00000433933	ENSG00000229056		1413	antisense	1.27335	2.63416	6.12861	3.38396e-09	6.92355e-08	10.3138
242888_at	ENSG00000230082	ENST00000431558	PRRT3-AS1	PRRT3 antisense RNA 1 [Source:HGNC Symbol;Acc:HGNC:41151]	614	antisense	1.27564	4.20907	5.60717	5.37924e-08	8.60856e-07	7.62926
241353_s_at	ENSG00000232533	ENST00000429630	ENSG00000232533		648	antisense	1.31257	7.26944	5.90023	1.16111e-08	2.14077e-07	9.11577
240572_s_at	ENSG00000284634	ENST00000641304	ENSG00000284634		2767	processed_transcript	1.33534	4.00178	5.03874	8.93187e-07	1.12788e-05	4.9168
1558290_a_at	ENSG00000249859	ENST00000513868	PVT1	Pvt1 oncogene (non-protein coding) [Source:HGNC Symbol;Acc:HGNC:9709]	1699	lincRNA	1.34542	4.50624	6.52184	3.75695e-10	8.63385e-09	12.4543
241824_at	ENSG00000270640	ENST00000604052	ENSG00000270640		296	sense_intronic	1.36895	3.88547	5.41699	1.41136e-07	2.09871e-06	6.69615
242133_s_at	ENSG00000143429	ENST00000608531	ENSG00000143429		582	processed_transcript	1.37618	6.48711	6.04956	5.20446e-09	1.02587e-07	9.89524
227925_at	ENSG00000280832	ENST00000629441	GSEC	G-quadruplex forming sequence containing lncRNA [Source:HGNC Symbol;Acc:HGNC:48645]	1572	antisense	1.39897	2.61076	10.3411	3.93402e-21	3.46838e-19	37.2915
220698_at	ENSG00000268941	ENST00000598340	LINC01711	long intergenic non-protein coding RNA 1711 [Source:HGNC Symbol;Acc:HGNC:28663]	967	lincRNA	1.44367	2.53229	8.14985	1.69518e-14	6.84995e-13	22.2509
242521_at	ENSG00000268001	ENST00000602172	CARD8-AS1	CARD8 antisense RNA 1 [Source:HGNC Symbol;Acc:HGNC:51408]	1969	antisense	1.46422	6.826	7.02676	1.95757e-11	5.61671e-10	15.3394
227655_at	ENSG00000250786	ENST00000508179	SNHG18	small nucleolar RNA host gene 18 [Source:HGNC Symbol;Acc:HGNC:49007]	1799	lincRNA	1.4767	3.72576	7.3598	2.58342e-12	8.40737e-11	17.3211
231061_at	ENSG00000249532	ENST00000510655	ENSG00000249532		640	antisense	1.48283	4.40038	7.13857	9.98341e-12	2.93391e-10	15.998
242418_at	ENSG00000197927	ENST00000463645	C2orf27A	chromosome 2 open reading frame 27A [Source:HGNC Symbol;Acc:HGNC:25077]	656	processed_transcript	1.49193	3.9354	6.85556	5.41682e-11	1.40461e-09	14.3446
230930_at	ENSG00000273038	ENST00000609742	ENSG00000273038		2057	lincRNA	1.51465	2.80432	9.53009	1.36611e-18	8.07837e-17	31.5244
227868_at	ENSG00000253882	ENST00000494978	ENSG00000253882		2517	processed_transcript	1.53183	3.56548	7.19471	7.10135e-12	2.12558e-10	16.3313
232090_at	ENSG00000230630	ENST00000417354	DNM3OS	DNM3 opposite strand/antisense RNA [Source:HGNC Symbol;Acc:HGNC:41228]	4358	antisense	1.53352	3.88272	5.34408	2.02969e-07	2.94669e-06	6.34516
202028_s_at	ENSG00000246731	ENST00000499670	ENSG00000246731		2501	antisense	1.53651	9.60702	7.75102	2.22579e-13	8.17639e-12	19.7238
224997_x_at	ENSG00000130600	ENST00000414790	H19	H19, imprinted maternally expressed transcript (non-protein coding) [Source:HGNC Symbol;Acc:HGNC:4713]	2348	lincRNA	1.54229	3.28677	5.17865	4.56642e-07	6.13368e-06	5.56288
242260_at	ENSG00000281398	ENST00000505522	SNHG4	small nucleolar RNA host gene 4 [Source:HGNC Symbol;Acc:HGNC:32964]	961	lincRNA	1.54694	3.15394	6.65891	1.70899e-10	4.12283e-09	13.2227
221943_x_at	ENSG00000246731	ENST00000499670	ENSG00000246731		2501	antisense	1.55235	9.64758	6.95264	3.04749e-11	8.34874e-10	14.9067
241696_at	ENSG00000044459	ENST00000484374	CNTLN	centlein [Source:HGNC Symbol;Acc:HGNC:23432]	2272	processed_transcript	1.55579	2.82355	9.81602	1.77734e-19	1.21385e-17	33.5341
229420_at	ENSG00000264577	ENST00000582718	ENSG00000264577		899	antisense	1.56486	8.10648	6.96077	2.90352e-11	7.99953e-10	14.954
1557051_s_at	ENSG00000233429	ENST00000428939	HOTAIRM1	HOXA transcript antisense RNA, myeloid-specific 1 [Source:HGNC Symbol;Acc:HGNC:37117]	889	antisense	1.57109	3.41799	8.04427	3.37561e-14	1.30947e-12	21.5746
212732_at	ENSG00000214548	ENST00000522771	MEG3	maternally expressed 3 (non-protein coding) [Source:HGNC Symbol;Acc:HGNC:14575]	17218	lincRNA	1.58641	2.75904	6.9885	2.46102e-11	6.93808e-10	15.1156
243824_at	ENSG00000225411	ENST00000417843	ENSG00000225411		2878	lincRNA	1.5993	3.13619	6.43522	6.14566e-10	1.36074e-08	11.9746
216527_at	ENSG00000231074	ENST00000602319	HCG18	HLA complex group 18 (non-protein coding) [Source:HGNC Symbol;Acc:HGNC:31337]	3342	antisense	1.604	3.93999	7.30024	3.72679e-12	1.17346e-10	16.9623
242786_at	ENSG00000246273	ENST00000498905	SBF2-AS1	SBF2 antisense RNA 1 [Source:HGNC Symbol;Acc:HGNC:27438]	2709	antisense	1.61762	2.79788	9.92916	7.87413e-20	5.69876e-18	34.3367
1558139_at	ENSG00000244306	ENST00000624585	ENSG00000244306		4667	processed_transcript	1.65043	3.02819	9.10261	2.73668e-17	1.44241e-15	28.5725
235696_at	ENSG00000247134	ENST00000500843	ENSG00000247134		737	lincRNA	1.66391	4.3812	6.15557	2.91932e-09	5.99821e-08	10.4574
243367_at	ENSG00000143429	ENST00000544283	ENSG00000143429		1104	processed_transcript	1.81939	4.22032	7.52713	9.13796e-13	3.0986e-11	18.3392
233562_at	ENSG00000185904	ENST00000429940	LINC00839	long intergenic non-protein coding RNA 839 [Source:HGNC Symbol;Acc:HGNC:28269]	2253	lincRNA	1.83768	2.60373	9.70785	3.85667e-19	2.4287e-17	32.7706
228642_at	ENSG00000233429	ENST00000428939	HOTAIRM1	HOXA transcript antisense RNA, myeloid-specific 1 [Source:HGNC Symbol;Acc:HGNC:37117]	889	antisense	1.84291	3.61597	9.00201	5.48781e-17	2.80109e-15	27.8877
236787_at	ENSG00000240350	ENST00000455309	ENSG00000240350		757	lincRNA	1.96627	2.73938	8.64793	6.16055e-16	2.81816e-14	25.5086
228158_at	ENSG00000283196	ENST00000637196	ENSG00000283196	uncharacterized LOC107985911 [Source:NCBI gene;Acc:107985911]	774	processed_transcript	1.97325	7.08363	8.84011	1.66812e-16	8.08869e-15	26.7937
214395_x_at	ENSG00000282189	ENST00000633838	ENSG00000282189		431	antisense	1.97417	5.55999	5.69556	3.40758e-08	5.65869e-07	8.0715
227452_at	ENSG00000227036	ENST00000457958	LINC00511	long intergenic non-protein coding RNA 511 [Source:HGNC Symbol;Acc:HGNC:43564]	1696	lincRNA	1.97686	3.34731	7.11384	1.15932e-11	3.38646e-10	15.8517
237563_s_at	ENSG00000233461	ENST00000416221	ENSG00000233461		465	antisense	1.98074	3.47904	9.0491	3.96412e-17	2.04489e-15	28.2078
228559_at	ENSG00000261061	ENST00000566639	ENSG00000261061		716	sense_intronic	1.99122	5.78013	10.4254	2.11854e-21	1.97554e-19	37.9021
242465_at	ENSG00000266835	ENST00000579007	GAPLINC	gastric adenocarcinoma associated, positive CD44 regulator, long intergenic non-coding RNA [Source:HGNC Symbol;Acc:HGNC:51308]	643	lincRNA	1.99457	2.9681	9.43221	2.72882e-18	1.53861e-16	30.8428
238022_at	ENSG00000245694	ENST00000613942	CRNDE	colorectal neoplasia differentially expressed [Source:HGNC Symbol;Acc:HGNC:37078]	2601	lincRNA	2.00718	5.65175	7.54281	8.28396e-13	2.84886e-11	18.4354
1562056_at	ENSG00000222041	ENST00000646865	CYTOR	cytoskeleton regulator RNA [Source:HGNC Symbol;Acc:HGNC:28717]	885	lincRNA	2.07938	3.23514	5.80626	1.9099e-08	3.3482e-07	8.63283
1558930_at	ENSG00000233532	ENST00000642946	LINC00460	long intergenic non-protein coding RNA 460 [Source:HGNC Symbol;Acc:HGNC:42809]	1746	lincRNA	2.0969	2.6725	10.5699	7.29741e-22	7.07703e-20	38.9535
238021_s_at	ENSG00000245694	ENST00000559598	CRNDE	colorectal neoplasia differentially expressed [Source:HGNC Symbol;Acc:HGNC:37078]	696	lincRNA	2.1131	7.70107	6.79012	7.95867e-11	2.03114e-09	13.9688
226210_s_at	ENSG00000214548	ENST00000452120	MEG3	maternally expressed 3 (non-protein coding) [Source:HGNC Symbol;Acc:HGNC:14575]	4489	lincRNA	2.17629	2.97266	8.62054	7.41223e-16	3.32795e-14	25.3267
235205_at	ENSG00000254615	ENST00000521369	ENSG00000254615		1318	lincRNA	2.25189	3.20509	10.6233	4.91416e-22	4.86301e-20	39.3437
230077_at	ENSG00000280993	ENST00000628379	MUC20-OT1	MUC20 overlapping transcript [Source:HGNC Symbol;Acc:HGNC:53807]	1279	lincRNA	2.26433	5.30343	6.47971	4.77565e-10	1.08211e-08	12.2204
229437_at	ENSG00000234883	ENST00000456917	MIR155HG	MIR155 host gene [Source:HGNC Symbol;Acc:HGNC:35460]	1600	lincRNA	2.29326	4.28705	5.24402	3.32214e-07	4.60259e-06	5.86962
227921_at	ENSG00000280018	ENST00000623165	ENSG00000280018		710	lincRNA	2.49708	4.3709	9.67587	4.8455e-19	3.01229e-17	32.5457
224646_x_at	ENSG00000130600	ENST00000414790	H19	H19, imprinted maternally expressed transcript (non-protein coding) [Source:HGNC Symbol;Acc:HGNC:4713]	2348	lincRNA	2.78024	6.69414	5.92898	9.96013e-09	1.87196e-07	9.26468
229635_at	ENSG00000251442	ENST00000503539	LINC01094	long intergenic non-protein coding RNA 1094 [Source:HGNC Symbol;Acc:HGNC:49219]	2186	lincRNA	2.94111	3.91775	12.4271	5.45241e-28	1.08157e-25	52.883
227249_at	ENSG00000282638	ENST00000633093	ENSG00000282638		882	lincRNA	2.9886	5.60128	12.9242	1.13096e-29	2.74202e-27	56.7123
242005_at	ENSG00000240476	ENST00000473756	LINC00973	long intergenic non-protein coding RNA 973 [Source:HGNC Symbol;Acc:HGNC:48868]	962	lincRNA	3.07763	2.85315	10.3315	4.22238e-21	3.65613e-19	37.2218
228116_at	ENSG00000272872	ENST00000608286	ENSG00000272872		694	sense_intronic	3.08779	4.09903	13.9469	3.58397e-33	1.44822e-30	64.6745
228438_at	ENSG00000235531	ENST00000457356	MSC-AS1	MSC antisense RNA 1 [Source:HGNC Symbol;Acc:HGNC:48724]	4220	antisense	3.20916	3.59203	13.3275	4.7725e-31	1.36128e-28	59.8403
229543_at	ENSG00000244158	ENST00000476099	ENSG00000244158		530	antisense	3.50507	3.70664	10.1967	1.13068e-20	9.13778e-19	36.2503
242546_at	ENSG00000244306	ENST00000612696	ENSG00000244306		4119	processed_transcript	3.7078	4.79287	15.356	4.85532e-38	2.94293e-35	75.7525
228564_at	ENSG00000163364	ENST00000295549	LINC01116	long intergenic non-protein coding RNA 1116 [Source:HGNC Symbol;Acc:HGNC:49259]	1407	lincRNA	3.92686	3.70754	17.4084	3.82459e-45	9.27273e-42	91.9115
231882_at	ENSG00000244306	ENST00000612696	ENSG00000244306		4119	processed_transcript	4.04254	5.06428	15.7825	1.61545e-39	1.56666e-36	79.1152
242881_x_at	ENSG00000244306	ENST00000619091	ENSG00000244306		1444	processed_transcript	4.62655	4.32394	15.6711	3.92772e-39	2.72079e-36	78.2373

## Sheet: fvPTC-clPTC
lncRNA DE in fvPTC compare to clPTC in Microarray
affy_hg_u133_plus_2	ensembl_gene_id	ensembl_transcript_id	hgnc_symbol	description	transcript_length	transcript_biotype	logFC	AveExpr	t	P.Value	adj.P.Val	B
239344_at	ENSG00000279249	ENST00000647093	ENSG00000279249		1350	antisense	-0.718231	2.488	-6.02758	5.86226e-09	2.84261e-05	10.1281
1569872_a_at	ENSG00000260807	ENST00000565467	ENSG00000260807		3726	lincRNA	-1.23843	3.35862	-5.31229	2.37541e-07	0.000383946	6.60049
1556696_s_at	ENSG00000237187	ENST00000504474	NR2F1-AS1	NR2F1 antisense RNA 1 [Source:HGNC Symbol;Acc:HGNC:48622]	2868	antisense	-1.21224	3.71571	-5.04194	8.79712e-07	0.000710954	5.35887
229014_at	ENSG00000237187	ENST00000607797	NR2F1-AS1	NR2F1 antisense RNA 1 [Source:HGNC Symbol;Acc:HGNC:48622]	3380	antisense	-1.40229	5.7227	-4.82072	2.47151e-06	0.00171205	4.38219
227984_at	ENSG00000260807	ENST00000565467	ENSG00000260807		3726	lincRNA	-1.11256	2.90467	-4.75248	3.37476e-06	0.00181825	4.08826
1556695_a_at	ENSG00000237187	ENST00000504474	NR2F1-AS1	NR2F1 antisense RNA 1 [Source:HGNC Symbol;Acc:HGNC:48622]	2868	antisense	-1.17267	3.38467	-4.72732	3.78229e-06	0.00183403	3.98075
1556801_at	ENSG00000237463	ENST00000452283	ENSG00000237463		973	antisense	-0.460976	2.41964	-4.35775	1.91265e-05	0.00505699	2.45717
1557761_s_at	ENSG00000237463	ENST00000421273	ENSG00000237463		1752	antisense	-1.11352	2.96942	-4.34941	1.9815e-05	0.00505699	2.42403
1569577_x_at	ENSG00000262185	ENST00000576810	ENSG00000262185		1394	sense_overlapping	1.02775	4.77206	4.23222	3.24024e-05	0.00785597	1.9638
230419_at	ENSG00000234899	ENST00000434703	SOX9-AS1	SOX9 antisense RNA 1 [Source:HGNC Symbol;Acc:HGNC:49321]	3032	lincRNA	0.846556	3.78009	4.34987	1.97767e-05	0.00505699	2.42584
240075_at	ENSG00000233485	ENST00000428747	ENSG00000233485		3105	antisense	0.768007	2.52992	4.36881	1.82478e-05	0.00505699	2.50124
1568838_at	ENSG00000185203	ENST00000399966	WASIR1	WASH and IL9R antisense RNA 1 [Source:HGNC Symbol;Acc:HGNC:38513]	1054	antisense	1.56754	4.08081	4.37248	1.79648e-05	0.00505699	2.51589
235185_s_at	ENSG00000263590	ENST00000424684	ENSG00000263590		5243	lincRNA	0.203671	2.31834	4.46279	1.21919e-05	0.00422275	2.87952
1557014_a_at	ENSG00000204860	ENST00000377680	FAM201A	family with sequence similarity 201 member A [Source:HGNC Symbol;Acc:HGNC:27239]	3437	antisense	0.934868	3.97461	4.5226	9.39966e-06	0.00350607	3.12382
1557765_at	ENSG00000250337	ENST00000512067	PURPL	p53 upregulated regulator of p53 levels [Source:HGNC Symbol;Acc:HGNC:48995]	1610	lincRNA	0.562854	2.35557	4.53507	8.90045e-06	0.00350607	3.17511
222307_at	ENSG00000203497	ENST00000420367	PDCD4-AS1	PDCD4 antisense RNA 1 [Source:HGNC Symbol;Acc:HGNC:27425]	778	antisense	0.959945	5.51815	4.61795	6.17504e-06	0.00272207	3.51898
1559033_at	ENSG00000250056	ENST00000505626	LINC01018	long intergenic non-protein coding RNA 1018 [Source:HGNC Symbol;Acc:HGNC:27394]	3036	lincRNA	0.30851	2.33993	4.77251	3.081e-06	0.00181825	4.17416
1559348_a_at	ENSG00000236914	ENST00000434223	LINC01852	long intergenic non-protein coding RNA 1852 [Source:HGNC Symbol;Acc:HGNC:52668]	967	lincRNA	0.445558	2.45281	5.07823	7.40131e-07	0.000710954	5.52249
235497_at	ENSG00000228794	ENST00000445118	LINC01128	long intergenic non-protein coding RNA 1128 [Source:HGNC Symbol;Acc:HGNC:49377]	6606	lincRNA	0.967445	6.02476	5.19594	4.19919e-07	0.000509046	6.05973
239470_at	ENSG00000176753	ENST00000623360	C15orf56	chromosome 15 open reading frame 56 [Source:HGNC Symbol;Acc:HGNC:33868]	2129	antisense	0.959413	3.78828	5.71611	3.0623e-08	7.42455e-05	8.55001
