# Supplementary material for: Long noncoding RNA landscapes specific to benign and malignant thyroid neoplasms of distinct histological subtypes
Source: Sci Rep. 2021 Aug 18;11:16728. doi: 10.1038/s41598-021-96149-2 (PMC8373968; doi:10.1038/s41598-021-96149-2)
Supplement: Supplementary file 2 — Supplementary Information 2. [file 41598_2021_96149_MOESM2_ESM.xlsx]

## Sheet: FA-NT
lncRNA DE in FA compared to normal tissue in RNA-Seq PRJEB11591
Row.names	logFC	AveExpr	t	P.Value	adj.P.Val	B	ensembl_transcript_id	hgnc_symbol	description	transcript_length	transcript_biotype
ENSG00000116883	-1.6474	2.5708	-5.04198	8.64248e-07	1.71537e-05	5.27364	ENST00000373137	ENSG00000116883		1838	antisense
ENSG00000130600	-2.44629	0.717663	-5.55466	6.86454e-08	2.15272e-06	7.69544	ENST00000414790	H19	H19, imprinted maternally expressed transcript (non-protein coding) [Source:HGNC Symbol;Acc:HGNC:4713]	2348	lincRNA
ENSG00000163364	-1.25376	-0.175484	-5.42299	1.33859e-07	3.6823e-06	7.05563	ENST00000339037	LINC01116	long intergenic non-protein coding RNA 1116 [Source:HGNC Symbol;Acc:HGNC:49259]	838	lincRNA
ENSG00000167912	-1.79714	-0.325301	-5.36903	1.75402e-07	4.58248e-06	6.79691	ENST00000517898	ENSG00000167912		1106	antisense
ENSG00000171889	-2.51649	-0.909158	-6.26202	1.56139e-09	7.89763e-08	11.3333	ENST00000304425	MIR31HG	MIR31 host gene [Source:HGNC Symbol;Acc:HGNC:37187]	745	sense_overlapping
ENSG00000187621	-1.97721	-2.61416	-3.76457	0.000206258	0.00147677	0.106525	ENST00000352367	TCL6	T cell leukemia/lymphoma 6 (non-protein coding) [Source:HGNC Symbol;Acc:HGNC:13463]	3398	lincRNA
ENSG00000204118	-1.86467	0.198457	-4.38696	1.67111e-05	0.000195545	2.46296	ENST00000373518	NAP1L6	nucleosome assembly protein 1 like 6 [Source:HGNC Symbol;Acc:HGNC:31706]	2044	processed_transcript
ENSG00000205885	-1.04185	1.55487	-3.99068	8.57209e-05	0.000700054	0.925956	ENST00000382215	C1RL-AS1	C1RL antisense RNA 1 [Source:HGNC Symbol;Acc:HGNC:27461]	2086	antisense
ENSG00000206129	-2.16394	-0.384268	-6.10414	3.73514e-09	1.67334e-07	10.4929	ENST00000589754	ENSG00000206129		555	lincRNA
ENSG00000214548	-2.99107	0.941708	-5.66385	3.91053e-08	1.39357e-06	8.23515	ENST00000451743	MEG3	maternally expressed 3 (non-protein coding) [Source:HGNC Symbol;Acc:HGNC:14575]	1582	lincRNA
ENSG00000215241	-1.08828	-0.520687	-3.91605	0.000115051	0.000888671	0.650788	ENST00000304751	LINC02449	long intergenic non-protein coding RNA 2449 [Source:HGNC Symbol;Acc:HGNC:53381]	795	lincRNA
ENSG00000215417	-1.13303	0.202739	-3.96953	9.32173e-05	0.000744829	0.847513	ENST00000581816	MIR17HG	miR-17-92a-1 cluster host gene [Source:HGNC Symbol;Acc:HGNC:23564]	2032	lincRNA
ENSG00000215808	-4.03122	-1.04987	-6.51825	3.66945e-10	2.20282e-08	12.7305	ENST00000400946	LINC01139	long intergenic non-protein coding RNA 1139 [Source:HGNC Symbol;Acc:HGNC:27924]	1537	lincRNA
ENSG00000218357	-1.59129	-1.06314	-4.4128	1.49581e-05	0.000183237	2.56757	ENST00000405369	LINC01644	long intergenic non-protein coding RNA 1644 [Source:HGNC Symbol;Acc:HGNC:52431]	984	lincRNA
ENSG00000223914	2.00513	0.641685	3.18041	0.00164886	0.00691287	-1.80987	ENST00000417422	LINC02471	long intergenic non-protein coding RNA 2471 [Source:HGNC Symbol;Acc:HGNC:53410]	699	lincRNA
ENSG00000224189	-1.2493	0.458396	-4.26914	2.75177e-05	0.000293522	1.99277	ENST00000552156	HAGLR	HOXD antisense growth-associated long non-coding RNA [Source:HGNC Symbol;Acc:HGNC:43755]	576	antisense
ENSG00000224513	1.09031	-0.615832	3.09095	0.00221187	0.00882497	-2.07716	ENST00000418995	ENSG00000224513		435	antisense
ENSG00000225194	-1.54188	1.46541	-5.09636	6.66395e-07	1.39321e-05	5.52156	ENST00000412122	LINC00092	long intergenic non-protein coding RNA 92 [Source:HGNC Symbol;Acc:HGNC:31408]	1726	lincRNA
ENSG00000225670	-2.49859	-1.37822	-6.12803	3.27661e-09	1.55688e-07	10.6191	ENST00000415675	CADM3-AS1	CADM3 antisense RNA 1 [Source:HGNC Symbol;Acc:HGNC:40812]	5044	antisense
ENSG00000225706	-2.97507	-0.561972	-7.12657	1.01077e-11	1.05659e-09	16.2041	ENST00000447950	PTPRD-AS1	PTPRD antisense RNA 1 [Source:HGNC Symbol;Acc:HGNC:49753]	1668	lincRNA
ENSG00000225756	-1.54047	0.0299926	-5.12441	5.82298e-07	1.26821e-05	5.65027	ENST00000425189	DBH-AS1	DBH antisense RNA 1 [Source:HGNC Symbol;Acc:HGNC:24155]	2139	antisense
ENSG00000225778	-1.69907	0.741067	-5.03409	8.97294e-07	1.7587e-05	5.23787	ENST00000453242	PROSER2-AS1	PROSER2 antisense RNA 1 [Source:HGNC Symbol;Acc:HGNC:27343]	475	antisense
ENSG00000226674	-1.29601	-0.314263	-5.46527	1.08162e-07	3.19996e-06	7.25975	ENST00000604253	TEX41	testis expressed 41 (non-protein coding) [Source:HGNC Symbol;Acc:HGNC:48667]	709	lincRNA
ENSG00000226816	-1.8596	0.362073	-4.88301	1.82554e-06	3.14554e-05	4.56153	ENST00000413042	ENSG00000226816		2259	lincRNA
ENSG00000226891	-1.56341	-0.137066	-3.96855	9.35787e-05	0.000744829	0.843893	ENST00000436350	LINC01359	long intergenic non-protein coding RNA 1359 [Source:HGNC Symbol;Acc:HGNC:50591]	710	lincRNA
ENSG00000227039	-1.3909	-0.0255824	-3.33439	0.000979261	0.00469566	-1.33331	ENST00000608043	ITGB2-AS1	ITGB2 antisense RNA 1 [Source:HGNC Symbol;Acc:HGNC:44304]	551	antisense
ENSG00000227517	1.39896	-1.55378	3.63313	0.000337269	0.0021115	-0.350156	ENST00000588501	LINC01483	long intergenic non-protein coding RNA 1483 [Source:HGNC Symbol;Acc:HGNC:51130]	294	lincRNA
ENSG00000228223	-1.03475	4.03599	-7.28947	3.73027e-12	4.1779e-10	17.1698	ENST00000411553	HCG11	HLA complex group 11 (non-protein coding) [Source:HGNC Symbol;Acc:HGNC:17707]	5696	lincRNA
ENSG00000228242	-1.05732	0.65045	-3.73174	0.000233511	0.00162639	-0.00889	ENST00000629301	ENSG00000228242		913	antisense
ENSG00000228956	-2.03811	1.25571	-6.6208	2.03284e-10	1.50136e-08	13.3009	ENST00000598688	SATB1-AS1	SATB1 antisense RNA 1 [Source:HGNC Symbol;Acc:HGNC:50687]	702	antisense
ENSG00000229116	-1.69679	-2.16538	-4.77034	3.06716e-06	4.89623e-05	4.0683	ENST00000624407	ENSG00000229116		503	lincRNA
ENSG00000229167	-1.34295	-0.662684	-4.354	1.92337e-05	0.000218539	2.33032	ENST00000435872	ENSG00000229167		591	antisense
ENSG00000230630	-1.04717	1.65728	-4.01799	7.68874e-05	0.000658795	1.02777	ENST00000417354	DNM3OS	DNM3 opposite strand/antisense RNA [Source:HGNC Symbol;Acc:HGNC:41228]	4358	antisense
ENSG00000231013	1.42081	-1.33006	3.4803	0.000587104	0.00320759	-0.862692	ENST00000457436	ENSG00000231013		501	antisense
ENSG00000231160	-1.37195	2.7456	-5.65025	4.19613e-08	1.43033e-06	8.16751	ENST00000505240	KLF3-AS1	KLF3 antisense RNA 1 [Source:HGNC Symbol;Acc:HGNC:25796]	567	antisense
ENSG00000231551	-2.08662	0.0851889	-6.85817	5.06036e-11	4.40814e-09	14.6451	ENST00000634638	ENSG00000231551		1342	processed_transcript
ENSG00000231768	-1.59368	-1.04277	-4.98726	1.12021e-06	2.09106e-05	5.02643	ENST00000421207	LINC01354	long intergenic non-protein coding RNA 1354 [Source:HGNC Symbol;Acc:HGNC:50581]	805	lincRNA
ENSG00000232931	-1.11387	1.78993	-3.27678	0.00119273	0.00537414	-1.51402	ENST00000448494	LINC00342	long intergenic non-protein coding RNA 342 [Source:HGNC Symbol;Acc:HGNC:42470]	2351	lincRNA
ENSG00000232934	-1.44577	-0.954303	-5.61925	4.92567e-08	1.60905e-06	8.01372	ENST00000627339	ENSG00000232934		696	antisense
ENSG00000233429	-1.09169	-0.793276	-3.81738	0.000168628	0.00124135	0.294086	ENST00000593300	HOTAIRM1	HOXA transcript antisense RNA, myeloid-specific 1 [Source:HGNC Symbol;Acc:HGNC:37117]	647	antisense
ENSG00000233834	-2.44277	1.55312	-7.91736	7.0373e-14	1.22605e-11	21.0218	ENST00000430859	ENSG00000233834		740	lincRNA
ENSG00000234456	-1.30412	5.24198	-7.36405	2.35226e-12	2.83718e-10	17.6167	ENST00000621901	MAGI2-AS3	MAGI2 antisense RNA 3 [Source:HGNC Symbol;Acc:HGNC:40862]	937	antisense
ENSG00000234546	1.48919	0.157468	7.63916	4.18808e-13	5.96992e-11	19.2904	ENST00000634966	LINC01759	long intergenic non-protein coding RNA 1759 [Source:HGNC Symbol;Acc:HGNC:52548]	652	lincRNA
ENSG00000234771	-1.04036	2.44272	-3.55039	0.000456374	0.00267013	-0.630105	ENST00000418747	SLC25A25-AS1	SLC25A25 antisense RNA 1 [Source:HGNC Symbol;Acc:HGNC:27844]	6391	antisense
ENSG00000235033	-1.07947	-0.470534	-3.32597	0.00100806	0.0047898	-1.35989	ENST00000437947	ENSG00000235033		436	antisense
ENSG00000235531	-2.24551	0.334054	-8.05442	2.8829e-14	5.65048e-12	21.8886	ENST00000518700	MSC-AS1	MSC antisense RNA 1 [Source:HGNC Symbol;Acc:HGNC:48724]	470	antisense
ENSG00000235703	-1.03708	1.71178	-3.11556	0.00204148	0.00827061	-2.00432	ENST00000450989	LINC00894	long intergenic non-protein coding RNA 894 [Source:HGNC Symbol;Acc:HGNC:48579]	2361	antisense
ENSG00000237125	-3.69558	-0.613238	-9.92612	6.7037e-20	3.5038e-17	34.5138	ENST00000645435	HAND2-AS1	HAND2 antisense RNA 1 [Source:HGNC Symbol;Acc:HGNC:48872]	1627	antisense
ENSG00000237396	-1.52235	-1.54269	-4.07844	6.03087e-05	0.000556259	1.25538	ENST00000422494	LINC01384	long intergenic non-protein coding RNA 1384 [Source:HGNC Symbol;Acc:HGNC:50656]	659	lincRNA
ENSG00000237438	-1.62606	0.839127	-4.38058	1.71727e-05	0.000199458	2.43725	ENST00000609932	CECR7	cat eye syndrome chromosome region, candidate 7 (non-protein coding) [Source:HGNC Symbol;Acc:HGNC:1845]	568	processed_transcript
ENSG00000237807	-3.1741	-0.304079	-9.86508	1.04427e-19	4.09356e-17	34.0819	ENST00000426023	ENSG00000237807		2387	lincRNA
ENSG00000237813	-2.00863	-0.603593	-6.2833	1.38659e-09	7.24724e-08	11.4478	ENST00000439070	ENSG00000237813		699	antisense
ENSG00000237863	-1.65792	0.0795486	-4.50596	9.99043e-06	0.000130542	2.94901	ENST00000608811	ENSG00000237863		551	antisense
ENSG00000237928	-1.72585	0.126666	-6.72736	1.0933e-10	9.02263e-09	13.9002	ENST00000421455	NFIA-AS2	NFIA antisense RNA 2 [Source:HGNC Symbol;Acc:HGNC:40401]	768	antisense
ENSG00000237945	-1.47431	1.05835	-4.30711	2.34587e-05	0.000257226	2.1431	ENST00000601471	LINC00649	long intergenic non-protein coding RNA 649 [Source:HGNC Symbol;Acc:HGNC:44305]	538	antisense
ENSG00000237975	-1.12134	1.16061	-3.49481	0.00055745	0.00309305	-0.814878	ENST00000411804	FLG-AS1	FLG antisense RNA 1 [Source:HGNC Symbol;Acc:HGNC:27913]	707	antisense
ENSG00000238279	-1.24699	-0.130545	-4.3925	1.63194e-05	0.000193854	2.48535	ENST00000420695	ENSG00000238279		531	antisense
ENSG00000241456	-1.65529	0.0924416	-5.45292	1.15127e-07	3.28217e-06	7.19998	ENST00000465549	ENSG00000241456		564	antisense
ENSG00000241684	-1.13464	1.91041	-4.35953	1.87862e-05	0.000215012	2.35252	ENST00000485174	ADAMTS9-AS2	ADAMTS9 antisense RNA 2 [Source:HGNC Symbol;Acc:HGNC:42435]	573	antisense
ENSG00000241769	-1.11753	1.67548	-3.68491	0.000278333	0.00181844	-0.172001	ENST00000609651	LINC00893	long intergenic non-protein coding RNA 893 [Source:HGNC Symbol;Acc:HGNC:44265]	601	antisense
ENSG00000243836	-1.14744	3.63302	-4.32169	2.20579e-05	0.000247048	2.20113	ENST00000480632	WDR86-AS1	WDR86 antisense RNA 1 [Source:HGNC Symbol;Acc:HGNC:41186]	704	antisense
ENSG00000245812	-1.15157	-0.089693	-6.37997	8.05653e-10	4.35608e-08	11.9714	ENST00000517335	LINC02202	long intergenic non-protein coding RNA 2202 [Source:HGNC Symbol;Acc:HGNC:53068]	691	lincRNA
ENSG00000247774	-1.18921	1.62423	-3.71686	0.000246958	0.00168141	-0.0609232	ENST00000547851	PCED1B-AS1	PCED1B antisense RNA 1 [Source:HGNC Symbol;Acc:HGNC:44166]	780	lincRNA
ENSG00000247809	-1.05464	-0.198492	-4.96207	1.26145e-06	2.29995e-05	4.91333	ENST00000558935	NR2F2-AS1	NR2F2 antisense RNA 1 [Source:HGNC Symbol;Acc:HGNC:44222]	482	antisense
ENSG00000247982	-1.54619	-0.00304198	-3.65132	0.000315342	0.00199378	-0.287834	ENST00000613170	LINC00926	long intergenic non-protein coding RNA 926 [Source:HGNC Symbol;Acc:HGNC:27514]	1470	lincRNA
ENSG00000248309	-1.37115	0.997825	-6.05847	4.79319e-09	2.0877e-07	10.2528	ENST00000508718	MEF2C-AS1	MEF2C antisense RNA 1 [Source:HGNC Symbol;Acc:HGNC:48908]	483	antisense
ENSG00000248441	-1.55727	1.25496	-8.72735	3.18971e-16	1.00029e-13	26.2678	ENST00000614853	LINC01197	long intergenic non-protein coding RNA 1197 [Source:HGNC Symbol;Acc:HGNC:49597]	1774	lincRNA
ENSG00000248636	1.88448	1.56727	6.46857	4.87383e-10	2.72934e-08	12.4564	ENST00000509470	ENSG00000248636		695	lincRNA
ENSG00000248810	-1.24485	0.633914	-4.44839	1.28307e-05	0.000162246	2.71248	ENST00000511213	LINC02432	long intergenic non-protein coding RNA 2432 [Source:HGNC Symbol;Acc:HGNC:53363]	719	lincRNA
ENSG00000249476	-1.24749	-0.923101	-4.40695	1.5339e-05	0.0001836	2.54383	ENST00000512693	ENSG00000249476		5471	lincRNA
ENSG00000250208	-3.62297	0.262599	-11.7686	6.41467e-26	1.00582e-22	48.026	ENST00000509760	FZD10-DT	FZD10 divergent transcript [Source:HGNC Symbol;Acc:HGNC:48632]	3678	lincRNA
ENSG00000250602	-1.07658	0.205869	-3.71605	0.000247707	0.00168141	-0.0637391	ENST00000515808	ENSG00000250602		747	antisense
ENSG00000250786	-1.55856	2.38023	-8.28116	6.46248e-15	1.46973e-12	23.3418	ENST00000509788	SNHG18	small nucleolar RNA host gene 18 [Source:HGNC Symbol;Acc:HGNC:49007]	842	lincRNA
ENSG00000251076	-1.70208	-1.198	-3.65219	0.000314322	0.00199378	-0.284828	ENST00000504004	ENSG00000251076		711	antisense
ENSG00000251615	-1.14135	3.41559	-5.34085	2.01834e-07	5.10445e-06	6.66262	ENST00000505448	ENSG00000251615		3249	lincRNA
ENSG00000253288	-1.98447	-1.84069	-4.40754	1.53e-05	0.0001836	2.54624	ENST00000518973	ENSG00000253288		4171	lincRNA
ENSG00000253552	-1.2866	-0.502293	-5.38638	1.60835e-07	4.3481e-06	6.87988	ENST00000522193	HOXA-AS2	HOXA cluster antisense RNA 2 [Source:HGNC Symbol;Acc:HGNC:43745]	339	antisense
ENSG00000255026	-2.75809	-0.4385	-6.18153	2.44043e-09	1.19581e-07	10.9029	ENST00000534742	ENSG00000255026		812	antisense
ENSG00000255031	-1.36258	-0.354074	-5.1244	5.82343e-07	1.26821e-05	5.6502	ENST00000526897	ENSG00000255031		791	antisense
ENSG00000255571	-2.26815	1.09416	-5.31762	2.26494e-07	5.6372e-06	6.55236	ENST00000558754	MIR9-3HG	MIR9-3 host gene [Source:HGNC Symbol;Acc:HGNC:27388]	786	lincRNA
ENSG00000256433	-1.13661	-0.139571	-4.00985	7.94243e-05	0.000669555	0.997375	ENST00000541888	ENSG00000256433		1803	lincRNA
ENSG00000256542	-1.42206	-1.42335	-3.56419	0.000434089	0.0025685	-0.583815	ENST00000537762	ENSG00000256542		3039	antisense
ENSG00000258117	-1.92453	-2.06792	-4.29483	2.47039e-05	0.000267143	2.09437	ENST00000551729	ENSG00000258117		474	lincRNA
ENSG00000258498	-4.4665	-1.08767	-10.1901	9.72616e-21	7.62531e-18	36.3952	ENST00000554735	DIO3OS	DIO3 opposite strand upstream RNA [Source:HGNC Symbol;Acc:HGNC:20348]	3108	lincRNA
ENSG00000258545	-1.85091	1.43931	-4.81375	2.51414e-06	4.19379e-05	4.2572	ENST00000557073	RHOXF1-AS1	RHOXF1 antisense RNA 1 [Source:HGNC Symbol;Acc:HGNC:51582]	523	antisense
ENSG00000259104	-1.95957	4.52244	-6.01613	6.03266e-09	2.4817e-07	10.0314	ENST00000556013	PTCSC3	papillary thyroid carcinoma susceptibility candidate 3 (non-protein coding) [Source:HGNC Symbol;Acc:HGNC:43959]	571	lincRNA
ENSG00000259342	1.3875	-1.00312	3.90601	0.000119656	0.000919706	0.614134	ENST00000559553	ENSG00000259342		729	antisense
ENSG00000259658	-1.23842	0.870617	-6.56014	2.88505e-10	1.96685e-08	12.9627	ENST00000558592	ENSG00000259658	putative ubiquitin-conjugating enzyme E2Q2-like protein [Source:NCBI gene;Acc:100128108]	503	processed_transcript
ENSG00000259884	-2.18374	-0.357413	-4.63671	5.60756e-06	7.99333e-05	3.49581	ENST00000564531	ENSG00000259884		542	lincRNA
ENSG00000259905	-1.48567	-0.0107483	-3.1037	0.00212205	0.00853174	-2.0395	ENST00000568045	PWRN1	Prader-Willi region non-protein coding RNA 1 [Source:HGNC Symbol;Acc:HGNC:33235]	1299	lincRNA
ENSG00000259972	-1.2172	1.77555	-4.00759	8.0143e-05	0.000670341	0.98894	ENST00000561921	ENSG00000259972		490	antisense
ENSG00000259985	1.12189	-0.272428	4.80461	2.62194e-06	4.32759e-05	4.2173	ENST00000565978	ENSG00000259985		1169	antisense
ENSG00000260296	-1.1091	1.16139	-4.969	1.22094e-06	2.25228e-05	4.94441	ENST00000567102	ENSG00000260296		1157	sense_overlapping
ENSG00000260306	-1.24684	-0.0669208	-4.01179	7.88119e-05	0.000669555	1.00462	ENST00000567370	ENSG00000260306		1665	lincRNA
ENSG00000260641	-1.23261	-0.217853	-4.43333	1.3693e-05	0.000171765	2.65103	ENST00000569927	ENSG00000260641		5647	antisense
ENSG00000260645	-1.0352	-0.867067	-3.3365	0.000972161	0.0046903	-1.32663	ENST00000569267	ENSG00000260645		2123	lincRNA
ENSG00000260943	2.66866	0.261045	4.11281	5.24647e-05	0.000501614	1.3861	ENST00000563933	LINC02555	long intergenic non-protein coding RNA 2555 [Source:HGNC Symbol;Acc:HGNC:53593]	1951	lincRNA
ENSG00000260997	-1.40957	-0.985123	-3.4279	0.000706926	0.00369487	-1.03382	ENST00000568457	ENSG00000260997		1911	sense_overlapping
ENSG00000261116	-1.11272	2.29294	-4.74771	3.40021e-06	5.22699e-05	3.97041	ENST00000562834	ENSG00000261116		1933	sense_overlapping
ENSG00000261409	-1.77274	1.09102	-3.658	0.000307629	0.00196082	-0.264866	ENST00000564206	ENSG00000261409		4996	sense_overlapping
ENSG00000261490	-1.15688	1.39919	-4.09891	5.55118e-05	0.00051811	1.33313	ENST00000561486	ENSG00000261490		3510	sense_overlapping
ENSG00000261786	-1.65431	4.79337	-4.51198	9.7308e-06	0.000128218	2.97391	ENST00000568686	ENSG00000261786		5067	lincRNA
ENSG00000262772	2.23564	-1.43071	6.52841	3.46176e-10	2.20282e-08	12.7867	ENST00000576963	LINC01977	long intergenic non-protein coding RNA 1977 [Source:HGNC Symbol;Acc:HGNC:52804]	1788	lincRNA
ENSG00000262877	-1.27936	2.8493	-4.22465	3.31287e-05	0.000348629	1.81811	ENST00000608155	ENSG00000262877		414	lincRNA
ENSG00000263033	-1.11781	-1.0454	-3.69084	0.000272232	0.00179353	-0.151424	ENST00000572466	ENSG00000263033		1055	lincRNA
ENSG00000263345	-1.14544	-0.219309	-3.29154	0.00113426	0.00523095	-1.468	ENST00000573007	ENSG00000263345		442	antisense
ENSG00000263812	-2.44217	1.01012	-7.0832	1.31475e-11	1.28845e-09	15.9495	ENST00000582452	LINC00908	long intergenic non-protein coding RNA 908 [Source:HGNC Symbol;Acc:HGNC:27599]	479	lincRNA
ENSG00000264727	1.34308	-1.23618	3.80456	0.000177109	0.00129166	0.248368	ENST00000577346	ENSG00000264727		2607	lincRNA
ENSG00000265206	-1.6069	-0.571183	-3.60519	0.000373764	0.0022893	-0.445344	ENST00000579003	ENSG00000265206		1625	antisense
ENSG00000266088	-1.39064	-1.50823	-3.25305	0.00129265	0.00567754	-1.58763	ENST00000577557	ENSG00000266088		743	lincRNA
ENSG00000267121	-1.42042	0.977154	-3.49441	0.000558249	0.00309305	-0.8162	ENST00000590522	ENSG00000267121		386	antisense
ENSG00000267272	-1.606	-0.359892	-6.51257	3.79077e-10	2.20282e-08	12.6991	ENST00000587165	LINC01140	long intergenic non-protein coding RNA 1140 [Source:HGNC Symbol;Acc:HGNC:27922]	426	lincRNA
ENSG00000267383	-1.4558	1.4333	-5.1057	6.37159e-07	1.35009e-05	5.56436	ENST00000585816	ENSG00000267383		618	antisense
ENSG00000267414	-1.33347	0.375466	-7.69252	2.98347e-13	4.67809e-11	19.6195	ENST00000592638	ENSG00000267414		2065	lincRNA
ENSG00000267519	-1.42665	2.71012	-4.89552	1.72229e-06	3.03432e-05	4.61692	ENST00000587762	ENSG00000267519		1774	lincRNA
ENSG00000267530	-1.13923	-0.605179	-4.0393	7.06012e-05	0.000615015	1.10767	ENST00000586061	LINC01836	long intergenic non-protein coding RNA 1836 [Source:HGNC Symbol;Acc:HGNC:52652]	829	lincRNA
ENSG00000267712	-2.16463	-1.14883	-5.93348	9.42085e-09	3.6029e-07	9.60258	ENST00000593282	LINC01539	long intergenic non-protein coding RNA 1539 [Source:HGNC Symbol;Acc:HGNC:51307]	678	lincRNA
ENSG00000267750	1.24771	2.17556	4.76006	3.2143e-06	4.99012e-05	4.0238	ENST00000588097	RUNDC3A-AS1	RUNDC3A antisense RNA 1 [Source:HGNC Symbol;Acc:HGNC:51344]	5203	antisense
ENSG00000269235	-1.3815	0.0698086	-3.893	0.000125883	0.000958175	0.56676	ENST00000595010	ZNF350-AS1	ZNF350 antisense RNA 1 [Source:HGNC Symbol;Acc:HGNC:48598]	698	antisense
ENSG00000269821	-1.07772	2.25207	-3.99611	8.38918e-05	0.000690655	0.946143	ENST00000597346	KCNQ1OT1	KCNQ1 opposite strand/antisense transcript 1 (non-protein coding) [Source:HGNC Symbol;Acc:HGNC:6295]	91667	antisense
ENSG00000270127	-1.26509	1.89609	-4.99536	1.07815e-06	2.03679e-05	5.06289	ENST00000602585	ENSG00000270127		2389	lincRNA
ENSG00000270547	1.44579	0.0817696	4.06363	6.40216e-05	0.000576931	1.19936	ENST00000605459	LINC01235	long intergenic non-protein coding RNA 1235 [Source:HGNC Symbol;Acc:HGNC:49769]	395	lincRNA
ENSG00000271009	-1.17525	1.17298	-5.18459	4.35144e-07	1.01837e-05	5.92836	ENST00000604855	ENSG00000271009		2072	lincRNA
ENSG00000271133	-2.36265	0.0506346	-8.27888	6.56129e-15	1.46973e-12	23.3271	ENST00000603156	ENSG00000271133		666	antisense
ENSG00000271533	-1.04826	2.15508	-3.45317	0.000646533	0.00344628	-0.951578	ENST00000604070	ENSG00000271533		3685	sense_intronic
ENSG00000271614	-1.03978	1.49502	-7.60493	5.20193e-13	6.79719e-11	19.0801	ENST00000605386	ATP2B1-AS1	ATP2B1 antisense RNA 1 [Source:HGNC Symbol;Acc:HGNC:27883]	3632	lincRNA
ENSG00000272141	-1.38124	0.738439	-3.34575	0.000941602	0.00458519	-1.29732	ENST00000606993	ENSG00000272141		987	lincRNA
ENSG00000272669	-1.40308	0.376188	-5.65783	4.03455e-08	1.40582e-06	8.20519	ENST00000609212	ENSG00000272669		491	antisense
ENSG00000272720	-1.05503	-0.467944	-3.1762	0.00167207	0.00695439	-1.82261	ENST00000609162	ENSG00000272720		1433	lincRNA
ENSG00000272734	-1.86876	3.22548	-6.51246	3.79312e-10	2.20282e-08	12.6985	ENST00000418273	ADIRF-AS1	ADIRF antisense RNA 1 [Source:HGNC Symbol;Acc:HGNC:45127]	2627	antisense
ENSG00000272871	-1.28412	-0.600865	-4.22024	3.37405e-05	0.000352701	1.8009	ENST00000610061	ENSG00000272871		1269	lincRNA
ENSG00000273007	-1.30728	-0.525944	-4.90578	1.6419e-06	2.95919e-05	4.6624	ENST00000609680	ENSG00000273007		1709	antisense
ENSG00000273156	-1.28319	-0.503951	-5.02221	9.49392e-07	1.83784e-05	5.18408	ENST00000610058	ENSG00000273156		665	lincRNA
ENSG00000274012	1.72797	3.68474	4.82307	2.40861e-06	4.10512e-05	4.29796	ENST00000490232	RN7SL2	RNA, 7SL, cytoplasmic 2 [Source:HGNC Symbol;Acc:HGNC:23134]	300	misc_RNA
ENSG00000275549	-1.23264	-0.40699	-3.6433	0.000324832	0.00204553	-0.315325	ENST00000612170	STPG3-AS1	STPG3 antisense RNA 1 [Source:HGNC Symbol;Acc:HGNC:51176]	1701	antisense
ENSG00000279249	-1.33705	-0.535891	-4.0484	6.80682e-05	0.000603	1.14191	ENST00000569877	ENSG00000279249		6694	antisense
ENSG00000279342	-1.19608	0.275582	-4.05427	6.64809e-05	0.000595669	1.16403	ENST00000624557	ENSG00000279342		826	sense_intronic
ENSG00000280623	-1.77997	-1.36831	-4.29552	2.46324e-05	0.000267143	2.0971	ENST00000626825	PCAT14	prostate cancer associated transcript 14 (non-protein coding) [Source:HGNC Symbol;Acc:HGNC:48977]	1077	lincRNA
ENSG00000281026	-1.50553	0.67769	-4.69313	4.35342e-06	6.37958e-05	3.73587	ENST00000629393	N4BP2L2-IT2	N4BPL2 intronic transcript 2 [Source:HGNC Symbol;Acc:HGNC:25038]	4890	sense_intronic
ENSG00000281162	-1.83157	0.248823	-6.0119	6.17259e-09	2.4817e-07	10.0093	ENST00000625702	LINC01127	long intergenic non-protein coding RNA 1127 [Source:HGNC Symbol;Acc:HGNC:49292]	766	lincRNA
ENSG00000284309	1.88351	-1.12928	3.8232	0.0001649	0.00121964	0.314913	ENST00000640097	ENSG00000284309		941	bidirectional_promoter_lncRNA
ENSG00000284610	1.82748	-0.622921	7.05349	1.57332e-11	1.45115e-09	15.7757	ENST00000641966	ENSG00000284610		3141	processed_transcript
ENSG00000285417	-1.98841	2.82805	-6.12199	3.3871e-09	1.56205e-07	10.5871	ENST00000604113	ENSG00000285417		446	processed_transcript

## Sheet: FTC-NT
lncRNA DE in FTC compared to normal tissue in RNA-Seq PRJEB11591
Row.names	logFC	AveExpr	t	P.Value	adj.P.Val	B	ensembl_transcript_id	hgnc_symbol	description	transcript_length	transcript_biotype
ENSG00000116883	-1.25303	2.5708	-4.04454	6.91321e-05	0.000367455	0.999697	ENST00000373137	ENSG00000116883		1838	antisense
ENSG00000130600	-3.34822	0.717663	-8.01802	3.65717e-14	3.1858e-12	21.6238	ENST00000414790	H19	H19, imprinted maternally expressed transcript (non-protein coding) [Source:HGNC Symbol;Acc:HGNC:4713]	2348	lincRNA
ENSG00000152292	-1.19451	0.761669	-3.84497	0.000151645	0.000697298	0.262261	ENST00000481426	SH2D6	SH2 domain containing 6 [Source:HGNC Symbol;Acc:HGNC:30439]	990	processed_transcript
ENSG00000163364	-1.3147	-0.175484	-5.99728	6.68077e-09	1.54051e-07	9.84402	ENST00000339037	LINC01116	long intergenic non-protein coding RNA 1116 [Source:HGNC Symbol;Acc:HGNC:49259]	838	lincRNA
ENSG00000167912	-2.25185	-0.325301	-7.0951	1.22334e-11	6.18773e-10	15.9583	ENST00000523683	ENSG00000167912		692	antisense
ENSG00000171889	-2.08315	-0.909158	-5.46692	1.07263e-07	1.68509e-06	7.16663	ENST00000304425	MIR31HG	MIR31 host gene [Source:HGNC Symbol;Acc:HGNC:37187]	745	sense_overlapping
ENSG00000177822	-1.14188	-0.0887866	-3.22655	0.00141337	0.00469527	-1.8086	ENST00000315302	ENSG00000177822		2260	antisense
ENSG00000184809	-2.37839	-0.677688	-4.95604	1.2977e-06	1.4033e-05	4.77478	ENST00000329618	B3GALT5-AS1	B3GALT5 antisense RNA 1 [Source:HGNC Symbol;Acc:HGNC:16424]	1357	antisense
ENSG00000187621	-2.21078	-2.61416	-4.43928	1.33455e-05	9.55512e-05	2.55421	ENST00000459662	TCL6	T cell leukemia/lymphoma 6 (non-protein coding) [Source:HGNC Symbol;Acc:HGNC:13463]	3307	lincRNA
ENSG00000196696	-1.09075	2.04409	-3.80927	0.000173948	0.000779288	0.133832	ENST00000529089	ENSG00000196696		1580	processed_transcript
ENSG00000197989	-1.04758	3.16548	-6.33436	1.04161e-09	2.96954e-08	11.6426	ENST00000475441	SNHG12	small nucleolar RNA host gene 12 [Source:HGNC Symbol;Acc:HGNC:30062]	444	antisense
ENSG00000198221	-1.05264	-0.110307	-4.56196	7.81326e-06	6.12559e-05	3.06267	ENST00000359760	AFDN-DT	AFDN divergent transcript [Source:HGNC Symbol;Acc:HGNC:21236]	2238	lincRNA
ENSG00000204118	-1.89514	0.198457	-4.70226	4.17785e-06	3.70106e-05	3.65855	ENST00000373518	NAP1L6	nucleosome assembly protein 1 like 6 [Source:HGNC Symbol;Acc:HGNC:31706]	2044	processed_transcript
ENSG00000204584	-1.26066	-0.715021	-3.83847	0.000155496	0.000711193	0.238777	ENST00000376609	ENSG00000204584	uncharacterized LOC729220 [Source:NCBI gene;Acc:729220]	2100	antisense
ENSG00000205959	-1.29648	0.564279	-5.28592	2.64923e-07	3.3232e-06	6.29757	ENST00000528132	ENSG00000205959		568	lincRNA
ENSG00000206129	-1.94277	-0.384268	-5.77968	2.1341e-08	4.40412e-07	8.7224	ENST00000589754	ENSG00000206129		555	lincRNA
ENSG00000214145	1.28404	-1.21891	3.47254	0.000603551	0.00226404	-1.0243	ENST00000456816	LINC00887	long intergenic non-protein coding RNA 887 [Source:HGNC Symbol;Acc:HGNC:48574]	796	lincRNA
ENSG00000214548	-3.54743	0.941708	-7.08441	1.30517e-11	6.20151e-10	15.8953	ENST00000519709	MEG3	maternally expressed 3 (non-protein coding) [Source:HGNC Symbol;Acc:HGNC:14575]	1726	lincRNA
ENSG00000215158	-1.02987	0.019742	-4.79097	2.79114e-06	2.70155e-05	4.04316	ENST00000512782	ENSG00000215158		1398	processed_transcript
ENSG00000215241	-1.28827	-0.520687	-4.88901	1.77526e-06	1.85574e-05	4.47523	ENST00000399866	LINC02449	long intergenic non-protein coding RNA 2449 [Source:HGNC Symbol;Acc:HGNC:53381]	517	lincRNA
ENSG00000215417	-1.35875	0.202739	-5.02041	9.57527e-07	1.05733e-05	5.06564	ENST00000581816	MIR17HG	miR-17-92a-1 cluster host gene [Source:HGNC Symbol;Acc:HGNC:23564]	2032	lincRNA
ENSG00000215498	1.57927	-2.8146	3.69243	0.000270619	0.00115542	-0.278941	ENST00000415704	FAM230B	family with sequence similarity 230 member B (non-protein coding) [Source:HGNC Symbol;Acc:HGNC:32943]	396	lincRNA
ENSG00000215808	-4.08057	-1.04987	-6.95855	2.78342e-11	1.23529e-09	15.1587	ENST00000400946	LINC01139	long intergenic non-protein coding RNA 1139 [Source:HGNC Symbol;Acc:HGNC:27924]	1537	lincRNA
ENSG00000218357	-2.42403	-1.06314	-7.08937	1.26659e-11	6.20151e-10	15.9245	ENST00000405369	LINC01644	long intergenic non-protein coding RNA 1644 [Source:HGNC Symbol;Acc:HGNC:52431]	984	lincRNA
ENSG00000223704	-1.01966	-1.02071	-3.50284	0.000541651	0.00207148	-0.92406	ENST00000434868	LINC01422	long intergenic non-protein coding RNA 1422 [Source:HGNC Symbol;Acc:HGNC:50728]	6043	lincRNA
ENSG00000223813	1.5703	-0.704309	3.81401	0.000170816	0.000767449	0.150831	ENST00000450540	ENSG00000223813		1376	antisense
ENSG00000223914	4.15794	0.641685	6.95542	2.83612e-11	1.23529e-09	15.1405	ENST00000417422	LINC02471	long intergenic non-protein coding RNA 2471 [Source:HGNC Symbol;Acc:HGNC:53410]	699	lincRNA
ENSG00000224513	1.34265	-0.615832	4.0143	7.80282e-05	0.000398528	0.885822	ENST00000418995	ENSG00000224513		435	antisense
ENSG00000224660	-1.01475	3.87756	-4.02353	7.52012e-05	0.000389658	0.920529	ENST00000436602	SH3BP5-AS1	SH3BP5 antisense RNA 1 [Source:HGNC Symbol;Acc:HGNC:44501]	738	antisense
ENSG00000225194	-1.64533	1.46541	-5.73545	2.69226e-08	5.16229e-07	8.49826	ENST00000583864	LINC00092	long intergenic non-protein coding RNA 92 [Source:HGNC Symbol;Acc:HGNC:31408]	564	lincRNA
ENSG00000225342	1.65933	2.6607	3.68348	0.000279816	0.00118903	-0.310095	ENST00000412812	ENSG00000225342		585	antisense
ENSG00000225670	-2.58952	-1.37822	-6.69805	1.29747e-10	4.96205e-09	13.663	ENST00000415675	CADM3-AS1	CADM3 antisense RNA 1 [Source:HGNC Symbol;Acc:HGNC:40812]	5044	antisense
ENSG00000225706	-3.29537	-0.561972	-8.32515	4.82235e-15	5.40103e-13	23.6025	ENST00000447950	PTPRD-AS1	PTPRD antisense RNA 1 [Source:HGNC Symbol;Acc:HGNC:49753]	1668	lincRNA
ENSG00000225742	1.32418	2.64141	4.87029	1.93652e-06	2.0109e-05	4.39217	ENST00000415869	LINC02036	long intergenic non-protein coding RNA 2036 [Source:HGNC Symbol;Acc:HGNC:52876]	910	lincRNA
ENSG00000225756	-1.35403	0.0299926	-4.75031	3.3603e-06	3.13493e-05	3.86613	ENST00000425189	DBH-AS1	DBH antisense RNA 1 [Source:HGNC Symbol;Acc:HGNC:24155]	2139	antisense
ENSG00000225778	-1.71729	0.741067	-5.36609	1.77991e-07	2.40594e-06	6.67964	ENST00000445498	PROSER2-AS1	PROSER2 antisense RNA 1 [Source:HGNC Symbol;Acc:HGNC:27343]	3146	antisense
ENSG00000225783	-2.40251	1.1552	-5.45176	1.15801e-07	1.78016e-06	7.09295	ENST00000643002	MIAT	myocardial infarction associated transcript (non-protein coding) [Source:HGNC Symbol;Acc:HGNC:33425]	911	lincRNA
ENSG00000225855	-1.02109	1.55094	-4.05764	6.55859e-05	0.000349791	1.04926	ENST00000450199	RUSC1-AS1	RUSC1 antisense RNA 1 [Source:HGNC Symbol;Acc:HGNC:26680]	1636	antisense
ENSG00000225889	-1.01623	-0.245452	-3.77966	0.000194767	0.000862698	0.0281197	ENST00000436950	ENSG00000225889		547	antisense
ENSG00000226419	-1.47658	-0.458023	-5.5455	7.19361e-08	1.22604e-06	7.55114	ENST00000627431	SLC16A1-AS1	SLC16A1 antisense RNA 1 [Source:HGNC Symbol;Acc:HGNC:49445]	1073	antisense
ENSG00000226674	-1.64661	-0.314263	-7.32311	3.03076e-12	1.69722e-10	17.3165	ENST00000630029	TEX41	testis expressed 41 (non-protein coding) [Source:HGNC Symbol;Acc:HGNC:48667]	806	lincRNA
ENSG00000226688	1.04293	3.49835	5.34815	1.94638e-07	2.60848e-06	6.59371	ENST00000449197	ENTPD1-AS1	ENTPD1 antisense RNA 1 [Source:HGNC Symbol;Acc:HGNC:45203]	523	antisense
ENSG00000226816	-3.27834	0.362073	-9.07877	2.81532e-17	4.41442e-15	28.632	ENST00000413042	ENSG00000226816		2259	lincRNA
ENSG00000226822	1.59995	-1.48755	4.40049	1.57697e-05	0.000108004	2.39591	ENST00000451023	ENSG00000226822		428	lincRNA
ENSG00000227039	-1.64557	-0.0255824	-4.16045	4.31839e-05	0.000247125	1.4431	ENST00000609694	ITGB2-AS1	ITGB2 antisense RNA 1 [Source:HGNC Symbol;Acc:HGNC:44304]	555	antisense
ENSG00000227517	2.88874	-1.55378	7.91201	7.28563e-14	5.19267e-12	20.9511	ENST00000588185	LINC01483	long intergenic non-protein coding RNA 1483 [Source:HGNC Symbol;Acc:HGNC:51130]	437	lincRNA
ENSG00000228223	-1.12676	4.03599	-8.37139	3.54141e-15	4.27148e-13	23.9041	ENST00000411553	HCG11	HLA complex group 11 (non-protein coding) [Source:HGNC Symbol;Acc:HGNC:17707]	5696	lincRNA
ENSG00000229116	-1.92081	-2.16538	-5.69524	3.32153e-08	6.09816e-07	8.29571	ENST00000452578	ENSG00000229116		1089	lincRNA
ENSG00000229127	-1.18269	-0.331167	-4.23271	3.20365e-05	0.000193951	1.72503	ENST00000452057	ENSG00000229127		2199	antisense
ENSG00000230630	-1.31705	1.65728	-5.32965	2.13377e-07	2.78812e-06	6.5054	ENST00000417354	DNM3OS	DNM3 opposite strand/antisense RNA [Source:HGNC Symbol;Acc:HGNC:41228]	4358	antisense
ENSG00000230937	-1.68224	-1.94657	-3.36689	0.000875085	0.00314709	-1.36761	ENST00000366437	MIR205HG	MIR205 host gene [Source:HGNC Symbol;Acc:HGNC:43562]	704	lincRNA
ENSG00000231013	1.58741	-1.33006	4.10085	5.50766e-05	0.00030516	1.21373	ENST00000413602	ENSG00000231013		2019	antisense
ENSG00000231439	1.51503	0.236483	4.73448	3.61082e-06	3.26777e-05	3.79757	ENST00000527434	WASIR2	WASH and IL9R antisense RNA 2 [Source:HGNC Symbol;Acc:HGNC:38609]	1054	lincRNA
ENSG00000231551	-2.67324	0.0851889	-9.26632	7.55804e-18	1.31678e-15	29.9192	ENST00000445243	ENSG00000231551		1555	processed_transcript
ENSG00000231607	1.09777	1.04822	7.17521	7.51685e-12	4.06428e-10	16.4322	ENST00000458725	DLEU2	deleted in lymphocytic leukemia 2 (non-protein coding) [Source:HGNC Symbol;Acc:HGNC:13748]	1657	antisense
ENSG00000231768	-2.22374	-1.04277	-7.33919	2.74396e-12	1.59353e-10	17.4133	ENST00000435574	LINC01354	long intergenic non-protein coding RNA 1354 [Source:HGNC Symbol;Acc:HGNC:50581]	2860	lincRNA
ENSG00000232352	-1.50582	-0.234808	-7.85809	1.03228e-13	6.61168e-12	20.6111	ENST00000421735	SEMA3B-AS1	SEMA3B antisense RNA 1 (head to head) [Source:HGNC Symbol;Acc:HGNC:49096]	338	antisense
ENSG00000232931	-1.44607	1.78993	-4.48651	1.08748e-05	8.08135e-05	2.74853	ENST00000412393	LINC00342	long intergenic non-protein coding RNA 342 [Source:HGNC Symbol;Acc:HGNC:42470]	654	lincRNA
ENSG00000233251	-1.37635	2.52905	-5.83439	1.59829e-08	3.43304e-07	9.00142	ENST00000432793	ENSG00000233251		1657	antisense
ENSG00000233429	-1.41687	-0.793276	-5.22517	3.57019e-07	4.44054e-06	6.01118	ENST00000434063	HOTAIRM1	HOXA transcript antisense RNA, myeloid-specific 1 [Source:HGNC Symbol;Acc:HGNC:37117]	671	antisense
ENSG00000233559	1.13347	0.0214499	4.1738	4.08784e-05	0.000236521	1.49487	ENST00000447430	LINC00513	long intergenic non-protein coding RNA 513 [Source:HGNC Symbol;Acc:HGNC:43566]	1616	lincRNA
ENSG00000233695	1.33287	0.819322	3.8914	0.000126671	0.000598256	0.430861	ENST00000458001	GAS6-AS1	GAS6 antisense RNA 1 [Source:HGNC Symbol;Acc:HGNC:39826]	7169	antisense
ENSG00000233834	-1.92037	1.55312	-6.56426	2.81744e-10	9.39945e-09	12.9104	ENST00000430859	ENSG00000233834		740	lincRNA
ENSG00000234353	-1.04957	-1.38745	-3.04942	0.00252944	0.00742726	-2.34042	ENST00000430707	ENSG00000234353		906	processed_transcript
ENSG00000234456	-1.32551	5.24198	-7.89379	8.19705e-14	5.58825e-12	20.8361	ENST00000422093	MAGI2-AS3	MAGI2 antisense RNA 3 [Source:HGNC Symbol;Acc:HGNC:40862]	762	antisense
ENSG00000234546	1.46653	0.157468	7.93394	6.31996e-14	4.95485e-12	21.0899	ENST00000635271	LINC01759	long intergenic non-protein coding RNA 1759 [Source:HGNC Symbol;Acc:HGNC:52548]	888	lincRNA
ENSG00000234771	-1.12782	2.44272	-4.05916	6.51862e-05	0.000349791	1.05501	ENST00000418747	SLC25A25-AS1	SLC25A25 antisense RNA 1 [Source:HGNC Symbol;Acc:HGNC:27844]	6391	antisense
ENSG00000235531	-2.71918	0.334054	-10.2864	4.78694e-21	1.25099e-18	37.1335	ENST00000521467	MSC-AS1	MSC antisense RNA 1 [Source:HGNC Symbol;Acc:HGNC:48724]	485	antisense
ENSG00000235770	-1.18651	-1.07849	-4.26541	2.79506e-05	0.000173915	1.854	ENST00000451392	LINC00607	long intergenic non-protein coding RNA 607 [Source:HGNC Symbol;Acc:HGNC:43944]	581	lincRNA
ENSG00000236013	-1.53249	-0.580303	-5.38448	1.62373e-07	2.23334e-06	6.7679	ENST00000418834	ENSG00000236013		876	lincRNA
ENSG00000237125	-4.01426	-0.613238	-11.3712	1.36523e-24	7.13561e-22	45.1373	ENST00000504740	HAND2-AS1	HAND2 antisense RNA 1 [Source:HGNC Symbol;Acc:HGNC:48872]	837	antisense
ENSG00000237396	-1.69598	-1.54269	-4.79185	2.77991e-06	2.70155e-05	4.04701	ENST00000422494	LINC01384	long intergenic non-protein coding RNA 1384 [Source:HGNC Symbol;Acc:HGNC:50656]	659	lincRNA
ENSG00000237438	-2.10629	0.839127	-5.98436	7.16416e-09	1.62803e-07	9.7765	ENST00000609932	CECR7	cat eye syndrome chromosome region, candidate 7 (non-protein coding) [Source:HGNC Symbol;Acc:HGNC:1845]	568	processed_transcript
ENSG00000237807	-3.35891	-0.304079	-11.0099	2.13759e-23	6.70347e-21	42.4392	ENST00000426023	ENSG00000237807		2387	lincRNA
ENSG00000237813	-1.66843	-0.603593	-5.50426	8.87621e-08	1.48449e-06	7.34881	ENST00000439070	ENSG00000237813		699	antisense
ENSG00000237863	-1.05289	0.0795486	-3.01792	0.0027976	0.00812341	-2.43205	ENST00000608811	ENSG00000237863		551	antisense
ENSG00000237928	-1.46378	0.126666	-6.0176	5.98501e-09	1.42189e-07	9.95033	ENST00000421455	NFIA-AS2	NFIA antisense RNA 2 [Source:HGNC Symbol;Acc:HGNC:40401]	768	antisense
ENSG00000237945	-1.77674	1.05835	-5.47427	1.03348e-07	1.68509e-06	7.2024	ENST00000608431	LINC00649	long intergenic non-protein coding RNA 649 [Source:HGNC Symbol;Acc:HGNC:44305]	260	antisense
ENSG00000237975	-1.26943	1.16061	-4.17251	4.10967e-05	0.00023691	1.48984	ENST00000445097	FLG-AS1	FLG antisense RNA 1 [Source:HGNC Symbol;Acc:HGNC:27913]	2857	antisense
ENSG00000238279	-1.42691	-0.130545	-5.30091	2.46021e-07	3.15261e-06	6.36866	ENST00000420695	ENSG00000238279		531	antisense
ENSG00000240291	-1.14294	0.299479	-4.16291	4.2751e-05	0.000245544	1.4526	ENST00000436485	ENSG00000240291		656	antisense
ENSG00000241456	-1.25355	0.0924416	-4.35511	1.91433e-05	0.000126701	2.21221	ENST00000465549	ENSG00000241456		564	antisense
ENSG00000241769	-1.37529	1.67548	-4.78261	2.89992e-06	2.78961e-05	4.00668	ENST00000431025	LINC00893	long intergenic non-protein coding RNA 893 [Source:HGNC Symbol;Acc:HGNC:44265]	635	antisense
ENSG00000242282	-1.16349	0.565786	-6.61202	2.1388e-10	7.54222e-09	13.1778	ENST00000416463	ENSG00000242282		436	lincRNA
ENSG00000244560	-1.14955	0.977004	-3.71234	0.000251181	0.00108201	-0.209421	ENST00000463462	ENSG00000244560		1494	processed_transcript
ENSG00000245164	-1.54226	-0.272711	-3.77351	0.000199371	0.000880604	0.0062828	ENST00000500989	LINC00861	long intergenic non-protein coding RNA 861 [Source:HGNC Symbol;Acc:HGNC:45133]	5330	lincRNA
ENSG00000245694	1.46368	1.37779	6.75492	9.30234e-11	3.74002e-09	13.9861	ENST00000501177	CRNDE	colorectal neoplasia differentially expressed [Source:HGNC Symbol;Acc:HGNC:37078]	614	lincRNA
ENSG00000245812	-1.36922	-0.089693	-8.00032	4.10455e-14	3.38733e-12	21.5112	ENST00000499583	LINC02202	long intergenic non-protein coding RNA 2202 [Source:HGNC Symbol;Acc:HGNC:53068]	2664	lincRNA
ENSG00000246090	-1.04653	0.617133	-5.37992	1.66117e-07	2.26497e-06	6.74599	ENST00000509295	ENSG00000246090		915	antisense
ENSG00000247774	-1.37781	1.62423	-4.54162	8.54517e-06	6.53602e-05	2.97755	ENST00000551898	PCED1B-AS1	PCED1B antisense RNA 1 [Source:HGNC Symbol;Acc:HGNC:44166]	359	lincRNA
ENSG00000247809	-1.36378	-0.198492	-6.76715	8.65808e-11	3.5726e-09	14.0559	ENST00000558935	NR2F2-AS1	NR2F2 antisense RNA 1 [Source:HGNC Symbol;Acc:HGNC:44222]	482	antisense
ENSG00000247982	-1.90167	-0.00304198	-4.73614	3.58373e-06	3.26703e-05	3.80475	ENST00000501726	LINC00926	long intergenic non-protein coding RNA 926 [Source:HGNC Symbol;Acc:HGNC:27514]	2530	lincRNA
ENSG00000248019	-1.05503	0.958852	-3.78725	0.000189218	0.000842881	0.0551403	ENST00000511543	FAM13A-AS1	FAM13A antisense RNA 1 [Source:HGNC Symbol;Acc:HGNC:19370]	2453	antisense
ENSG00000248309	-1.2034	0.997825	-5.6078	5.22522e-08	9.1035e-07	7.85904	ENST00000514571	MEF2C-AS1	MEF2C antisense RNA 1 [Source:HGNC Symbol;Acc:HGNC:48908]	594	antisense
ENSG00000248441	-1.39051	1.25496	-8.21856	9.78901e-15	1.02328e-12	22.9108	ENST00000611265	LINC01197	long intergenic non-protein coding RNA 1197 [Source:HGNC Symbol;Acc:HGNC:49597]	956	lincRNA
ENSG00000248636	1.06028	1.56727	3.83834	0.000155573	0.000711193	0.238311	ENST00000537366	ENSG00000248636		693	lincRNA
ENSG00000248810	-1.22052	0.633914	-4.59978	6.60951e-06	5.28761e-05	3.22179	ENST00000509161	LINC02432	long intergenic non-protein coding RNA 2432 [Source:HGNC Symbol;Acc:HGNC:53363]	2839	lincRNA
ENSG00000249096	-1.526	-1.92652	-3.25197	0.00129737	0.0044032	-1.73	ENST00000608785	LINC02362	long intergenic non-protein coding RNA 2362 [Source:HGNC Symbol;Acc:HGNC:53284]	516	lincRNA
ENSG00000249476	-1.14964	-0.923101	-4.28319	2.59431e-05	0.000162715	1.92449	ENST00000512693	ENSG00000249476		5471	lincRNA
ENSG00000250125	-1.95494	-1.24948	-3.96343	9.54914e-05	0.000470851	0.696012	ENST00000509932	LINC02232	long intergenic non-protein coding RNA 2232 [Source:HGNC Symbol;Acc:HGNC:53103]	4460	lincRNA
ENSG00000250208	-3.40304	0.262599	-11.6582	1.50516e-25	1.18005e-22	47.3002	ENST00000509760	FZD10-DT	FZD10 divergent transcript [Source:HGNC Symbol;Acc:HGNC:48632]	3678	lincRNA
ENSG00000250343	1.6494	-0.347933	4.61865	6.07784e-06	4.98955e-05	3.30158	ENST00000504297	STK32A-AS1	STK32A antisense RNA 1 [Source:HGNC Symbol;Acc:HGNC:53468]	863	antisense
ENSG00000250748	3.01917	-1.03018	7.13931	9.35433e-12	4.8892e-10	16.2193	ENST00000537298	ENSG00000250748		776	lincRNA
ENSG00000250786	-1.52014	2.38023	-8.51835	1.31945e-15	1.72408e-13	24.8691	ENST00000509788	SNHG18	small nucleolar RNA host gene 18 [Source:HGNC Symbol;Acc:HGNC:49007]	842	lincRNA
ENSG00000251381	1.10946	2.84251	4.81885	2.45585e-06	2.48437e-05	4.16529	ENST00000504230	LINC00958	long intergenic non-protein coding RNA 958 [Source:HGNC Symbol;Acc:HGNC:48671]	1558	lincRNA
ENSG00000253288	-2.45066	-1.84069	-5.74037	2.62368e-08	5.15166e-07	8.52315	ENST00000518973	ENSG00000253288		4171	lincRNA
ENSG00000253552	-1.05646	-0.502293	-4.66456	4.95036e-06	4.21856e-05	3.49692	ENST00000524048	HOXA-AS2	HOXA cluster antisense RNA 2 [Source:HGNC Symbol;Acc:HGNC:43745]	493	antisense
ENSG00000254489	-1.7691	-1.23236	-4.93469	1.43441e-06	1.54051e-05	4.67901	ENST00000525871	ENSG00000254489		439	antisense
ENSG00000255026	-2.76824	-0.4385	-6.54328	3.17871e-10	1.01719e-08	12.7933	ENST00000534742	ENSG00000255026		812	antisense
ENSG00000255031	-1.36543	-0.354074	-5.41569	1.38862e-07	2.01607e-06	6.91829	ENST00000534517	ENSG00000255031		664	antisense
ENSG00000255337	-1.09694	0.112053	-5.64615	4.28625e-08	7.63731e-07	8.04991	ENST00000528717	ENSG00000255337		692	antisense
ENSG00000255521	2.08738	-0.588048	6.78093	7.98449e-11	3.3837e-09	14.1345	ENST00000528366	ENSG00000255521		1102	antisense
ENSG00000255571	-1.79688	1.09416	-4.44291	1.3138e-05	9.44974e-05	2.56908	ENST00000561037	MIR9-3HG	MIR9-3 host gene [Source:HGNC Symbol;Acc:HGNC:27388]	779	lincRNA
ENSG00000256268	2.04008	-1.29044	5.29051	2.5899e-07	3.27497e-06	6.31932	ENST00000539116	LINC02454	long intergenic non-protein coding RNA 2454 [Source:HGNC Symbol;Acc:HGNC:53387]	589	lincRNA
ENSG00000256433	-1.34416	-0.139571	-5.00116	1.04901e-06	1.15025e-05	4.97831	ENST00000541888	ENSG00000256433		1803	lincRNA
ENSG00000256542	-1.92623	-1.42335	-5.09163	6.8171e-07	7.85972e-06	5.391	ENST00000537762	ENSG00000256542		3039	antisense
ENSG00000256969	1.37059	-1.18521	4.25588	2.90869e-05	0.000178856	1.81633	ENST00000543206	ENSG00000256969		542	lincRNA
ENSG00000257489	-1.0706	-0.662389	-3.73178	0.00023348	0.00101132	-0.141225	ENST00000546397	ENSG00000257489		500	processed_transcript
ENSG00000257501	2.70858	0.342825	6.25445	1.62864e-09	4.48018e-08	11.2097	ENST00000550548	ENSG00000257501		2945	processed_transcript
ENSG00000257671	-1.62158	2.92631	-5.73492	2.69967e-08	5.16229e-07	8.49561	ENST00000546686	KRT7-AS	KRT7 antisense RNA 1 [Source:HGNC Symbol;Acc:HGNC:52643]	1693	antisense
ENSG00000258117	-2.58953	-2.06792	-6.09461	3.93513e-09	1.01152e-07	10.3558	ENST00000551729	ENSG00000258117		474	lincRNA
ENSG00000258498	-5.16847	-1.08767	-12.4359	3.53255e-28	5.53903e-25	53.24	ENST00000557532	DIO3OS	DIO3 opposite strand upstream RNA [Source:HGNC Symbol;Acc:HGNC:20348]	712	lincRNA
ENSG00000258545	-2.38889	1.43931	-6.55238	3.01677e-10	9.85479e-09	12.844	ENST00000553843	RHOXF1-AS1	RHOXF1 antisense RNA 1 [Source:HGNC Symbol;Acc:HGNC:51582]	2102	antisense
ENSG00000259104	-1.99312	4.52244	-6.45351	5.31052e-10	1.66538e-08	12.2956	ENST00000556013	PTCSC3	papillary thyroid carcinoma susceptibility candidate 3 (non-protein coding) [Source:HGNC Symbol;Acc:HGNC:43959]	571	lincRNA
ENSG00000259134	-1.23378	1.01806	-5.62773	4.71474e-08	8.30642e-07	7.95809	ENST00000554837	LINC00924	long intergenic non-protein coding RNA 924 [Source:HGNC Symbol;Acc:HGNC:27081]	862	lincRNA
ENSG00000259342	1.28233	-1.00312	3.80719	0.00017534	0.000783285	0.126377	ENST00000559553	ENSG00000259342		729	antisense
ENSG00000259459	1.58311	2.84305	4.19111	3.80638e-05	0.000221052	1.56221	ENST00000559821	LINC02568	long intergenic non-protein coding RNA 2568 [Source:HGNC Symbol;Acc:HGNC:51430]	1988	lincRNA
ENSG00000259658	-1.4453	0.870617	-8.07433	2.53063e-14	2.33414e-12	21.9833	ENST00000560292	ENSG00000259658	putative ubiquitin-conjugating enzyme E2Q2-like protein [Source:NCBI gene;Acc:100128108]	625	processed_transcript
ENSG00000259884	-2.57833	-0.357413	-5.77367	2.20276e-08	4.48561e-07	8.69185	ENST00000564363	ENSG00000259884		687	lincRNA
ENSG00000259905	-1.62389	-0.0107483	-3.57783	0.000413076	0.0016274	-0.672586	ENST00000567647	PWRN1	Prader-Willi region non-protein coding RNA 1 [Source:HGNC Symbol;Acc:HGNC:33235]	561	lincRNA
ENSG00000259972	-1.08249	1.77555	-3.75878	0.000210836	0.000918307	-0.0459581	ENST00000566411	ENSG00000259972		679	antisense
ENSG00000259985	1.20411	-0.272428	5.43852	1.23795e-07	1.81411e-06	7.02874	ENST00000565978	ENSG00000259985		1169	antisense
ENSG00000260296	-1.15759	1.16139	-5.46962	1.05806e-07	1.68509e-06	7.17978	ENST00000567102	ENSG00000260296		1157	sense_overlapping
ENSG00000260306	-1.15076	-0.0669208	-3.90496	0.000120147	0.000572614	0.480448	ENST00000567370	ENSG00000260306		1665	lincRNA
ENSG00000260412	-1.6822	-1.24034	-3.97573	9.09591e-05	0.000452774	0.741691	ENST00000566293	ENSG00000260412		6881	sense_overlapping
ENSG00000260641	-1.52367	-0.217853	-5.77963	2.13465e-08	4.40412e-07	8.72215	ENST00000569927	ENSG00000260641		5647	antisense
ENSG00000260645	-1.28571	-0.867067	-4.37032	1.79417e-05	0.000120741	2.27362	ENST00000569267	ENSG00000260645		2123	lincRNA
ENSG00000260853	-1.00836	-0.795946	-2.99224	0.0030354	0.00874909	-2.50613	ENST00000568057	ENSG00000260853		573	antisense
ENSG00000260943	4.78652	0.261045	7.77983	1.70765e-13	1.02984e-11	20.12	ENST00000563933	LINC02555	long intergenic non-protein coding RNA 2555 [Source:HGNC Symbol;Acc:HGNC:53593]	1951	lincRNA
ENSG00000260997	-1.19259	-0.985123	-3.0587	0.00245503	0.00729069	-2.31324	ENST00000568457	ENSG00000260997		1911	sense_overlapping
ENSG00000261039	-1.77222	-2.29683	-4.07776	6.04751e-05	0.000327065	1.12565	ENST00000564830	LINC02544	long intergenic non-protein coding RNA 2544 [Source:HGNC Symbol;Acc:HGNC:53578]	544	lincRNA
ENSG00000261087	-1.10901	0.867011	-5.39572	1.53489e-07	2.15087e-06	6.822	ENST00000565617	ENSG00000261087		2825	lincRNA
ENSG00000261490	-1.53614	1.39919	-5.74003	2.6284e-08	5.15166e-07	8.52142	ENST00000561486	ENSG00000261490		3510	sense_overlapping
ENSG00000261786	-2.21668	4.79337	-6.37616	8.23176e-10	2.43536e-08	11.8707	ENST00000568686	ENSG00000261786		5067	lincRNA
ENSG00000261997	-1.20972	0.19725	-4.05809	6.54673e-05	0.000349791	1.05096	ENST00000576365	ENSG00000261997		3828	lincRNA
ENSG00000262370	-1.26952	0.26054	-6.32006	1.12868e-09	3.16031e-08	11.5648	ENST00000571404	ENSG00000262370		1207	lincRNA
ENSG00000262772	2.89608	-1.43071	8.9191	8.53339e-17	1.2164e-14	27.547	ENST00000576963	LINC01977	long intergenic non-protein coding RNA 1977 [Source:HGNC Symbol;Acc:HGNC:52804]	1788	lincRNA
ENSG00000262877	-1.31241	2.8493	-4.57057	7.52216e-06	5.92701e-05	3.09877	ENST00000608155	ENSG00000262877		414	lincRNA
ENSG00000263033	-1.08116	-1.0454	-3.76489	0.000206007	0.000902286	-0.02431	ENST00000572466	ENSG00000263033		1055	lincRNA
ENSG00000263272	-1.29241	1.19676	-4.25973	2.86221e-05	0.000176691	1.83155	ENST00000575890	ENSG00000263272		1938	antisense
ENSG00000263345	-1.28614	-0.219309	-3.89782	0.000123542	0.00058598	0.454314	ENST00000573007	ENSG00000263345		442	antisense
ENSG00000263812	-1.31424	1.01012	-4.02008	7.62482e-05	0.000391678	0.907524	ENST00000578613	LINC00908	long intergenic non-protein coding RNA 908 [Source:HGNC Symbol;Acc:HGNC:27599]	2242	lincRNA
ENSG00000264112	-1.2262	2.6127	-3.88724	0.000128738	0.000602573	0.415687	ENST00000582096	ENSG00000264112		2483	lincRNA
ENSG00000264608	-1.23417	0.315255	-5.13189	5.61662e-07	6.67186e-06	5.57662	ENST00000582858	ENSG00000264608		458	sense_intronic
ENSG00000264727	1.61484	-1.23618	4.82434	2.3946e-06	2.43814e-05	4.18941	ENST00000577346	ENSG00000264727		2607	lincRNA
ENSG00000265206	-2.0071	-0.571183	-4.7491	3.37884e-06	3.13493e-05	3.86089	ENST00000579003	ENSG00000265206		1625	antisense
ENSG00000266088	-1.70115	-1.50823	-4.19683	3.71758e-05	0.000218321	1.5845	ENST00000577557	ENSG00000266088		743	lincRNA
ENSG00000266903	-1.16986	-1.03483	-3.58661	0.000400052	0.00158322	-0.642816	ENST00000590796	ENSG00000266903		829	antisense
ENSG00000267121	-1.45852	0.977154	-3.78421	0.000191422	0.000850283	0.0443144	ENST00000590495	ENSG00000267121		652	antisense
ENSG00000267272	-2.18813	-0.359892	-9.35803	3.95477e-18	7.75135e-16	30.5533	ENST00000490006	LINC01140	long intergenic non-protein coding RNA 1140 [Source:HGNC Symbol;Acc:HGNC:27922]	1389	lincRNA
ENSG00000267383	-1.40594	1.4333	-5.20024	4.03233e-07	4.90131e-06	5.8944	ENST00000585816	ENSG00000267383		618	antisense
ENSG00000267414	-1.30249	0.375466	-7.92435	6.72558e-14	5.02176e-12	21.0292	ENST00000592638	ENSG00000267414		2065	lincRNA
ENSG00000267519	-1.4891	2.71012	-5.38901	1.58736e-07	2.20264e-06	6.78968	ENST00000587762	ENSG00000267519		1774	lincRNA
ENSG00000267523	-1.35725	-0.222697	-4.33408	2.0931e-05	0.000136182	2.12765	ENST00000585940	ENSG00000267523		545	antisense
ENSG00000267530	-1.66088	-0.605179	-6.21069	2.0769e-09	5.56606e-08	10.9742	ENST00000586061	LINC01836	long intergenic non-protein coding RNA 1836 [Source:HGNC Symbol;Acc:HGNC:52652]	829	lincRNA
ENSG00000267712	-2.28682	-1.14883	-6.61093	2.15231e-10	7.54222e-09	13.1717	ENST00000591974	LINC01539	long intergenic non-protein coding RNA 1539 [Source:HGNC Symbol;Acc:HGNC:51307]	1884	lincRNA
ENSG00000267750	1.49371	2.17556	6.00996	6.23778e-09	1.45983e-07	9.91034	ENST00000586388	RUNDC3A-AS1	RUNDC3A antisense RNA 1 [Source:HGNC Symbol;Acc:HGNC:51344]	2100	antisense
ENSG00000268189	-1.07406	-1.16305	-3.01846	0.00279286	0.00812341	-2.43051	ENST00000597164	ENSG00000268189		237	antisense
ENSG00000268218	-1.03119	-0.983877	-3.35367	0.000916165	0.00326488	-1.40991	ENST00000602042	ENSG00000268218		3660	antisense
ENSG00000269680	-1.01991	0.243589	-3.761	0.000209067	0.000913137	-0.0380857	ENST00000594056	ENSG00000269680		686	antisense
ENSG00000271133	-2.58239	0.0506346	-9.54327	1.05905e-18	2.37227e-16	31.8434	ENST00000603156	ENSG00000271133		666	antisense
ENSG00000271614	-1.01831	1.49502	-7.85484	1.05416e-13	6.61168e-12	20.5906	ENST00000605386	ATP2B1-AS1	ATP2B1 antisense RNA 1 [Source:HGNC Symbol;Acc:HGNC:27883]	3632	lincRNA
ENSG00000271714	-1.01316	-0.405115	-4.45187	1.26387e-05	9.1748e-05	2.60584	ENST00000606270	ENSG00000271714		1962	antisense
ENSG00000271856	-1.30161	-1.81857	-2.98167	0.00313847	0.00898015	-2.53642	ENST00000607746	LINC01215	long intergenic non-protein coding RNA 1215 [Source:HGNC Symbol;Acc:HGNC:49651]	2592	lincRNA
ENSG00000271895	-1.1501	0.689813	-4.63525	5.64427e-06	4.68265e-05	3.37202	ENST00000607145	ENSG00000271895		870	antisense
ENSG00000272141	-2.62724	0.738439	-6.71164	1.19854e-10	4.69828e-09	13.74	ENST00000606993	ENSG00000272141		987	lincRNA
ENSG00000272374	-1.17747	0.728951	-4.8072	2.59097e-06	2.58767e-05	4.11417	ENST00000605896	ENSG00000272374		4261	lincRNA
ENSG00000272384	1.11259	-1.39266	3.71683	0.00024699	0.00106689	-0.193722	ENST00000607710	ENSG00000272384		860	lincRNA
ENSG00000272669	-1.42894	0.376188	-6.07693	4.3341e-09	1.09611e-07	10.2624	ENST00000609212	ENSG00000272669		491	antisense
ENSG00000272720	-1.37164	-0.467944	-4.35502	1.91506e-05	0.000126701	2.21185	ENST00000609162	ENSG00000272720		1433	lincRNA
ENSG00000272732	-1.01136	0.124695	-3.67878	0.000284758	0.00120351	-0.326416	ENST00000608770	ENSG00000272732		1655	lincRNA
ENSG00000272734	-1.91951	3.22548	-7.05484	1.56059e-11	7.19706e-10	15.7214	ENST00000440490	ADIRF-AS1	ADIRF antisense RNA 1 [Source:HGNC Symbol;Acc:HGNC:45127]	502	antisense
ENSG00000272849	-1.33187	0.789547	-4.75611	3.2727e-06	3.07281e-05	3.89132	ENST00000609067	ENSG00000272849		572	lincRNA
ENSG00000272870	-1.5659	0.613636	-11.208	4.74583e-24	1.86037e-21	43.9152	ENST00000608892	ENSG00000272870		284	antisense
ENSG00000272871	-1.31396	-0.600865	-4.55425	8.08324e-06	6.2436e-05	3.03037	ENST00000610061	ENSG00000272871		1269	lincRNA
ENSG00000273007	-1.31294	-0.525944	-5.19624	4.11165e-07	4.95929e-06	5.87571	ENST00000609680	ENSG00000273007		1709	antisense
ENSG00000273156	-1.3178	-0.503951	-5.43948	1.23202e-07	1.81411e-06	7.03336	ENST00000610058	ENSG00000273156		665	lincRNA
ENSG00000273576	-1.07229	1.55656	-5.03969	8.73696e-07	9.7854e-06	5.15335	ENST00000615852	ENSG00000273576		645	lincRNA
ENSG00000274012	1.59437	3.68474	4.69332	4.34964e-06	3.78902e-05	3.62015	ENST00000490232	RN7SL2	RNA, 7SL, cytoplasmic 2 [Source:HGNC Symbol;Acc:HGNC:23134]	300	misc_RNA
ENSG00000274536	-1.35922	-0.427445	-4.25206	2.95545e-05	0.000181022	1.80125	ENST00000618234	ENSG00000274536		1690	antisense
ENSG00000275549	-1.29127	-0.40699	-4.02513	7.47234e-05	0.000389257	0.926525	ENST00000612170	STPG3-AS1	STPG3 antisense RNA 1 [Source:HGNC Symbol;Acc:HGNC:51176]	1701	antisense
ENSG00000276007	-1.38244	0.653323	-6.04425	5.17871e-09	1.26878e-07	10.0902	ENST00000612986	ENSG00000276007		1090	sense_intronic
ENSG00000277013	-1.14764	1.41213	-6.60995	2.16454e-10	7.54222e-09	13.1662	ENST00000610908	ENSG00000277013		2040	lincRNA
ENSG00000277287	-1.50237	1.67333	-5.69391	3.34465e-08	6.09816e-07	8.28902	ENST00000621919	ENSG00000277287		5678	lincRNA
ENSG00000278291	1.08144	0.0668594	5.46655	1.07467e-07	1.68509e-06	7.1648	ENST00000610494	ENSG00000278291		4412	antisense
ENSG00000279249	-1.21498	-0.535891	-3.87981	0.000132514	0.000618399	0.388592	ENST00000623424	ENSG00000279249		3123	antisense
ENSG00000279342	-1.00659	0.275582	-3.5984	0.000383178	0.00153663	-0.602758	ENST00000638898	ENSG00000279342		3579	sense_intronic
ENSG00000279833	-1.4467	0.23449	-4.41664	1.4713e-05	0.00010208	2.46168	ENST00000624656	ENSG00000279833		3671	antisense
ENSG00000280614	1.25049	-0.723768	3.16816	0.00171721	0.00541768	-1.98699	ENST00000625598	ENSG00000280614		923	lincRNA
ENSG00000280623	-2.08236	-1.36831	-5.29986	2.47303e-07	3.15261e-06	6.36367	ENST00000626825	PCAT14	prostate cancer associated transcript 14 (non-protein coding) [Source:HGNC Symbol;Acc:HGNC:48977]	1077	lincRNA
ENSG00000281026	-1.20328	0.67769	-3.9559	9.8375e-05	0.000483289	0.668072	ENST00000629393	N4BP2L2-IT2	N4BPL2 intronic transcript 2 [Source:HGNC Symbol;Acc:HGNC:25038]	4890	sense_intronic
ENSG00000281103	-1.10656	0.0942212	-3.92054	0.000113044	0.000543722	0.537608	ENST00000629357	TRG-AS1	T cell receptor gamma locus antisense RNA 1 [Source:HGNC Symbol;Acc:HGNC:48974]	3645	antisense
ENSG00000281162	-1.69269	0.248823	-5.85961	1.39794e-08	3.0444e-07	9.13073	ENST00000625702	LINC01127	long intergenic non-protein coding RNA 1127 [Source:HGNC Symbol;Acc:HGNC:49292]	766	lincRNA
ENSG00000281207	-1.00662	-0.960762	-3.60542	0.000373447	0.00150145	-0.578838	ENST00000626479	SLFNL1-AS1	SLFNL1 antisense RNA 1 [Source:HGNC Symbol;Acc:HGNC:44126]	4800	antisense
ENSG00000281383	1.39983	-0.578052	4.53528	8.78662e-06	6.68807e-05	2.95107	ENST00000629969	ENSG00000281383		923	lincRNA
ENSG00000281404	-1.28486	-0.11092	-4.42112	1.44325e-05	0.000101028	2.47994	ENST00000414621	LINC01176	long intergenic non-protein coding RNA 1176 [Source:HGNC Symbol;Acc:HGNC:49548]	230	lincRNA
ENSG00000282221	1.06964	-0.516962	4.47946	1.12131e-05	8.29349e-05	2.71944	ENST00000633182	ENSG00000282221		556	antisense
ENSG00000283162	-2.15967	-1.59825	-5.44279	1.21159e-07	1.81411e-06	7.04944	ENST00000635962	ENSG00000283162		1365	processed_transcript
ENSG00000283646	-1.11773	-0.774826	-3.6173	0.000357504	0.00144849	-0.538257	ENST00000635852	LINC02009	long intergenic non-protein coding RNA 2009 [Source:HGNC Symbol;Acc:HGNC:52845]	2951	lincRNA
ENSG00000283766	-1.67704	-0.185921	-2.95331	0.00343128	0.00965933	-2.61727	ENST00000640435	ENSG00000283766		762	lincRNA
ENSG00000284430	-1.43518	-0.582591	-4.2214	3.35784e-05	0.000201728	1.68062	ENST00000638312	ENSG00000284430		5059	lincRNA
ENSG00000284610	2.00615	-0.622921	8.16618	1.38362e-14	1.35595e-12	22.5729	ENST00000641966	ENSG00000284610		3141	processed_transcript
ENSG00000285103	-1.37464	0.66509	-5.87869	1.2629e-08	2.78905e-07	9.22882	ENST00000645861	ENSG00000285103		8600	bidirectional_promoter_lncRNA

## Sheet: fvPTC-NT
lncRNA DE in fvPTC compared to normal tissue in RNA-Seq PRJEB11591
Row.names	logFC	AveExpr	t	P.Value	adj.P.Val	B	ensembl_transcript_id	hgnc_symbol	description	transcript_length	transcript_biotype
ENSG00000130600	-3.10953	0.717663	-8.73726	2.98061e-16	8.34571e-15	26.2349	ENST00000412788	H19	H19, imprinted maternally expressed transcript (non-protein coding) [Source:HGNC Symbol;Acc:HGNC:4713]	2281	lincRNA
ENSG00000152292	-2.3761	0.761669	-8.97423	5.82564e-17	1.82692e-15	27.8401	ENST00000488219	SH2D6	SH2 domain containing 6 [Source:HGNC Symbol;Acc:HGNC:30439]	509	processed_transcript
ENSG00000167912	-2.56413	-0.325301	-9.4795	1.66913e-18	6.38339e-17	31.3361	ENST00000523683	ENSG00000167912		692	antisense
ENSG00000174171	1.2501	2.56498	4.68586	4.4983e-06	2.25346e-05	3.39132	ENST00000562920	ENSG00000174171		400	antisense
ENSG00000177133	-1.20523	3.70971	-6.16716	2.64198e-09	2.55717e-08	10.5765	ENST00000415573	LINC00982	long intergenic non-protein coding RNA 982 [Source:HGNC Symbol;Acc:HGNC:48664]	280	antisense
ENSG00000177822	-2.0309	-0.0887866	-6.73339	1.05536e-10	1.31211e-09	13.7133	ENST00000513752	ENSG00000177822		805	antisense
ENSG00000183458	-1.73337	-0.617385	-6.09328	3.96375e-09	3.57193e-08	10.1822	ENST00000537889	ENSG00000183458		514	processed_transcript
ENSG00000184608	-2.10589	-1.39243	-7.03042	1.8081e-11	2.57736e-10	15.4361	ENST00000529305	FAM167A-AS1	FAM167A antisense RNA 1 [Source:HGNC Symbol;Acc:HGNC:15548]	800	antisense
ENSG00000184809	-3.43055	-0.677688	-8.38767	3.17607e-15	7.66167e-14	23.91	ENST00000489821	B3GALT5-AS1	B3GALT5 antisense RNA 1 [Source:HGNC Symbol;Acc:HGNC:16424]	1159	antisense
ENSG00000187621	-2.14095	-2.61416	-5.04428	8.54808e-07	4.96422e-06	4.98441	ENST00000352367	TCL6	T cell leukemia/lymphoma 6 (non-protein coding) [Source:HGNC Symbol;Acc:HGNC:13463]	3398	lincRNA
ENSG00000189223	-1.24273	5.51972	-4.75053	3.35688e-06	1.72576e-05	3.67151	ENST00000456685	PAX8-AS1	PAX8 antisense RNA 1 [Source:HGNC Symbol;Acc:HGNC:49271]	1207	antisense
ENSG00000197301	2.40092	1.67371	7.16211	8.14169e-12	1.26398e-10	16.216	ENST00000439236	ENSG00000197301	uncharacterized LOC100129940 [Source:NCBI gene;Acc:100129940]	914	antisense
ENSG00000203585	2.03565	-1.6309	6.13753	3.11009e-09	2.90275e-08	10.4179	ENST00000538573	LINC02408	long intergenic non-protein coding RNA 2408 [Source:HGNC Symbol;Acc:HGNC:53337]	559	lincRNA
ENSG00000204282	2.36325	2.49223	9.76873	2.09708e-19	9.50253e-18	33.3788	ENST00000589217	TNRC6C-AS1	TNRC6C antisense RNA 1 [Source:HGNC Symbol;Acc:HGNC:44360]	3192	antisense
ENSG00000204934	-1.06833	1.862	-5.86452	1.3619e-08	1.11804e-07	8.9839	ENST00000464939	ATP6V0E2-AS1	ATP6V0E2 antisense RNA 1 [Source:HGNC Symbol;Acc:HGNC:44180]	451	antisense
ENSG00000205041	-1.04939	-1.31786	-3.23581	0.00137003	0.00394891	-1.99973	ENST00000378432	ENSG00000205041		1462	sense_intronic
ENSG00000205746	-1.34944	1.74921	-5.50853	8.68592e-08	6.13492e-07	7.18956	ENST00000539740	ENSG00000205746		543	processed_transcript
ENSG00000205890	1.22904	-0.0210736	4.62516	5.90402e-06	2.85725e-05	3.13126	ENST00000382225	ENSG00000205890		3061	antisense
ENSG00000206129	-2.79695	-0.384268	-9.76325	2.1817e-19	9.50253e-18	33.3399	ENST00000382897	ENSG00000206129		2558	lincRNA
ENSG00000214145	1.44264	-1.21891	4.57779	7.28572e-06	3.47234e-05	2.93033	ENST00000456816	LINC00887	long intergenic non-protein coding RNA 887 [Source:HGNC Symbol;Acc:HGNC:48574]	796	lincRNA
ENSG00000214548	-2.2213	0.941708	-5.20503	3.93926e-07	2.45109e-06	5.73021	ENST00000556407	MEG3	maternally expressed 3 (non-protein coding) [Source:HGNC Symbol;Acc:HGNC:14575]	632	lincRNA
ENSG00000214797	2.12995	-1.71385	4.77548	2.99596e-06	1.55038e-05	3.78047	ENST00000399003	ENSG00000214797		2805	lincRNA
ENSG00000215498	3.1794	-2.8146	8.72221	3.30358e-16	8.93107e-15	26.1338	ENST00000421576	FAM230B	family with sequence similarity 230 member B (non-protein coding) [Source:HGNC Symbol;Acc:HGNC:32943]	598	lincRNA
ENSG00000215808	-3.67763	-1.04987	-7.35857	2.43363e-12	4.0595e-11	17.3975	ENST00000400946	LINC01139	long intergenic non-protein coding RNA 1139 [Source:HGNC Symbol;Acc:HGNC:27924]	1537	lincRNA
ENSG00000219159	-2.78547	-0.605782	-6.83861	5.68169e-11	7.36272e-10	14.3177	ENST00000407635	ENSG00000219159		3398	lincRNA
ENSG00000223813	3.56035	-0.704309	10.1466	1.33932e-20	7.32749e-19	36.0893	ENST00000447171	ENSG00000223813		889	antisense
ENSG00000223914	7.19938	0.641685	14.1308	4.93281e-34	2.57821e-31	66.62	ENST00000417422	LINC02471	long intergenic non-protein coding RNA 2471 [Source:HGNC Symbol;Acc:HGNC:53410]	699	lincRNA
ENSG00000224020	1.73776	1.03436	8.75295	2.67714e-16	7.63229e-15	26.3405	ENST00000429139	MIR181A2HG	MIR181A2 host gene [Source:HGNC Symbol;Acc:HGNC:37188]	662	antisense
ENSG00000224513	1.83307	-0.615832	6.43062	6.04801e-10	6.40763e-09	12.0113	ENST00000418995	ENSG00000224513		435	antisense
ENSG00000224945	2.15712	-0.325232	8.94407	7.17957e-17	2.20737e-15	27.6346	ENST00000456944	ENSG00000224945		583	sense_intronic
ENSG00000224957	-1.00245	0.135368	-3.52693	0.00049674	0.00162268	-1.05959	ENST00000442809	LINC01266	long intergenic non-protein coding RNA 1266 [Source:HGNC Symbol;Acc:HGNC:50309]	586	lincRNA
ENSG00000225194	-3.20314	1.46541	-13.1013	1.84516e-30	5.78642e-28	58.4951	ENST00000583864	LINC00092	long intergenic non-protein coding RNA 92 [Source:HGNC Symbol;Acc:HGNC:31408]	564	lincRNA
ENSG00000225285	1.59392	-0.714686	7.21947	5.7349e-12	9.17584e-11	16.5588	ENST00000430109	LINC01770	long intergenic non-protein coding RNA 1770 [Source:HGNC Symbol;Acc:HGNC:52560]	510	lincRNA
ENSG00000225342	4.43491	2.6607	11.5515	3.42362e-25	3.35514e-23	46.5186	ENST00000618127	ENSG00000225342		1840	antisense
ENSG00000225511	1.1813	-1.44881	4.26729	2.77308e-05	0.000117837	1.65719	ENST00000416438	LINC00475	long intergenic non-protein coding RNA 475 [Source:HGNC Symbol;Acc:HGNC:23569]	2506	processed_transcript
ENSG00000225670	-1.65476	-1.37822	-5.02217	9.49585e-07	5.43412e-06	4.88331	ENST00000609696	CADM3-AS1	CADM3 antisense RNA 1 [Source:HGNC Symbol;Acc:HGNC:40812]	480	antisense
ENSG00000225706	-1.81458	-0.561972	-5.37887	1.66993e-07	1.10019e-06	6.55802	ENST00000430766	PTPRD-AS1	PTPRD antisense RNA 1 [Source:HGNC Symbol;Acc:HGNC:49753]	1959	lincRNA
ENSG00000225742	1.7059	2.64141	7.36188	2.38418e-12	4.01978e-11	17.4175	ENST00000415869	LINC02036	long intergenic non-protein coding RNA 2036 [Source:HGNC Symbol;Acc:HGNC:52876]	910	lincRNA
ENSG00000225778	-1.40756	0.741067	-5.16067	4.88709e-07	2.97014e-06	5.52251	ENST00000453242	PROSER2-AS1	PROSER2 antisense RNA 1 [Source:HGNC Symbol;Acc:HGNC:27343]	475	antisense
ENSG00000225986	1.20856	0.373237	7.93681	6.20352e-14	1.21589e-12	20.9929	ENST00000442226	UBXN10-AS1	UBXN10 antisense RNA 1 [Source:HGNC Symbol;Acc:HGNC:41141]	510	antisense
ENSG00000226688	1.26849	3.49835	7.63243	4.37066e-13	8.15856e-12	19.0789	ENST00000427300	ENTPD1-AS1	ENTPD1 antisense RNA 1 [Source:HGNC Symbol;Acc:HGNC:45203]	389	antisense
ENSG00000226816	-2.34262	0.362073	-7.61205	4.97273e-13	9.17322e-12	18.9525	ENST00000413042	ENSG00000226816		2259	lincRNA
ENSG00000226822	2.56986	-1.48755	8.29336	5.95929e-15	1.39465e-13	23.292	ENST00000634935	ENSG00000226822		834	lincRNA
ENSG00000227388	1.0745	-0.0608739	5.55618	6.81134e-08	4.94453e-07	7.42466	ENST00000574939	ENSG00000227388		546	lincRNA
ENSG00000227517	3.26497	-1.55378	10.4926	1.03806e-21	7.75083e-20	38.6102	ENST00000588501	LINC01483	long intergenic non-protein coding RNA 1483 [Source:HGNC Symbol;Acc:HGNC:51130]	294	lincRNA
ENSG00000227543	-1.58201	-0.110115	-7.45322	1.35026e-12	2.35244e-11	17.9741	ENST00000556050	SPAG5-AS1	SPAG5 antisense RNA 1 [Source:HGNC Symbol;Acc:HGNC:41140]	871	antisense
ENSG00000228340	1.21487	-0.819065	3.69611	0.000266929	0.000949082	-0.479484	ENST00000427820	MIR646HG	MIR646 host gene [Source:HGNC Symbol;Acc:HGNC:27659]	805	lincRNA
ENSG00000228526	1.89639	2.77598	9.356	4.01189e-18	1.46294e-16	30.4728	ENST00000635687	MIR34AHG	MIR34A host gene [Source:HGNC Symbol;Acc:HGNC:51913]	4211	lincRNA
ENSG00000228559	-1.22912	1.50987	-8.88527	1.07799e-16	3.18923e-15	27.2349	ENST00000450618	ENSG00000228559		595	lincRNA
ENSG00000228613	-2.1668	-2.16015	-5.92903	9.64861e-09	8.00477e-08	9.31829	ENST00000438247	ENSG00000228613		786	antisense
ENSG00000229807	-2.56354	4.50461	-3.44146	0.000673902	0.00210273	-1.34329	ENST00000602863	XIST	X inactive specific transcript (non-protein coding) [Source:HGNC Symbol;Acc:HGNC:12810]	775	lincRNA
ENSG00000230102	-1.30947	0.626698	-6.37793	8.15009e-10	8.57674e-09	11.7208	ENST00000630262	LINC02028	long intergenic non-protein coding RNA 2028 [Source:HGNC Symbol;Acc:HGNC:27718]	336	lincRNA
ENSG00000230461	-1.21339	0.257814	-4.2018	3.64199e-05	0.000151476	1.39851	ENST00000627723	PROX1-AS1	PROX1 antisense RNA 1 [Source:HGNC Symbol;Acc:HGNC:43656]	824	antisense
ENSG00000230555	-1.07802	0.981724	-7.32909	2.9209e-12	4.82103e-11	17.2188	ENST00000442526	ENSG00000230555		760	lincRNA
ENSG00000230910	1.96165	-0.334431	6.51323	3.77642e-10	4.17002e-09	12.4701	ENST00000604392	ENSG00000230910		2365	antisense
ENSG00000231013	1.62435	-1.33006	4.92372	1.50997e-06	8.3075e-06	4.43767	ENST00000457436	ENSG00000231013		501	antisense
ENSG00000231249	-1.10497	-0.402426	-5.5323	7.69534e-08	5.48468e-07	7.30664	ENST00000412804	ITPR1-DT	ITPR1 divergent transcript [Source:HGNC Symbol;Acc:HGNC:44470]	858	antisense
ENSG00000231551	-1.64357	0.0851889	-6.68473	1.40227e-10	1.67845e-09	13.436	ENST00000445243	ENSG00000231551		1555	processed_transcript
ENSG00000231607	1.22789	1.04822	9.4169	2.60529e-18	9.7264e-17	30.8978	ENST00000443587	DLEU2	deleted in lymphocytic leukemia 2 (non-protein coding) [Source:HGNC Symbol;Acc:HGNC:13748]	705	antisense
ENSG00000231768	-2.24046	-1.04277	-8.67617	4.52345e-16	1.18213e-14	25.8249	ENST00000435574	LINC01354	long intergenic non-protein coding RNA 1354 [Source:HGNC Symbol;Acc:HGNC:50581]	2860	lincRNA
ENSG00000232352	-1.36782	-0.234808	-8.37527	3.45078e-15	8.19822e-14	23.8285	ENST00000421735	SEMA3B-AS1	SEMA3B antisense RNA 1 (head to head) [Source:HGNC Symbol;Acc:HGNC:49096]	338	antisense
ENSG00000232973	1.08925	-0.552907	4.94825	1.34605e-06	7.5379e-06	4.54802	ENST00000630623	CYP1B1-AS1	CYP1B1 antisense RNA 1 [Source:HGNC Symbol;Acc:HGNC:28543]	383	antisense
ENSG00000233008	-1.01322	-0.00215731	-7.09882	1.19607e-11	1.76928e-10	15.84	ENST00000413975	LINC01725	long intergenic non-protein coding RNA 1725 [Source:HGNC Symbol;Acc:HGNC:52513]	382	lincRNA
ENSG00000233110	-1.96008	0.176778	-5.8318	1.62041e-08	1.30969e-07	8.81534	ENST00000411847	ENSG00000233110		1789	antisense
ENSG00000233251	-2.33122	2.52905	-11.5951	2.44653e-25	2.55744e-23	46.8502	ENST00000432793	ENSG00000233251		1657	antisense
ENSG00000233593	-1.16819	1.24296	-6.3468	9.71239e-10	9.95361e-09	11.5501	ENST00000435649	ENSG00000233593		828	lincRNA
ENSG00000233695	1.53959	0.819322	5.27412	2.80783e-07	1.80555e-06	6.0566	ENST00000458001	GAS6-AS1	GAS6 antisense RNA 1 [Source:HGNC Symbol;Acc:HGNC:39826]	7169	antisense
ENSG00000234380	1.3861	-0.701819	5.85415	1.43918e-08	1.17533e-07	8.93037	ENST00000420877	LINC01426	long intergenic non-protein coding RNA 1426 [Source:HGNC Symbol;Acc:HGNC:50734]	2632	antisense
ENSG00000234546	1.83265	0.157468	11.6334	1.82244e-25	2.04113e-23	47.1408	ENST00000635271	LINC01759	long intergenic non-protein coding RNA 1759 [Source:HGNC Symbol;Acc:HGNC:52548]	888	lincRNA
ENSG00000234807	-1.00219	0.707164	-6.12558	3.32102e-09	3.05392e-08	10.3541	ENST00000419531	LINC01135	long intergenic non-protein coding RNA 1135 [Source:HGNC Symbol;Acc:HGNC:49450]	996	lincRNA
ENSG00000234899	-1.22062	0.617062	-6.46951	4.84796e-10	5.27889e-09	12.2267	ENST00000424417	SOX9-AS1	SOX9 antisense RNA 1 [Source:HGNC Symbol;Acc:HGNC:49321]	576	lincRNA
ENSG00000235070	-1.9933	2.63119	-5.66784	3.83034e-08	2.85999e-07	7.98174	ENST00000423838	ENSG00000235070		1134	lincRNA
ENSG00000235531	-1.70246	0.334054	-7.55665	7.05592e-13	1.25724e-11	18.6097	ENST00000523133	MSC-AS1	MSC antisense RNA 1 [Source:HGNC Symbol;Acc:HGNC:48724]	494	antisense
ENSG00000235978	2.1535	-0.337887	10.1881	9.86978e-21	6.19033e-19	36.3901	ENST00000465436	ENSG00000235978		330	antisense
ENSG00000236013	-1.48791	-0.580303	-6.1341	3.16922e-09	2.94044e-08	10.3996	ENST00000456896	ENSG00000236013		1252	lincRNA
ENSG00000236740	-1.89632	1.1478	-9.50111	1.43094e-18	5.7531e-17	31.4877	ENST00000511369	ENSG00000236740		570	lincRNA
ENSG00000237125	-2.40373	-0.613238	-7.98939	4.40766e-14	8.9756e-13	21.3281	ENST00000512929	HAND2-AS1	HAND2 antisense RNA 1 [Source:HGNC Symbol;Acc:HGNC:48872]	571	antisense
ENSG00000237396	-3.52265	-1.54269	-11.6783	1.28869e-25	1.6248e-23	47.4828	ENST00000422494	LINC01384	long intergenic non-protein coding RNA 1384 [Source:HGNC Symbol;Acc:HGNC:50656]	659	lincRNA
ENSG00000237438	-1.00542	0.839127	-3.35178	0.000922181	0.00276478	-1.63413	ENST00000609932	CECR7	cat eye syndrome chromosome region, candidate 7 (non-protein coding) [Source:HGNC Symbol;Acc:HGNC:1845]	568	processed_transcript
ENSG00000237463	4.17572	-1.06685	9.76464	2.15991e-19	9.50253e-18	33.3497	ENST00000416424	ENSG00000237463		1717	antisense
ENSG00000237732	-3.03253	-0.244977	-10.145	1.35521e-20	7.32749e-19	36.0776	ENST00000590427	ENSG00000237732		548	processed_transcript
ENSG00000237742	1.85398	-0.307265	6.85905	5.03394e-11	6.63296e-10	14.4359	ENST00000432121	ENSG00000237742		524	antisense
ENSG00000237807	-3.03497	-0.304079	-11.6725	1.34709e-25	1.6248e-23	47.4391	ENST00000426023	ENSG00000237807		2387	lincRNA
ENSG00000237813	-2.57172	-0.603593	-9.95504	5.43163e-20	2.6615e-18	34.7096	ENST00000446355	ENSG00000237813		514	antisense
ENSG00000237863	-1.51821	0.0795486	-5.10605	6.36098e-07	3.82146e-06	5.26873	ENST00000436013	ENSG00000237863		1142	antisense
ENSG00000237880	-1.0458	-0.897705	-3.18168	0.00164192	0.004664	-2.16635	ENST00000414300	LINC01885	long intergenic non-protein coding RNA 1885 [Source:HGNC Symbol;Acc:HGNC:52704]	609	lincRNA
ENSG00000237883	1.12706	0.324828	5.54561	7.18959e-08	5.14762e-07	7.37238	ENST00000453103	DGUOK-AS1	DGUOK antisense RNA 1 [Source:HGNC Symbol;Acc:HGNC:43441]	601	antisense
ENSG00000237928	-1.28006	0.126666	-6.17451	2.53694e-09	2.47076e-08	10.6159	ENST00000418662	NFIA-AS2	NFIA antisense RNA 2 [Source:HGNC Symbol;Acc:HGNC:40401]	649	antisense
ENSG00000242268	1.75485	-2.87324	4.89856	1.69811e-06	9.18645e-06	4.32494	ENST00000484765	LINC02082	long intergenic non-protein coding RNA 2082 [Source:HGNC Symbol;Acc:HGNC:52931]	710	lincRNA
ENSG00000242588	-1.08268	-0.110427	-3.77949	0.000194894	0.000719045	-0.184591	ENST00000605862	ENSG00000242588		1107	processed_transcript
ENSG00000244161	-1.03683	0.486414	-4.12574	4.97731e-05	0.000202187	1.10252	ENST00000472922	FLNB-AS1	FLNB antisense RNA 1 [Source:HGNC Symbol;Acc:HGNC:40239]	571	antisense
ENSG00000244198	-1.36105	2.16163	-8.65455	5.24124e-16	1.34726e-14	25.6801	ENST00000464929	ENSG00000244198		819	antisense
ENSG00000244306	1.43605	-0.983681	5.6812	3.57341e-08	2.68091e-07	8.04898	ENST00000549065	ENSG00000244306		575	processed_transcript
ENSG00000244479	-1.21557	0.715491	-7.03672	1.74083e-11	2.50424e-10	15.4731	ENST00000478925	OR2A1-AS1	OR2A1 antisense RNA 1 [Source:HGNC Symbol;Acc:HGNC:49168]	556	antisense
ENSG00000244968	-1.22062	1.86648	-8.40284	2.86917e-15	7.02948e-14	24.0098	ENST00000500733	LIFR-AS1	LIFR antisense RNA 1 [Source:HGNC Symbol;Acc:HGNC:43600]	3803	antisense
ENSG00000245164	-1.17333	-0.272711	-3.36847	0.000870306	0.00262539	-1.58051	ENST00000518964	LINC00861	long intergenic non-protein coding RNA 861 [Source:HGNC Symbol;Acc:HGNC:45133]	585	lincRNA
ENSG00000245213	1.35561	1.00842	8.72454	3.25139e-16	8.93107e-15	26.1495	ENST00000510523	ENSG00000245213		593	antisense
ENSG00000245694	1.19253	1.37779	6.45761	5.188e-10	5.61019e-09	12.1607	ENST00000559598	CRNDE	colorectal neoplasia differentially expressed [Source:HGNC Symbol;Acc:HGNC:37078]	696	lincRNA
ENSG00000246090	-1.10082	0.617133	-6.63999	1.81892e-10	2.11264e-09	13.1823	ENST00000509939	ENSG00000246090		677	antisense
ENSG00000246100	1.24518	1.90833	5.9518	8.53797e-09	7.1976e-08	9.43698	ENST00000537070	LINC00900	long intergenic non-protein coding RNA 900 [Source:HGNC Symbol;Acc:HGNC:27444]	693	lincRNA
ENSG00000246596	-1.35453	-0.209505	-6.31556	1.15755e-09	1.16349e-08	11.3792	ENST00000499314	ENSG00000246596		838	processed_transcript
ENSG00000248323	1.13399	-0.999034	3.73337	0.000232082	0.000840427	-0.348412	ENST00000513626	LUCAT1	lung cancer associated transcript 1 (non-protein coding) [Source:HGNC Symbol;Acc:HGNC:48498]	2672	lincRNA
ENSG00000248636	1.07647	1.56727	4.57246	7.45953e-06	3.54441e-05	2.90782	ENST00000535511	ENSG00000248636		495	lincRNA
ENSG00000248810	-2.21957	0.633914	-9.8149	1.502e-19	7.1368e-18	33.7076	ENST00000506645	LINC02432	long intergenic non-protein coding RNA 2432 [Source:HGNC Symbol;Acc:HGNC:53363]	592	lincRNA
ENSG00000250125	-3.10625	-1.24948	-7.38925	2.0116e-12	3.42846e-11	17.5839	ENST00000509932	LINC02232	long intergenic non-protein coding RNA 2232 [Source:HGNC Symbol;Acc:HGNC:53103]	4460	lincRNA
ENSG00000250208	-1.63792	0.262599	-6.58388	2.51618e-10	2.85897e-09	12.8659	ENST00000509760	FZD10-DT	FZD10 divergent transcript [Source:HGNC Symbol;Acc:HGNC:48632]	3678	lincRNA
ENSG00000250303	1.01291	2.31447	5.78555	2.06914e-08	1.63859e-07	8.57835	ENST00000419895	ENSG00000250303		1711	lincRNA
ENSG00000250343	3.06985	-0.347933	10.0864	2.08243e-20	1.05331e-18	35.6543	ENST00000504297	STK32A-AS1	STK32A antisense RNA 1 [Source:HGNC Symbol;Acc:HGNC:53468]	863	antisense
ENSG00000250748	4.97589	-1.03018	13.8059	6.68404e-33	2.62015e-30	64.0459	ENST00000544557	ENSG00000250748		854	lincRNA
ENSG00000250786	-1.24738	2.38023	-8.2016	1.09507e-14	2.41841e-13	22.6946	ENST00000508179	SNHG18	small nucleolar RNA host gene 18 [Source:HGNC Symbol;Acc:HGNC:49007]	1799	lincRNA
ENSG00000250899	-1.75113	1.98442	-12.3803	5.46716e-28	1.07156e-25	52.8752	ENST00000513358	ENSG00000250899		3514	lincRNA
ENSG00000251002	4.17364	-0.832257	9.6253	5.88723e-19	2.42926e-17	32.3622	ENST00000545670	ENSG00000251002		571	antisense
ENSG00000251095	1.36471	-0.854339	3.00507	0.00291434	0.00770605	-2.69176	ENST00000513572	ENSG00000251095		2010	antisense
ENSG00000251381	1.06419	2.84251	5.42348	1.33535e-07	9.0251e-07	6.77395	ENST00000531402	LINC00958	long intergenic non-protein coding RNA 958 [Source:HGNC Symbol;Acc:HGNC:48671]	590	lincRNA
ENSG00000253288	-3.67419	-1.84069	-10.0982	1.90903e-20	9.97785e-19	35.74	ENST00000518973	ENSG00000253288		4171	lincRNA
ENSG00000253426	1.56001	-0.417033	6.11452	3.52866e-09	3.21682e-08	10.2952	ENST00000518496	ENSG00000253426		636	lincRNA
ENSG00000254343	-1.08021	3.11969	-6.63049	1.92187e-10	2.21581e-09	13.1286	ENST00000520544	ENSG00000254343		490	lincRNA
ENSG00000254489	-3.17367	-1.23236	-10.3871	2.27205e-21	1.61935e-19	37.8379	ENST00000525871	ENSG00000254489		439	antisense
ENSG00000255020	-1.82071	1.42502	-6.06915	4.52209e-09	4.05179e-08	10.0542	ENST00000525867	ENSG00000255020		1099	antisense
ENSG00000255026	-1.95255	-0.4385	-5.41528	1.39149e-07	9.32418e-07	6.73417	ENST00000525217	ENSG00000255026		617	antisense
ENSG00000255337	-1.3029	0.112053	-7.86877	9.6357e-14	1.82033e-12	20.561	ENST00000528717	ENSG00000255337		692	antisense
ENSG00000255366	1.11194	0.114288	5.08237	7.1263e-07	4.23259e-06	5.15941	ENST00000528139	ENSG00000255366		2491	lincRNA
ENSG00000255443	1.46403	-1.23629	4.90269	1.66571e-06	9.10046e-06	4.34343	ENST00000528869	CD44-AS1	CD44 antisense RNA 1 [Source:HGNC Symbol;Acc:HGNC:40133]	587	antisense
ENSG00000255495	-1.35084	0.450805	-7.15134	8.69379e-12	1.33646e-10	16.1519	ENST00000528514	ENSG00000255495		1361	antisense
ENSG00000255521	2.15604	-0.588048	8.21809	9.81905e-15	2.19947e-13	22.8017	ENST00000530263	ENSG00000255521		422	antisense
ENSG00000255571	-2.13311	1.09416	-6.18853	2.34783e-09	2.30087e-08	10.6913	ENST00000536780	MIR9-3HG	MIR9-3 host gene [Source:HGNC Symbol;Acc:HGNC:27388]	4778	lincRNA
ENSG00000256124	-1.28828	-0.0214733	-5.54595	7.17729e-08	5.14762e-07	7.37404	ENST00000472655	LINC01152	long intergenic non-protein coding RNA 1152 [Source:HGNC Symbol;Acc:HGNC:16752]	3578	lincRNA
ENSG00000256139	-1.07228	-0.0910485	-5.70317	3.18704e-08	2.44965e-07	8.1598	ENST00000541704	ENSG00000256139		910	sense_overlapping
ENSG00000256268	4.24223	-1.29044	12.9083	8.52357e-30	2.22749e-27	56.9839	ENST00000541391	LINC02454	long intergenic non-protein coding RNA 2454 [Source:HGNC Symbol;Acc:HGNC:53387]	612	lincRNA
ENSG00000256542	-3.27725	-1.42335	-10.1645	1.17437e-20	6.89307e-19	36.2188	ENST00000537762	ENSG00000256542		3039	antisense
ENSG00000256616	-1.20591	0.506256	-6.83088	5.94724e-11	7.64366e-10	14.2731	ENST00000591780	ENSG00000256616		3365	processed_transcript
ENSG00000256969	3.38851	-1.18521	12.3457	7.16758e-28	1.24875e-25	52.6079	ENST00000536141	ENSG00000256969		438	lincRNA
ENSG00000256973	-1.11456	-1.57257	-3.65238	0.000314098	0.00108006	-0.631763	ENST00000543604	ENSG00000256973		738	lincRNA
ENSG00000257084	1.33401	2.60535	8.70821	3.6352e-16	9.66101e-15	26.0398	ENST00000537269	MIR200CHG	MIR200C and MIR141 host gene [Source:HGNC Symbol;Acc:HGNC:53161]	350	lincRNA
ENSG00000257489	-1.3413	-0.662389	-5.48582	9.74752e-08	6.73309e-07	7.07809	ENST00000550096	ENSG00000257489		695	processed_transcript
ENSG00000257501	3.29793	0.342825	8.93543	7.62201e-17	2.29833e-15	27.5758	ENST00000550548	ENSG00000257501		2945	processed_transcript
ENSG00000257557	-1.09347	1.04283	-8.77144	2.35863e-16	6.84876e-15	26.465	ENST00000552885	PPP1R12A-AS1	PPP1R12A antisense RNA 1 [Source:HGNC Symbol;Acc:HGNC:51903]	3234	bidirectional_promoter_lncRNA
ENSG00000257647	-1.72263	-0.00885244	-6.53674	3.30022e-10	3.67003e-09	12.6015	ENST00000546615	ENSG00000257647		427	lincRNA
ENSG00000257989	2.54039	-0.734013	8.98511	5.40209e-17	1.72867e-15	27.9144	ENST00000547538	ENSG00000257989		512	lincRNA
ENSG00000258117	-4.33633	-2.06792	-11.975	1.29442e-26	2.02966e-24	49.7512	ENST00000551729	ENSG00000258117		474	lincRNA
ENSG00000258498	-3.93938	-1.08767	-11.1217	9.15536e-24	7.55558e-22	43.276	ENST00000554694	DIO3OS	DIO3 opposite strand upstream RNA [Source:HGNC Symbol;Acc:HGNC:20348]	866	lincRNA
ENSG00000258545	-1.35553	1.43931	-4.36252	1.85484e-05	8.19264e-05	2.03947	ENST00000557073	RHOXF1-AS1	RHOXF1 antisense RNA 1 [Source:HGNC Symbol;Acc:HGNC:51582]	523	antisense
ENSG00000258844	1.1089	0.217495	4.68264	4.56399e-06	2.27185e-05	3.37745	ENST00000556542	ENSG00000258844		879	lincRNA
ENSG00000258926	-2.27481	-0.714331	-8.06736	2.6489e-14	5.68969e-13	21.8277	ENST00000556543	ENSG00000258926		593	antisense
ENSG00000259005	1.59435	-1.34169	5.96388	8.00044e-09	6.78092e-08	9.5001	ENST00000556370	ENSG00000259005		589	lincRNA
ENSG00000259104	-1.57545	4.52244	-5.9854	7.12404e-09	6.10409e-08	9.61274	ENST00000556013	PTCSC3	papillary thyroid carcinoma susceptibility candidate 3 (non-protein coding) [Source:HGNC Symbol;Acc:HGNC:43959]	571	lincRNA
ENSG00000259459	1.63379	2.84305	5.07507	7.37989e-07	4.35025e-06	5.12576	ENST00000559821	LINC02568	long intergenic non-protein coding RNA 2568 [Source:HGNC Symbol;Acc:HGNC:51430]	1988	lincRNA
ENSG00000259495	-1.10934	3.11649	-6.26334	1.54997e-09	1.548e-08	11.0952	ENST00000559267	ENSG00000259495		436	lincRNA
ENSG00000259884	-2.53602	-0.357413	-6.66333	1.58833e-10	1.88675e-09	13.3145	ENST00000564531	ENSG00000259884		542	lincRNA
ENSG00000259953	1.25708	1.49606	8.49686	1.52524e-15	3.79615e-14	24.6305	ENST00000563434	ENSG00000259953		4488	sense_overlapping
ENSG00000259985	1.50445	-0.272428	7.97294	4.90582e-14	9.73713e-13	21.2231	ENST00000565978	ENSG00000259985		1169	antisense
ENSG00000260007	-1.03659	-0.554873	-4.14755	4.55305e-05	0.00018689	1.18689	ENST00000638026	ENSG00000260007		2895	processed_transcript
ENSG00000260412	-2.90653	-1.24034	-8.06009	2.77804e-14	5.88644e-13	21.781	ENST00000566293	ENSG00000260412		6881	sense_overlapping
ENSG00000260641	-1.57435	-0.217853	-7.00705	2.08103e-11	2.9219e-10	15.2987	ENST00000569927	ENSG00000260641		5647	antisense
ENSG00000260693	-1.20205	-0.695544	-4.42906	1.39473e-05	6.30243e-05	2.31089	ENST00000562992	ENSG00000260693		701	lincRNA
ENSG00000260807	1.34303	1.67918	4.59497	6.75214e-06	3.23772e-05	3.00299	ENST00000567961	ENSG00000260807		444	lincRNA
ENSG00000260912	1.29681	2.63082	10.163	1.18695e-20	6.89307e-19	36.2083	ENST00000563205	ENSG00000260912		1965	sense_overlapping
ENSG00000260920	1.11248	1.00253	9.4807	1.65501e-18	6.38339e-17	31.3444	ENST00000565390	ENSG00000260920		2449	sense_overlapping
ENSG00000260943	7.76602	0.261045	14.8107	2.0633e-36	3.23526e-33	72.0289	ENST00000563933	LINC02555	long intergenic non-protein coding RNA 2555 [Source:HGNC Symbol;Acc:HGNC:53593]	1951	lincRNA
ENSG00000260992	1.46779	2.31448	9.7501	2.39877e-19	1.01656e-17	33.2464	ENST00000562781	DOCK9-DT	DOCK9 divergent transcript [Source:HGNC Symbol;Acc:HGNC:43696]	807	antisense
ENSG00000261220	1.32099	0.0428292	8.26931	6.99223e-15	1.61233e-13	23.135	ENST00000561761	ENSG00000261220		679	lincRNA
ENSG00000261399	-2.04783	0.400787	-6.87573	4.55978e-11	6.0591e-10	14.5325	ENST00000570022	ENSG00000261399		468	antisense
ENSG00000261409	-1.27851	1.09102	-3.26464	0.00124292	0.00361578	-1.90996	ENST00000564206	ENSG00000261409		4996	sense_overlapping
ENSG00000261786	-1.56116	4.79337	-5.26902	2.87927e-07	1.84273e-06	6.03237	ENST00000568686	ENSG00000261786		5067	lincRNA
ENSG00000262772	4.00855	-1.43071	14.4852	2.84887e-35	2.23351e-32	69.4363	ENST00000576963	LINC01977	long intergenic non-protein coding RNA 1977 [Source:HGNC Symbol;Acc:HGNC:52804]	1788	lincRNA
ENSG00000264608	-1.41012	0.315255	-6.87999	4.44587e-11	5.95823e-10	14.5572	ENST00000582858	ENSG00000264608		458	sense_intronic
ENSG00000264727	2.27999	-1.23618	7.99221	4.32735e-14	8.92801e-13	21.3461	ENST00000577346	ENSG00000264727		2607	lincRNA
ENSG00000265666	1.37007	1.47393	11.3999	1.09629e-24	1.01116e-22	45.3701	ENST00000581080	RARA-AS1	RARA antisense RNA 1 [Source:HGNC Symbol;Acc:HGNC:49577]	1790	antisense
ENSG00000266088	-1.01382	-1.50823	-2.93473	0.00363646	0.00939368	-2.89325	ENST00000578280	ENSG00000266088		1014	lincRNA
ENSG00000266903	-1.43885	-1.03483	-5.17597	4.53748e-07	2.76839e-06	5.594	ENST00000591312	ENSG00000266903		752	antisense
ENSG00000266968	1.31893	-0.805134	3.07107	0.00235897	0.00633368	-2.49867	ENST00000590535	ENSG00000266968		1785	sense_intronic
ENSG00000267034	-2.63699	-0.756445	-8.24493	8.21957e-15	1.86787e-13	22.9763	ENST00000587099	ENSG00000267034		1412	lincRNA
ENSG00000267199	1.66049	-1.11267	5.47146	1.04828e-07	7.17773e-07	7.00781	ENST00000588197	ENSG00000267199		739	antisense
ENSG00000267272	-1.81404	-0.359892	-9.103	2.37723e-17	8.28332e-16	28.7219	ENST00000590653	LINC01140	long intergenic non-protein coding RNA 1140 [Source:HGNC Symbol;Acc:HGNC:27922]	3315	lincRNA
ENSG00000267365	1.02696	1.10895	5.33602	2.06729e-07	1.35063e-06	6.35198	ENST00000590966	KCNJ2-AS1	KCNJ2 antisense RNA 1 [Source:HGNC Symbol;Acc:HGNC:43720]	2442	antisense
ENSG00000267383	-1.61444	1.4333	-7.00657	2.08707e-11	2.9219e-10	15.2959	ENST00000590606	ENSG00000267383		722	antisense
ENSG00000267470	1.29414	0.910717	7.127	1.00812e-11	1.53469e-10	16.0071	ENST00000585578	ZNF571-AS1	ZNF571 antisense RNA 1 [Source:HGNC Symbol;Acc:HGNC:44324]	2777	antisense
ENSG00000267530	-2.06107	-0.605179	-9.04313	3.60896e-17	1.20401e-15	28.3112	ENST00000586061	LINC01836	long intergenic non-protein coding RNA 1836 [Source:HGNC Symbol;Acc:HGNC:52652]	829	lincRNA
ENSG00000267712	-2.41225	-1.14883	-8.1824	1.24316e-14	2.70733e-13	22.5701	ENST00000590484	LINC01539	long intergenic non-protein coding RNA 1539 [Source:HGNC Symbol;Acc:HGNC:51307]	546	lincRNA
ENSG00000267750	2.22471	2.17556	10.5028	9.6268e-22	7.54741e-20	38.6845	ENST00000586388	RUNDC3A-AS1	RUNDC3A antisense RNA 1 [Source:HGNC Symbol;Acc:HGNC:51344]	2100	antisense
ENSG00000269899	1.15689	0.418018	6.02064	5.88718e-09	5.12839e-08	9.79791	ENST00000602711	ENSG00000269899		238	sense_intronic
ENSG00000270069	2.09193	3.11885	7.59994	5.36865e-13	9.78842e-12	18.8774	ENST00000602461	MIR222HG	MIR222 host gene [Source:HGNC Symbol;Acc:HGNC:49555]	1379	lincRNA
ENSG00000271133	-1.58946	0.0506346	-6.89212	4.13679e-11	5.64043e-10	14.6275	ENST00000603156	ENSG00000271133		666	antisense
ENSG00000271857	1.34582	-1.5448	4.34827	1.97075e-05	8.58371e-05	1.9818	ENST00000606796	ENSG00000271857		927	antisense
ENSG00000272079	2.07525	1.20661	9.06726	3.05046e-17	1.03981e-15	28.4765	ENST00000607794	ENSG00000272079		1269	lincRNA
ENSG00000272384	1.8577	-1.39266	7.2818	3.91068e-12	6.38744e-11	16.9333	ENST00000607710	ENSG00000272384		860	lincRNA
ENSG00000272482	1.74603	-0.125555	5.68249	3.54943e-08	2.67572e-07	8.0555	ENST00000606790	ENSG00000272482		345	lincRNA
ENSG00000272512	1.0397	0.0998843	4.76539	3.13715e-06	1.61811e-05	3.73635	ENST00000606034	ENSG00000272512		2086	lincRNA
ENSG00000272711	1.05055	1.4621	8.56694	9.50016e-16	2.40262e-14	25.0957	ENST00000610008	ENSG00000272711		1333	lincRNA
ENSG00000272733	1.28039	-1.12011	4.51298	9.68848e-06	4.4681e-05	2.65825	ENST00000608615	ENSG00000272733		1081	lincRNA
ENSG00000272870	-1.22572	0.613636	-10.2939	4.52646e-21	2.95729e-19	37.1585	ENST00000608892	ENSG00000272870		284	antisense
ENSG00000273018	-1.15842	-1.00988	-3.1833	0.00163309	0.00465309	-2.1614	ENST00000609193	ENSG00000273018		933	processed_transcript
ENSG00000274012	1.86263	3.68474	6.43348	5.95086e-10	6.34758e-09	12.0271	ENST00000490232	RN7SL2	RNA, 7SL, cytoplasmic 2 [Source:HGNC Symbol;Acc:HGNC:23134]	300	misc_RNA
ENSG00000274565	1.78363	-0.834268	6.88315	4.36332e-11	5.898e-10	14.5755	ENST00000611274	ENSG00000274565		1154	antisense
ENSG00000274964	1.23598	0.437103	11.2841	2.65744e-24	2.31492e-22	44.4964	ENST00000622688	ENSG00000274964		1357	sense_intronic
ENSG00000276115	1.09629	-1.07627	5.04692	8.44139e-07	4.92048e-06	4.99649	ENST00000614539	ENSG00000276115		1796	sense_intronic
ENSG00000276791	-1.0425	0.073253	-5.12331	5.85394e-07	3.54401e-06	5.34869	ENST00000621230	ENSG00000276791		3250	lincRNA
ENSG00000277013	-1.00233	1.41213	-6.77378	8.32708e-11	1.05297e-09	13.9445	ENST00000610908	ENSG00000277013		2040	lincRNA
ENSG00000278601	1.02933	-0.485045	4.5234	9.25663e-06	4.32756e-05	2.70176	ENST00000619110	ENSG00000278601		700	antisense
ENSG00000279833	-1.21855	0.23449	-4.36499	1.83542e-05	8.12976e-05	2.04948	ENST00000624656	ENSG00000279833		3671	antisense
ENSG00000280623	-3.94995	-1.36831	-11.7957	5.1981e-26	7.40965e-24	48.3789	ENST00000627127	PCAT14	prostate cancer associated transcript 14 (non-protein coding) [Source:HGNC Symbol;Acc:HGNC:48977]	3935	lincRNA
ENSG00000281162	-1.61784	0.248823	-6.57135	2.70469e-10	3.02925e-09	12.7954	ENST00000627273	LINC01127	long intergenic non-protein coding RNA 1127 [Source:HGNC Symbol;Acc:HGNC:49292]	577	lincRNA
ENSG00000281183	-1.15301	-0.15705	-3.65848	0.000307076	0.00106525	-0.610615	ENST00000628401	NPTN-IT1	NPTN intronic transcript 1 [Source:HGNC Symbol;Acc:HGNC:45091]	2283	sense_intronic
ENSG00000282221	1.33914	-0.516962	6.58025	2.56948e-10	2.89852e-09	12.8454	ENST00000633182	ENSG00000282221		556	antisense
ENSG00000283162	-3.5025	-1.59825	-10.3571	2.83729e-21	1.93429e-19	37.6189	ENST00000637760	ENSG00000283162		1654	processed_transcript
ENSG00000283199	-1.50974	0.405127	-7.22243	5.63163e-12	9.1035e-11	16.5765	ENST00000637024	C13orf46	chromosome 13 open reading frame 46 [Source:HGNC Symbol;Acc:HGNC:53786]	458	processed_transcript
ENSG00000283646	-1.49762	-0.774826	-5.68693	3.46851e-08	2.62736e-07	8.07783	ENST00000635852	LINC02009	long intergenic non-protein coding RNA 2009 [Source:HGNC Symbol;Acc:HGNC:52845]	2951	lincRNA
ENSG00000283766	-2.07111	-0.185921	-4.27952	2.63453e-05	0.00011256	1.70587	ENST00000640435	ENSG00000283766		762	lincRNA
ENSG00000284309	1.39218	-1.12928	3.49692	0.000553272	0.00177773	-1.15993	ENST00000640097	ENSG00000284309		941	bidirectional_promoter_lncRNA
ENSG00000284430	-1.88115	-0.582591	-6.4923	4.2568e-10	4.66759e-09	12.3534	ENST00000638312	ENSG00000284430		5059	lincRNA
ENSG00000284610	2.69412	-0.622921	12.8677	1.17589e-29	2.634e-27	56.6662	ENST00000641966	ENSG00000284610		3141	processed_transcript
ENSG00000285106	1.10665	-0.942796	5.06362	7.79484e-07	4.56056e-06	5.07314	ENST00000643779	ENSG00000285106		5195	lincRNA
ENSG00000285367	1.08879	0.128641	5.03751	8.82836e-07	5.10807e-06	4.95339	ENST00000642450	ENSG00000285367		2365	lincRNA

## Sheet: clPTC-NT
lncRNA DE in clPTC compared to normal tissue in RNA-Seq PRJEB11591
Row.names	logFC	AveExpr	t	P.Value	adj.P.Val	B	ensembl_transcript_id	hgnc_symbol	description	transcript_length	transcript_biotype
ENSG00000130600	-1.05058	0.717663	-3.37831	0.000841026	0.00138231	-1.72962	ENST00000643292	H19	H19, imprinted maternally expressed transcript (non-protein coding) [Source:HGNC Symbol;Acc:HGNC:4713]	475	lincRNA
ENSG00000152292	-3.32482	0.761669	-14.3711	7.13831e-35	6.58404e-33	68.5487	ENST00000488657	SH2D6	SH2 domain containing 6 [Source:HGNC Symbol;Acc:HGNC:30439]	584	processed_transcript
ENSG00000152931	-1.71265	-1.83585	-4.31071	2.31046e-05	4.7827e-05	1.65717	ENST00000506884	PART1	prostate androgen-regulated transcript 1 (non-protein coding) [Source:HGNC Symbol;Acc:HGNC:17263]	2068	lincRNA
ENSG00000167912	-1.52633	-0.325301	-6.45779	5.1826e-10	1.97241e-09	12.0121	ENST00000523683	ENSG00000167912		692	antisense
ENSG00000171889	1.92512	-0.909158	6.78419	7.83244e-11	3.31031e-10	13.8592	ENST00000304425	MIR31HG	MIR31 host gene [Source:HGNC Symbol;Acc:HGNC:37187]	745	sense_overlapping
ENSG00000173811	-1.02734	0.100115	-7.70714	2.71807e-13	1.52212e-12	19.413	ENST00000418161	CCDC13-AS1	CCDC13 antisense RNA 1 [Source:HGNC Symbol;Acc:HGNC:41142]	2049	antisense
ENSG00000174171	1.72067	2.56498	7.3813	2.11343e-12	1.07943e-11	17.3991	ENST00000309874	ENSG00000174171		2900	antisense
ENSG00000177133	-1.83909	3.70971	-10.7698	1.30717e-22	2.11304e-21	40.5803	ENST00000321336	LINC00982	long intergenic non-protein coding RNA 982 [Source:HGNC Symbol;Acc:HGNC:48664]	664	antisense
ENSG00000177640	-1.08496	2.93698	-11.9453	1.6297e-26	4.12156e-25	49.4781	ENST00000414722	CASC2	cancer susceptibility 2 (non-protein coding) [Source:HGNC Symbol;Acc:HGNC:22933]	679	antisense
ENSG00000180139	1.42515	-0.141874	5.18701	4.30049e-07	1.1468e-06	5.48084	ENST00000625277	ACTA2-AS1	ACTA2 antisense RNA 1 [Source:HGNC Symbol;Acc:HGNC:45169]	675	antisense
ENSG00000184608	-3.44991	-1.39243	-13.1809	9.80734e-31	5.12597e-29	59.1053	ENST00000533578	FAM167A-AS1	FAM167A antisense RNA 1 [Source:HGNC Symbol;Acc:HGNC:15548]	1222	antisense
ENSG00000184809	-1.52007	-0.677688	-4.25336	2.9394e-05	5.97018e-05	1.42795	ENST00000380612	B3GALT5-AS1	B3GALT5 antisense RNA 1 [Source:HGNC Symbol;Acc:HGNC:16424]	1071	antisense
ENSG00000187621	-1.31025	-2.61416	-3.53295	0.000486068	0.000832047	-1.21907	ENST00000459662	TCL6	T cell leukemia/lymphoma 6 (non-protein coding) [Source:HGNC Symbol;Acc:HGNC:13463]	3307	lincRNA
ENSG00000188185	1.07095	2.20453	6.28857	1.34633e-09	4.8754e-09	11.0804	ENST00000448955	LINC00265	long intergenic non-protein coding RNA 265 [Source:HGNC Symbol;Acc:HGNC:28019]	468	lincRNA
ENSG00000196295	1.20563	4.79432	7.57347	6.34572e-13	3.39594e-12	18.5801	ENST00000584108	ENSG00000196295		1595	antisense
ENSG00000196696	1.04746	2.04409	4.91215	1.59383e-06	3.90489e-06	4.21807	ENST00000531894	ENSG00000196696		4184	processed_transcript
ENSG00000197301	3.36478	1.67371	11.4871	5.61385e-25	1.23979e-23	45.9737	ENST00000504038	ENSG00000197301	uncharacterized LOC100129940 [Source:NCBI gene;Acc:100129940]	977	antisense
ENSG00000197670	1.97496	-1.25016	8.20917	1.04161e-14	6.89135e-14	22.6206	ENST00000424252	ENSG00000197670		2502	antisense
ENSG00000197880	-1.35565	-0.113006	-8.07497	2.51995e-14	1.60621e-13	21.7513	ENST00000477916	MDS2	myelodysplastic syndrome 2 translocation associated [Source:HGNC Symbol;Acc:HGNC:29633]	1781	lincRNA
ENSG00000198590	1.16029	-0.386233	5.96374	8.00665e-09	2.67685e-08	9.34344	ENST00000466204	C3orf35	chromosome 3 open reading frame 35 [Source:HGNC Symbol;Acc:HGNC:24082]	1398	processed_transcript
ENSG00000203392	1.33645	-0.504825	6.49587	4.1708e-10	1.60684e-09	12.2242	ENST00000435356	ENSG00000203392		2205	antisense
ENSG00000203585	4.84716	-1.6309	16.7251	3.87015e-43	3.0342e-40	87.4167	ENST00000400306	LINC02408	long intergenic non-protein coding RNA 2408 [Source:HGNC Symbol;Acc:HGNC:53337]	1766	lincRNA
ENSG00000204282	3.37913	2.49223	15.9854	1.54103e-40	4.02724e-38	81.4817	ENST00000589217	TNRC6C-AS1	TNRC6C antisense RNA 1 [Source:HGNC Symbol;Acc:HGNC:44360]	3192	antisense
ENSG00000204380	1.50329	-0.651539	7.93226	6.38954e-14	3.89836e-13	20.8361	ENST00000342892	PKP4-AS1	PKP4 antisense RNA 1 [Source:HGNC Symbol;Acc:HGNC:52580]	4067	antisense
ENSG00000204860	-1.03833	2.27862	-8.75433	2.65196e-16	2.06879e-15	26.2362	ENST00000377680	FAM201A	family with sequence similarity 201 member A [Source:HGNC Symbol;Acc:HGNC:27239]	3437	antisense
ENSG00000204934	-1.49346	1.862	-9.38231	3.32977e-18	3.2837e-17	30.5543	ENST00000461019	ATP6V0E2-AS1	ATP6V0E2 antisense RNA 1 [Source:HGNC Symbol;Acc:HGNC:44180]	2973	antisense
ENSG00000205791	-1.34626	1.46273	-13.2245	6.93516e-31	3.88369e-29	59.4487	ENST00000381800	LOH12CR2	loss of heterozygosity, 12, chromosomal region 2 (non-protein coding) [Source:HGNC Symbol;Acc:HGNC:26524]	1540	lincRNA
ENSG00000205885	1.16533	1.55487	6.3214	1.12024e-09	4.11367e-09	11.2598	ENST00000382215	C1RL-AS1	C1RL antisense RNA 1 [Source:HGNC Symbol;Acc:HGNC:27461]	2086	antisense
ENSG00000205890	1.91241	-0.0210736	8.23629	8.7043e-15	5.80781e-14	22.7973	ENST00000382225	ENSG00000205890		3061	antisense
ENSG00000206129	-3.01776	-0.384268	-12.0555	6.91608e-27	1.86973e-25	50.3269	ENST00000382897	ENSG00000206129		2558	lincRNA
ENSG00000213073	1.82042	0.788407	10.7306	1.75441e-22	2.72367e-21	40.2892	ENST00000569097	ENSG00000213073		3131	processed_transcript
ENSG00000214145	2.21776	-1.21891	8.05382	2.89436e-14	1.82998e-13	21.615	ENST00000456816	LINC00887	long intergenic non-protein coding RNA 887 [Source:HGNC Symbol;Acc:HGNC:48574]	796	lincRNA
ENSG00000214548	1.504	0.941708	4.03324	7.23353e-05	0.000137148	0.573121	ENST00000522618	MEG3	maternally expressed 3 (non-protein coding) [Source:HGNC Symbol;Acc:HGNC:14575]	954	lincRNA
ENSG00000214797	6.43039	-1.71385	16.4997	2.39686e-42	1.25276e-39	85.6091	ENST00000399003	ENSG00000214797		2805	lincRNA
ENSG00000215068	1.10908	-0.0247971	5.62946	4.67279e-08	1.40094e-07	7.62938	ENST00000451894	ENSG00000215068		1218	antisense
ENSG00000215498	4.37323	-2.8146	13.7302	1.22615e-32	8.35915e-31	63.4478	ENST00000451257	FAM230B	family with sequence similarity 230 member B (non-protein coding) [Source:HGNC Symbol;Acc:HGNC:32943]	3566	lincRNA
ENSG00000215808	-3.13176	-1.04987	-7.17142	7.69253e-12	3.69996e-11	16.132	ENST00000400946	LINC01139	long intergenic non-protein coding RNA 1139 [Source:HGNC Symbol;Acc:HGNC:27924]	1537	lincRNA
ENSG00000217801	1.34527	1.37449	9.29476	6.18483e-18	5.9133e-17	29.9432	ENST00000456409	ENSG00000217801		750	processed_transcript
ENSG00000219159	-3.71743	-0.605782	-10.4448	1.48083e-21	2.09184e-20	38.1797	ENST00000407635	ENSG00000219159		3398	lincRNA
ENSG00000222041	1.04036	3.25517	7.92909	6.52213e-14	3.93334e-13	20.8159	ENST00000644478	CYTOR	cytoskeleton regulator RNA [Source:HGNC Symbol;Acc:HGNC:28717]	1199	lincRNA
ENSG00000223414	-2.20656	-1.49034	-5.83675	1.57847e-08	5.0718e-08	8.68332	ENST00000584911	LINC00473	long intergenic non-protein coding RNA 473 [Source:HGNC Symbol;Acc:HGNC:21160]	2212	lincRNA
ENSG00000223704	1.13011	-1.02071	5.21316	3.78595e-07	1.02528e-06	5.60391	ENST00000434868	LINC01422	long intergenic non-protein coding RNA 1422 [Source:HGNC Symbol;Acc:HGNC:50728]	6043	lincRNA
ENSG00000223745	1.31279	4.61429	7.84875	1.09638e-13	6.4629e-13	20.3053	ENST00000445076	CCDC18-AS1	CCDC18 antisense RNA 1 [Source:HGNC Symbol;Acc:HGNC:52262]	620	lincRNA
ENSG00000223813	4.6927	-0.704309	15.3053	3.79104e-38	7.43044e-36	76.0239	ENST00000447171	ENSG00000223813		889	antisense
ENSG00000223914	6.51714	0.641685	14.6393	8.22645e-36	9.21363e-34	70.6906	ENST00000417422	LINC02471	long intergenic non-protein coding RNA 2471 [Source:HGNC Symbol;Acc:HGNC:53410]	699	lincRNA
ENSG00000224020	1.7941	1.03436	10.3419	3.17507e-21	4.29182e-20	37.4256	ENST00000429139	MIR181A2HG	MIR181A2 host gene [Source:HGNC Symbol;Acc:HGNC:37188]	662	antisense
ENSG00000224165	-1.0947	1.79028	-10.4905	1.05484e-21	1.53147e-20	38.5151	ENST00000421904	DNAJC27-AS1	DNAJC27 antisense RNA 1 [Source:HGNC Symbol;Acc:HGNC:42943]	460	antisense
ENSG00000224189	1.53243	0.458396	7.41615	1.70151e-12	8.74746e-12	17.6119	ENST00000643050	HAGLR	HOXD antisense growth-associated long non-coding RNA [Source:HGNC Symbol;Acc:HGNC:43755]	3767	antisense
ENSG00000224397	1.11027	0.571412	4.95591	1.29848e-06	3.23176e-06	4.41533	ENST00000622604	SMIM25	small integral membrane protein 25 [Source:HGNC Symbol;Acc:HGNC:50328]	1808	lincRNA
ENSG00000224568	-2.67884	3.20117	-7.56234	6.80733e-13	3.63058e-12	18.5112	ENST00000439893	LINC01886	long intergenic non-protein coding RNA 1886 [Source:HGNC Symbol;Acc:HGNC:52705]	580	lincRNA
ENSG00000224885	-1.88935	-0.278621	-12.4995	2.14369e-28	7.30717e-27	53.7677	ENST00000454977	EIPR1-IT1	EIPR1 intronic transcript 1 [Source:HGNC Symbol;Acc:HGNC:41392]	718	sense_intronic
ENSG00000224945	2.51831	-0.325232	11.9498	1.57424e-26	4.04656e-25	49.5124	ENST00000429700	ENSG00000224945		585	sense_intronic
ENSG00000225194	-2.58225	1.46541	-12.0873	5.39953e-27	1.4885e-25	50.5721	ENST00000583864	LINC00092	long intergenic non-protein coding RNA 92 [Source:HGNC Symbol;Acc:HGNC:31408]	564	lincRNA
ENSG00000225205	1.00088	0.17522	6.66275	1.59364e-10	6.49046e-10	13.1644	ENST00000416080	ENSG00000225205		654	antisense
ENSG00000225265	-1.07846	1.40347	-10.6898	2.3827e-22	3.66282e-21	39.9864	ENST00000427540	TAF1A-AS1	TAF1A antisense RNA 1 [Source:HGNC Symbol;Acc:HGNC:40573]	750	antisense
ENSG00000225285	2.1063	-0.714686	10.9182	4.27545e-23	7.27352e-22	41.6858	ENST00000454562	LINC01770	long intergenic non-protein coding RNA 1770 [Source:HGNC Symbol;Acc:HGNC:52560]	424	lincRNA
ENSG00000225313	1.07606	0.648835	5.84161	1.53829e-08	4.95286e-08	8.70838	ENST00000588828	ENSG00000225313		791	antisense
ENSG00000225342	3.06426	2.6607	9.13418	1.91155e-17	1.66518e-16	28.8297	ENST00000412812	ENSG00000225342		585	antisense
ENSG00000225511	2.98134	-1.44881	12.3252	8.41807e-28	2.68654e-26	52.4128	ENST00000416438	LINC00475	long intergenic non-protein coding RNA 475 [Source:HGNC Symbol;Acc:HGNC:23569]	2506	processed_transcript
ENSG00000225706	-1.37622	-0.561972	-4.66869	4.8594e-06	1.12052e-05	3.14735	ENST00000447950	PTPRD-AS1	PTPRD antisense RNA 1 [Source:HGNC Symbol;Acc:HGNC:49753]	1668	lincRNA
ENSG00000225778	-1.6422	0.741067	-6.89061	4.17394e-11	1.83841e-10	14.4752	ENST00000453242	PROSER2-AS1	PROSER2 antisense RNA 1 [Source:HGNC Symbol;Acc:HGNC:27343]	475	antisense
ENSG00000225783	2.75166	1.1552	8.38462	3.24161e-15	2.2793e-14	23.7698	ENST00000451141	MIAT	myocardial infarction associated transcript (non-protein coding) [Source:HGNC Symbol;Acc:HGNC:33425]	568	lincRNA
ENSG00000225889	1.38911	-0.245452	6.9377	3.153e-11	1.42476e-10	14.7498	ENST00000436950	ENSG00000225889		547	antisense
ENSG00000225969	1.04281	-0.331174	4.10287	5.46271e-05	0.000105747	0.839209	ENST00000427153	ABHD11-AS1	ABHD11 antisense RNA 1 (tail to tail) [Source:HGNC Symbol;Acc:HGNC:18289]	662	processed_transcript
ENSG00000226025	1.00718	-1.7162	2.88509	0.0042408	0.00630889	-3.21675	ENST00000412609	ENSG00000226025		2562	processed_transcript
ENSG00000226312	1.27185	-1.1422	5.7795	2.13614e-08	6.71235e-08	8.38932	ENST00000625224	CFLAR-AS1	CFLAR antisense RNA 1 [Source:HGNC Symbol;Acc:HGNC:14437]	542	antisense
ENSG00000226688	1.60658	3.49835	11.0629	1.4306e-23	2.67046e-22	42.7691	ENST00000449197	ENTPD1-AS1	ENTPD1 antisense RNA 1 [Source:HGNC Symbol;Acc:HGNC:45203]	523	antisense
ENSG00000226816	-1.64701	0.362073	-6.12472	3.33663e-09	1.16005e-08	10.1957	ENST00000413042	ENSG00000226816		2259	lincRNA
ENSG00000226822	1.62173	-1.48755	5.98951	6.96759e-09	2.35457e-08	9.4787	ENST00000634635	ENSG00000226822		2439	lincRNA
ENSG00000226891	1.52819	-0.137066	5.49363	9.36878e-08	2.70041e-07	6.95494	ENST00000634604	LINC01359	long intergenic non-protein coding RNA 1359 [Source:HGNC Symbol;Acc:HGNC:50591]	1050	lincRNA
ENSG00000226950	-1.00808	5.35217	-8.88223	1.10089e-16	8.76244e-16	27.1029	ENST00000623036	DANCR	differentiation antagonizing non-protein coding RNA [Source:HGNC Symbol;Acc:HGNC:28964]	748	lincRNA
ENSG00000227036	2.53356	-0.718856	11.025	1.9064e-23	3.43589e-22	42.485	ENST00000581801	LINC00511	long intergenic non-protein coding RNA 511 [Source:HGNC Symbol;Acc:HGNC:43564]	379	lincRNA
ENSG00000227039	2.10592	-0.0255824	7.14963	8.78505e-12	4.18692e-11	16.0018	ENST00000441379	ITGB2-AS1	ITGB2 antisense RNA 1 [Source:HGNC Symbol;Acc:HGNC:44304]	2282	antisense
ENSG00000227199	-1.3526	0.949412	-11.1605	6.81381e-24	1.30293e-22	43.503	ENST00000456775	ST7-AS1	ST7 antisense RNA 1 [Source:HGNC Symbol;Acc:HGNC:16000]	1889	antisense
ENSG00000227388	1.1197	-0.0608739	6.62617	1.97056e-10	7.94304e-10	12.9569	ENST00000431981	ENSG00000227388		472	lincRNA
ENSG00000227403	-1.15968	3.46209	-4.43187	1.37794e-05	2.9967e-05	2.1501	ENST00000436506	LINC01806	long intergenic non-protein coding RNA 1806 [Source:HGNC Symbol;Acc:HGNC:52599]	765	lincRNA
ENSG00000227517	2.51059	-1.55378	9.23362	9.51508e-18	8.77626e-17	29.5181	ENST00000591334	LINC01483	long intergenic non-protein coding RNA 1483 [Source:HGNC Symbol;Acc:HGNC:51130]	620	lincRNA
ENSG00000227671	1.19583	4.04887	7.17318	7.61032e-12	3.67169e-11	16.1425	ENST00000606212	ENSG00000227671		637	processed_transcript
ENSG00000227719	1.29399	-0.664396	5.74596	2.54795e-08	7.89563e-08	8.21808	ENST00000449931	ENSG00000227719		524	antisense
ENSG00000227782	1.19888	-0.695803	5.73657	2.6765e-08	8.22894e-08	8.17027	ENST00000442828	ENSG00000227782		802	antisense
ENSG00000228302	1.18401	-1.07673	5.28412	2.67283e-07	7.39154e-07	5.94034	ENST00000598961	ENSG00000228302		877	antisense
ENSG00000228340	2.58567	-0.819065	9.00284	4.77628e-17	4.00493e-16	27.9264	ENST00000437035	MIR646HG	MIR646 host gene [Source:HGNC Symbol;Acc:HGNC:27659]	499	lincRNA
ENSG00000228412	-1.20902	3.37821	-10.0724	2.30586e-20	2.89248e-19	35.4658	ENST00000447250	ENSG00000228412		1016	antisense
ENSG00000228526	2.63747	2.77598	14.8916	1.07363e-36	1.68345e-34	72.7093	ENST00000635405	MIR34AHG	MIR34A host gene [Source:HGNC Symbol;Acc:HGNC:51913]	4457	lincRNA
ENSG00000228559	-1.6497	1.50987	-13.6481	2.36352e-32	1.54417e-30	62.7974	ENST00000450618	ENSG00000228559		595	lincRNA
ENSG00000228613	-2.59206	-2.16015	-8.11711	1.9112e-14	1.23833e-13	22.0233	ENST00000438247	ENSG00000228613		786	antisense
ENSG00000228784	2.2832	-0.654717	9.19179	1.27657e-17	1.15038e-16	29.2281	ENST00000449086	LINC00954	long intergenic non-protein coding RNA 954 [Source:HGNC Symbol;Acc:HGNC:48668]	2995	lincRNA
ENSG00000229116	2.32342	-2.16538	9.25065	8.44045e-18	7.87775e-17	29.6363	ENST00000452578	ENSG00000229116		1089	lincRNA
ENSG00000229152	1.4354	2.166	6.35038	9.51881e-10	3.52849e-09	11.4187	ENST00000426991	ANKRD10-IT1	ANKRD10 intronic transcript 1 [Source:HGNC Symbol;Acc:HGNC:39891]	800	sense_intronic
ENSG00000229431	1.18567	-0.527789	6.86932	4.73655e-11	2.06878e-10	14.3514	ENST00000436713	ENSG00000229431		731	antisense
ENSG00000229457	-2.04895	1.73291	-6.06322	4.67082e-09	1.59909e-08	9.86805	ENST00000455614	LINC01789	long intergenic non-protein coding RNA 1789 [Source:HGNC Symbol;Acc:HGNC:52578]	491	lincRNA
ENSG00000230102	-2.63461	0.626698	-14.6855	5.66573e-36	6.83374e-34	71.0603	ENST00000593559	LINC02028	long intergenic non-protein coding RNA 2028 [Source:HGNC Symbol;Acc:HGNC:27718]	886	lincRNA
ENSG00000230258	1.3098	-0.105902	4.74431	3.45318e-06	8.06943e-06	3.47505	ENST00000587325	ENSG00000230258		725	antisense
ENSG00000230461	-2.77067	0.257814	-10.9802	2.67644e-23	4.66296e-22	42.1493	ENST00000609394	PROX1-AS1	PROX1 antisense RNA 1 [Source:HGNC Symbol;Acc:HGNC:43656]	828	antisense
ENSG00000230555	-1.04157	0.981724	-8.10405	2.0824e-14	1.3382e-13	21.9389	ENST00000442526	ENSG00000230555		760	lincRNA
ENSG00000230590	1.16789	5.32447	7.0408	1.69854e-11	7.903e-11	15.3557	ENST00000418855	FTX	FTX transcript, XIST regulator (non-protein coding) [Source:HGNC Symbol;Acc:HGNC:37190]	579	lincRNA
ENSG00000230606	1.45593	-1.04665	5.25853	3.03169e-07	8.31064e-07	5.81857	ENST00000618277	ENSG00000230606		355	lincRNA
ENSG00000230630	1.05224	1.65728	5.71779	2.95277e-08	9.04287e-08	8.07488	ENST00000417354	DNM3OS	DNM3 opposite strand/antisense RNA [Source:HGNC Symbol;Acc:HGNC:41228]	4358	antisense
ENSG00000230910	2.22168	-0.334431	8.44205	2.20566e-15	1.58645e-14	24.149	ENST00000419979	ENSG00000230910		534	antisense
ENSG00000230937	1.58176	-1.94657	4.2511	2.96738e-05	6.01921e-05	1.41894	ENST00000440276	MIR205HG	MIR205 host gene [Source:HGNC Symbol;Acc:HGNC:43562]	539	lincRNA
ENSG00000231107	-2.03492	1.36196	-12.9075	8.58156e-30	3.84454e-28	56.956	ENST00000425666	LINC01508	long intergenic non-protein coding RNA 1508 [Source:HGNC Symbol;Acc:HGNC:51190]	1013	lincRNA
ENSG00000231231	-1.19659	0.627304	-5.64037	4.41656e-08	1.32921e-07	7.68409	ENST00000436845	LINC01423	long intergenic non-protein coding RNA 1423 [Source:HGNC Symbol;Acc:HGNC:50732]	423	lincRNA
ENSG00000231249	-1.53351	-0.402426	-8.78686	2.12192e-16	1.66358e-15	26.456	ENST00000412804	ITPR1-DT	ITPR1 divergent transcript [Source:HGNC Symbol;Acc:HGNC:44470]	858	antisense
ENSG00000231439	-1.30225	0.236483	-5.46469	1.08483e-07	3.1154e-07	6.8129	ENST00000527434	WASIR2	WASH and IL9R antisense RNA 2 [Source:HGNC Symbol;Acc:HGNC:38609]	1054	lincRNA
ENSG00000231607	1.41839	1.04822	12.4491	3.18586e-28	1.04071e-26	53.3753	ENST00000433070	DLEU2	deleted in lymphocytic leukemia 2 (non-protein coding) [Source:HGNC Symbol;Acc:HGNC:13748]	698	antisense
ENSG00000231731	1.15435	-0.584929	5.09706	6.64159e-07	1.71849e-06	5.0614	ENST00000598065	ENSG00000231731		768	antisense
ENSG00000231768	-1.77645	-1.04277	-7.8729	9.38172e-14	5.57217e-13	20.4585	ENST00000421207	LINC01354	long intergenic non-protein coding RNA 1354 [Source:HGNC Symbol;Acc:HGNC:50581]	805	lincRNA
ENSG00000231769	-1.15856	0.0554568	-8.48077	1.69992e-15	1.23402e-14	24.4055	ENST00000437249	ENSG00000231769		371	antisense
ENSG00000231856	-1.34329	1.78165	-14.0078	1.32502e-33	9.8935e-32	65.6532	ENST00000456688	ENSG00000231856		1181	antisense
ENSG00000231920	-1.30642	1.63752	-12.0369	7.99291e-27	2.12422e-25	50.1836	ENST00000439097	NEBL-AS1	NEBL antisense RNA 1 [Source:HGNC Symbol;Acc:HGNC:44899]	661	antisense
ENSG00000232352	-1.27614	-0.234808	-8.94252	7.25684e-17	5.92642e-16	27.5139	ENST00000421735	SEMA3B-AS1	SEMA3B antisense RNA 1 (head to head) [Source:HGNC Symbol;Acc:HGNC:49096]	338	antisense
ENSG00000232415	-1.45804	0.193535	-9.58104	8.08427e-19	8.68229e-18	31.9519	ENST00000435932	ELN-AS1	ELN antisense RNA 1 [Source:HGNC Symbol;Acc:HGNC:40212]	532	antisense
ENSG00000232453	-1.18693	1.40862	-9.75125	2.37893e-19	2.64551e-18	33.16	ENST00000635492	ENSG00000232453		1293	lincRNA
ENSG00000232931	1.37042	1.78993	5.70937	3.08551e-08	9.41261e-08	8.03219	ENST00000448494	LINC00342	long intergenic non-protein coding RNA 342 [Source:HGNC Symbol;Acc:HGNC:42470]	2351	lincRNA
ENSG00000232934	1.14204	-0.954303	6.28612	1.36491e-09	4.9313e-09	11.067	ENST00000627339	ENSG00000232934		696	antisense
ENSG00000232973	2.70596	-0.552907	14.0681	8.16096e-34	6.39819e-32	66.1336	ENST00000628232	CYP1B1-AS1	CYP1B1 antisense RNA 1 [Source:HGNC Symbol;Acc:HGNC:28543]	635	antisense
ENSG00000233008	-1.21813	-0.00215731	-9.76712	2.12154e-19	2.41056e-18	33.2731	ENST00000419733	LINC01725	long intergenic non-protein coding RNA 1725 [Source:HGNC Symbol;Acc:HGNC:52513]	400	lincRNA
ENSG00000233038	1.35949	-0.765312	6.47011	4.83134e-10	1.84769e-09	12.0807	ENST00000434059	ENSG00000233038		561	antisense
ENSG00000233251	-1.64855	2.52905	-9.38396	3.29104e-18	3.26605e-17	30.5659	ENST00000432793	ENSG00000233251		1657	antisense
ENSG00000233593	-1.35244	1.24296	-8.40916	2.7502e-15	1.95127e-14	23.9317	ENST00000634619	ENSG00000233593		1131	lincRNA
ENSG00000233695	2.33891	0.819322	9.16958	1.49176e-17	1.33662e-16	29.0744	ENST00000611082	GAS6-AS1	GAS6 antisense RNA 1 [Source:HGNC Symbol;Acc:HGNC:39826]	1817	antisense
ENSG00000233705	-3.01382	8.43244	-10.9533	3.27914e-23	5.65021e-22	41.9483	ENST00000449741	SLC26A4-AS1	SLC26A4 antisense RNA 1 [Source:HGNC Symbol;Acc:HGNC:22385]	586	antisense
ENSG00000234084	1.68014	-1.25027	7.11334	1.0953e-11	5.14577e-11	15.7856	ENST00000444302	ENSG00000234084		577	antisense
ENSG00000234292	-1.03014	0.28396	-6.40608	6.95106e-10	2.61141e-09	11.7255	ENST00000440769	ENSG00000234292		1046	lincRNA
ENSG00000234353	1.7466	-1.38745	6.8142	6.56294e-11	2.81937e-10	14.0322	ENST00000430707	ENSG00000234353		906	processed_transcript
ENSG00000234380	1.659	-0.701819	8.01876	3.63949e-14	2.24674e-13	21.3897	ENST00000419921	LINC01426	long intergenic non-protein coding RNA 1426 [Source:HGNC Symbol;Acc:HGNC:50734]	767	antisense
ENSG00000234546	1.50271	0.157468	10.9167	4.32484e-23	7.27352e-22	41.6745	ENST00000635271	LINC01759	long intergenic non-protein coding RNA 1759 [Source:HGNC Symbol;Acc:HGNC:52548]	888	lincRNA
ENSG00000234614	1.09919	-0.482163	5.63646	4.50679e-08	1.35376e-07	7.66447	ENST00000434182	ENSG00000234614		506	antisense
ENSG00000234771	1.06183	2.44272	5.13178	5.61981e-07	1.47355e-06	5.22256	ENST00000418747	SLC25A25-AS1	SLC25A25 antisense RNA 1 [Source:HGNC Symbol;Acc:HGNC:27844]	6391	antisense
ENSG00000234807	-1.32822	0.707164	-9.29094	6.35392e-18	6.03815e-17	29.9166	ENST00000419531	LINC01135	long intergenic non-protein coding RNA 1135 [Source:HGNC Symbol;Acc:HGNC:49450]	996	lincRNA
ENSG00000234810	-1.64302	1.56285	-4.0506	6.74702e-05	0.000128546	0.639063	ENST00000422374	ENSG00000234810		4063	lincRNA
ENSG00000234883	1.32277	-0.218161	5.11283	6.15708e-07	1.60105e-06	5.13447	ENST00000456917	MIR155HG	MIR155 host gene [Source:HGNC Symbol;Acc:HGNC:35460]	1600	lincRNA
ENSG00000234899	-1.72126	0.617062	-10.4407	1.52753e-21	2.13854e-20	38.149	ENST00000443037	SOX9-AS1	SOX9 antisense RNA 1 [Source:HGNC Symbol;Acc:HGNC:49321]	394	lincRNA
ENSG00000235070	-3.20233	2.63119	-10.4208	1.76985e-21	2.45587e-20	38.0034	ENST00000423838	ENSG00000235070		1134	lincRNA
ENSG00000235609	1.20529	0.949504	12.1328	3.78638e-27	1.09945e-25	50.9235	ENST00000432230	ENSG00000235609		5929	lincRNA
ENSG00000235703	1.28102	1.71178	5.45011	1.16771e-07	3.33511e-07	6.74159	ENST00000455777	LINC00894	long intergenic non-protein coding RNA 894 [Source:HGNC Symbol;Acc:HGNC:48579]	284	antisense
ENSG00000235770	2.44116	-1.07849	11.7842	5.68223e-26	1.34996e-24	48.2414	ENST00000419922	LINC00607	long intergenic non-protein coding RNA 607 [Source:HGNC Symbol;Acc:HGNC:43944]	526	lincRNA
ENSG00000235865	1.73569	-1.54175	6.93319	3.23902e-11	1.45942e-10	14.7235	ENST00000414544	GSN-AS1	GSN antisense RNA 1 [Source:HGNC Symbol;Acc:HGNC:23372]	4763	antisense
ENSG00000235978	2.47954	-0.337887	13.4249	1.40521e-31	8.1606e-30	61.0307	ENST00000449914	ENSG00000235978		390	antisense
ENSG00000235997	-1.04907	3.31518	-8.41712	2.60724e-15	1.85825e-14	23.9843	ENST00000421976	LINC01936	long intergenic non-protein coding RNA 1936 [Source:HGNC Symbol;Acc:HGNC:52759]	2952	lincRNA
ENSG00000236013	-2.64743	-0.580303	-12.4908	2.2964e-28	7.66119e-27	53.6996	ENST00000456896	ENSG00000236013		1252	lincRNA
ENSG00000236404	-2.27591	1.04445	-12.087	5.411e-27	1.4885e-25	50.57	ENST00000447278	VLDLR-AS1	VLDLR antisense RNA 1 [Source:HGNC Symbol;Acc:HGNC:49621]	423	antisense
ENSG00000236740	-1.24398	1.1478	-7.13295	9.723e-12	4.6199e-11	15.9024	ENST00000431554	ENSG00000236740		3104	lincRNA
ENSG00000237187	2.52304	2.43621	14.5087	2.3575e-35	2.31035e-33	69.647	ENST00000607831	NR2F1-AS1	NR2F1 antisense RNA 1 [Source:HGNC Symbol;Acc:HGNC:48622]	1963	antisense
ENSG00000237396	-4.22228	-1.54269	-16.0195	1.16992e-40	3.66886e-38	81.7549	ENST00000422494	LINC01384	long intergenic non-protein coding RNA 1384 [Source:HGNC Symbol;Acc:HGNC:50656]	659	lincRNA
ENSG00000237438	-1.0913	0.839127	-4.16353	4.26424e-05	8.43169e-05	1.07427	ENST00000441006	CECR7	cat eye syndrome chromosome region, candidate 7 (non-protein coding) [Source:HGNC Symbol;Acc:HGNC:1845]	2726	processed_transcript
ENSG00000237463	6.41666	-1.06685	17.1721	1.04284e-44	1.63518e-41	90.999	ENST00000454251	ENSG00000237463		287	antisense
ENSG00000237732	-3.07343	-0.244977	-11.7668	6.50184e-26	1.52162e-24	48.108	ENST00000439237	ENSG00000237732		343	processed_transcript
ENSG00000237742	1.41412	-0.307265	5.98739	7.04787e-09	2.37657e-08	9.46756	ENST00000606001	ENSG00000237742		2635	antisense
ENSG00000237813	-1.32725	-0.603593	-5.8798	1.25545e-08	4.10971e-08	8.90591	ENST00000439070	ENSG00000237813		699	antisense
ENSG00000237863	-2.52158	0.0795486	-9.70548	3.30873e-19	3.62803e-18	32.8341	ENST00000608811	ENSG00000237863		551	antisense
ENSG00000237880	-2.77463	-0.897705	-9.66057	4.57008e-19	4.97631e-18	32.5151	ENST00000414300	LINC01885	long intergenic non-protein coding RNA 1885 [Source:HGNC Symbol;Acc:HGNC:52704]	609	lincRNA
ENSG00000237943	-1.02002	3.07681	-10.9969	2.3589e-23	4.1559e-22	42.2742	ENST00000624678	PRKCQ-AS1	PRKCQ antisense RNA 1 [Source:HGNC Symbol;Acc:HGNC:44689]	767	lincRNA
ENSG00000238279	1.45986	-0.130545	7.28254	3.89279e-12	1.93774e-11	16.7999	ENST00000420695	ENSG00000238279		531	antisense
ENSG00000240875	-1.06399	3.07641	-8.36805	3.62148e-15	2.53504e-14	23.6607	ENST00000472943	LINC00886	long intergenic non-protein coding RNA 886 [Source:HGNC Symbol;Acc:HGNC:48572]	3306	lincRNA
ENSG00000241135	-1.43463	-0.512379	-6.27224	1.4749e-09	5.31642e-09	10.9915	ENST00000471719	LINC00881	long intergenic non-protein coding RNA 881 [Source:HGNC Symbol;Acc:HGNC:48567]	791	lincRNA
ENSG00000241313	-1.36014	0.540261	-11.864	3.06283e-26	7.3885e-25	48.8533	ENST00000479752	WWTR1-AS1	WWTR1 antisense RNA 1 [Source:HGNC Symbol;Acc:HGNC:41035]	1700	antisense
ENSG00000241684	1.17113	1.91041	6.3725	8.4036e-10	3.12989e-09	11.5403	ENST00000481312	ADAMTS9-AS2	ADAMTS9 antisense RNA 2 [Source:HGNC Symbol;Acc:HGNC:42435]	1970	antisense
ENSG00000242258	1.52896	-1.40182	5.75353	2.44866e-08	7.63321e-08	8.25668	ENST00000486954	LINC00996	long intergenic non-protein coding RNA 996 [Source:HGNC Symbol;Acc:HGNC:27800]	572	lincRNA
ENSG00000242268	3.95763	-2.87324	12.6431	6.9217e-29	2.64713e-27	54.8876	ENST00000484765	LINC02082	long intergenic non-protein coding RNA 2082 [Source:HGNC Symbol;Acc:HGNC:52931]	710	lincRNA
ENSG00000243368	1.31305	-1.08215	5.19928	4.05121e-07	1.08959e-06	5.5385	ENST00000471731	MCCC1-AS1	MCCC1 antisense RNA 1 [Source:HGNC Symbol;Acc:HGNC:40366]	765	antisense
ENSG00000244055	1.1199	-0.843669	5.93082	9.55636e-09	3.16794e-08	9.1713	ENST00000427458	ENSG00000244055		643	antisense
ENSG00000244198	-1.39673	2.16163	-10.1642	1.17662e-20	1.52475e-19	36.1307	ENST00000474656	ENSG00000244198		773	antisense
ENSG00000244306	2.68918	-0.983681	12.1753	2.71722e-27	8.19347e-26	51.2522	ENST00000616922	ENSG00000244306		642	processed_transcript
ENSG00000244479	-1.1863	0.715491	-7.85916	1.02522e-13	6.0662e-13	20.3712	ENST00000470435	OR2A1-AS1	OR2A1 antisense RNA 1 [Source:HGNC Symbol;Acc:HGNC:49168]	602	antisense
ENSG00000244968	-1.66081	1.86648	-13.0845	2.10981e-30	1.03381e-28	58.3462	ENST00000500817	LIFR-AS1	LIFR antisense RNA 1 [Source:HGNC Symbol;Acc:HGNC:43600]	1342	antisense
ENSG00000245105	-1.01136	0.59734	-8.99192	5.15232e-17	4.29726e-16	27.8517	ENST00000499762	A2M-AS1	A2M antisense RNA 1 [Source:HGNC Symbol;Acc:HGNC:27057]	2192	antisense
ENSG00000245213	1.40021	1.00842	10.3132	3.92652e-21	5.26221e-20	37.2156	ENST00000499322	ENSG00000245213		1866	antisense
ENSG00000245532	1.76485	9.59191	7.33923	2.74324e-12	1.38755e-11	17.1432	ENST00000642367	NEAT1	nuclear paraspeckle assembly transcript 1 (non-protein coding) [Source:HGNC Symbol;Acc:HGNC:30815]	1145	lincRNA
ENSG00000245571	1.3206	3.30315	12.2458	1.56639e-27	4.81588e-26	51.7977	ENST00000532845	FAM111A-DT	FAM111A divergent transcript [Source:HGNC Symbol;Acc:HGNC:53752]	516	lincRNA
ENSG00000245694	1.22454	1.37779	7.58863	5.76647e-13	3.09652e-12	18.6741	ENST00000560208	CRNDE	colorectal neoplasia differentially expressed [Source:HGNC Symbol;Acc:HGNC:37078]	735	lincRNA
ENSG00000246223	-1.58934	1.34253	-12.6155	8.60785e-29	3.2136e-27	54.6717	ENST00000554822	LINC01550	long intergenic non-protein coding RNA 1550 [Source:HGNC Symbol;Acc:HGNC:20111]	852	lincRNA
ENSG00000246451	1.01338	0.915764	4.51258	9.70533e-06	2.16164e-05	2.48501	ENST00000498989	ENSG00000246451		1404	antisense
ENSG00000246640	1.06491	0.85985	6.80582	6.89578e-11	2.95426e-10	13.9838	ENST00000499842	ENSG00000246640		2533	lincRNA
ENSG00000246731	-1.32233	0.32637	-9.56773	8.8921e-19	9.35759e-18	31.8578	ENST00000532794	ENSG00000246731		588	antisense
ENSG00000247157	1.27185	-0.833346	6.06215	4.69807e-09	1.60492e-08	9.86238	ENST00000541162	LINC01252	long intergenic non-protein coding RNA 1252 [Source:HGNC Symbol;Acc:HGNC:27888]	463	lincRNA
ENSG00000247193	-1.68436	-0.303278	-9.83556	1.29337e-19	1.52481e-18	33.7619	ENST00000499292	ENSG00000247193		1448	antisense
ENSG00000248323	2.82349	-0.999034	10.6382	3.50548e-22	5.28519e-21	39.6046	ENST00000513626	LUCAT1	lung cancer associated transcript 1 (non-protein coding) [Source:HGNC Symbol;Acc:HGNC:48498]	2672	lincRNA
ENSG00000248810	-1.47041	0.633914	-7.44126	1.45495e-12	7.57925e-12	17.7655	ENST00000511213	LINC02432	long intergenic non-protein coding RNA 2432 [Source:HGNC Symbol;Acc:HGNC:53363]	719	lincRNA
ENSG00000249096	1.16347	-1.92652	3.3294	0.000996243	0.0016255	-1.88676	ENST00000610683	LINC02362	long intergenic non-protein coding RNA 2362 [Source:HGNC Symbol;Acc:HGNC:53284]	724	lincRNA
ENSG00000249249	-1.34556	0.148194	-11.9928	1.1273e-26	2.946e-25	49.8431	ENST00000508517	ENSG00000249249		539	antisense
ENSG00000249487	-2.66858	0.571736	-11.4645	6.67821e-25	1.43444e-23	45.8019	ENST00000506090	LINC01586	long intergenic non-protein coding RNA 1586 [Source:HGNC Symbol;Acc:HGNC:51434]	1840	lincRNA
ENSG00000249669	1.5013	2.61049	7.01906	1.93614e-11	8.98185e-11	15.2274	ENST00000505254	CARMN	cardiac mesoderm enhancer-associated non-coding RNA [Source:HGNC Symbol;Acc:HGNC:42872]	3950	lincRNA
ENSG00000250125	-3.95259	-1.24948	-10.7606	1.40064e-22	2.21838e-21	40.512	ENST00000509932	LINC02232	long intergenic non-protein coding RNA 2232 [Source:HGNC Symbol;Acc:HGNC:53103]	4460	lincRNA
ENSG00000250208	-1.35018	0.262599	-6.21116	2.07146e-09	7.27477e-09	10.6603	ENST00000505807	FZD10-DT	FZD10 divergent transcript [Source:HGNC Symbol;Acc:HGNC:48632]	10193	lincRNA
ENSG00000250343	3.23589	-0.347933	12.1675	2.8891e-27	8.54736e-26	51.1914	ENST00000504297	STK32A-AS1	STK32A antisense RNA 1 [Source:HGNC Symbol;Acc:HGNC:53468]	863	antisense
ENSG00000250616	-1.08504	0.43502	-10.2272	7.40122e-21	9.7522e-20	36.5889	ENST00000515455	ENSG00000250616		1650	antisense
ENSG00000250748	4.78738	-1.03018	15.2014	8.78052e-38	1.52976e-35	75.1913	ENST00000538294	ENSG00000250748		520	lincRNA
ENSG00000250899	-1.25055	1.98442	-10.1182	1.64926e-20	2.10247e-19	35.797	ENST00000513358	ENSG00000250899		3514	lincRNA
ENSG00000251002	4.74524	-0.832257	12.5242	1.76613e-28	6.29385e-27	53.9597	ENST00000537850	ENSG00000251002		655	antisense
ENSG00000251076	-2.39155	-1.198	-7.26734	4.27459e-12	2.11437e-11	16.7081	ENST00000504004	ENSG00000251076		711	antisense
ENSG00000251095	1.81429	-0.854339	4.57207	7.47247e-06	1.6883e-05	2.73513	ENST00000612706	ENSG00000251095		2422	antisense
ENSG00000251359	-1.38252	0.330915	-12.6773	5.28622e-29	2.12533e-27	55.1547	ENST00000578387	WWC2-AS2	WWC2 antisense RNA 2 [Source:HGNC Symbol;Acc:HGNC:26390]	2183	lincRNA
ENSG00000251414	1.09392	-1.5586	4.18312	3.93392e-05	7.86348e-05	1.15086	ENST00000512934	ENSG00000251414		528	antisense
ENSG00000251442	1.30769	0.622534	6.88477	4.32132e-11	1.89799e-10	14.4412	ENST00000503539	LINC01094	long intergenic non-protein coding RNA 1094 [Source:HGNC Symbol;Acc:HGNC:49219]	2186	lincRNA
ENSG00000251562	1.46881	9.44102	7.43598	1.50371e-12	7.80734e-12	17.7331	ENST00000616691	MALAT1	metastasis associated lung adenocarcinoma transcript 1 (non-protein coding) [Source:HGNC Symbol;Acc:HGNC:29665]	587	lincRNA
ENSG00000251602	-1.27252	1.05437	-13.8256	5.71083e-33	4.07026e-31	64.2052	ENST00000551271	ENSG00000251602		2279	antisense
ENSG00000253288	-3.29115	-1.84069	-10.3519	2.94853e-21	4.02025e-20	37.4988	ENST00000518973	ENSG00000253288		4171	lincRNA
ENSG00000253522	1.48186	-0.368148	5.82715	1.66084e-08	5.31468e-08	8.63388	ENST00000642173	MIR3142HG	MIR3142 host gene [Source:HGNC Symbol;Acc:HGNC:51944]	2204	lincRNA
ENSG00000253930	1.31459	-0.473275	9.73221	2.72923e-19	3.01368e-18	33.0243	ENST00000518308	TNFRSF10A-AS1	TNFRSF10A antisense RNA 1 [Source:HGNC Symbol;Acc:HGNC:53164]	637	antisense
ENSG00000254109	-1.26498	2.3688	-9.80337	1.63259e-19	1.89622e-18	33.5319	ENST00000519753	RBPMS-AS1	RBPMS antisense RNA 1 [Source:HGNC Symbol;Acc:HGNC:48721]	1031	antisense
ENSG00000254343	-1.6746	3.11969	-11.7636	6.66407e-26	1.53666e-24	48.0836	ENST00000520544	ENSG00000254343		490	lincRNA
ENSG00000254427	-1.00857	0.305723	-6.23474	1.81735e-09	6.45808e-09	10.7879	ENST00000524565	ENSG00000254427		872	lincRNA
ENSG00000254428	1.07569	-1.30202	3.76098	0.000209088	0.000375543	-0.428556	ENST00000531087	ENSG00000254428		523	antisense
ENSG00000254489	-3.93981	-1.23236	-14.7571	3.18053e-36	4.15589e-34	71.6327	ENST00000525871	ENSG00000254489		439	antisense
ENSG00000255020	-3.69526	1.42502	-14.0969	6.47686e-34	5.34511e-32	66.3627	ENST00000525867	ENSG00000255020		1099	antisense
ENSG00000255153	-1.30957	1.3714	-10.8523	7.02837e-23	1.14797e-21	41.1941	ENST00000530897	TOLLIP-AS1	TOLLIP antisense RNA 1 (head to head) [Source:HGNC Symbol;Acc:HGNC:27403]	939	antisense
ENSG00000255248	1.03638	6.30805	6.79509	7.34566e-11	3.12989e-10	13.922	ENST00000528986	MIR100HG	mir-100-let-7a-2-mir-125b-1 cluster host gene [Source:HGNC Symbol;Acc:HGNC:39522]	3287	lincRNA
ENSG00000255337	-1.35816	0.112053	-9.38725	3.21525e-18	3.21115e-17	30.5889	ENST00000528717	ENSG00000255337		692	antisense
ENSG00000255366	1.32016	0.114288	6.90562	3.81757e-11	1.69094e-10	14.5625	ENST00000528139	ENSG00000255366		2491	lincRNA
ENSG00000255443	2.55035	-1.23629	9.77408	2.01759e-19	2.30918e-18	33.3227	ENST00000528869	CD44-AS1	CD44 antisense RNA 1 [Source:HGNC Symbol;Acc:HGNC:40133]	587	antisense
ENSG00000255521	1.04905	-0.588048	4.57616	7.33858e-06	1.66285e-05	2.75244	ENST00000530263	ENSG00000255521		422	antisense
ENSG00000255545	1.08359	-0.0867602	5.26332	2.96104e-07	8.13119e-07	5.84136	ENST00000533390	ENSG00000255545		1863	lincRNA
ENSG00000255571	-1.79727	1.09416	-5.96733	7.85305e-09	2.63111e-08	9.36228	ENST00000558692	MIR9-3HG	MIR9-3 host gene [Source:HGNC Symbol;Acc:HGNC:27388]	551	lincRNA
ENSG00000256029	1.12466	0.74757	5.1865	4.31126e-07	1.14772e-06	5.47843	ENST00000368102	ENSG00000256029		2501	processed_transcript
ENSG00000256124	-1.64404	-0.0214733	-8.09975	2.14204e-14	1.3709e-13	21.9111	ENST00000538810	LINC01152	long intergenic non-protein coding RNA 1152 [Source:HGNC Symbol;Acc:HGNC:16752]	519	lincRNA
ENSG00000256151	-1.90835	-1.03096	-6.6527	1.68956e-10	6.84555e-10	13.1073	ENST00000542980	ADGRD1-AS1	ADGRD1 antisense RNA 1 [Source:HGNC Symbol;Acc:HGNC:53314]	1277	lincRNA
ENSG00000256268	4.5196	-1.29044	15.7386	1.13676e-39	2.54634e-37	79.5007	ENST00000541391	LINC02454	long intergenic non-protein coding RNA 2454 [Source:HGNC Symbol;Acc:HGNC:53387]	612	lincRNA
ENSG00000256542	-3.17921	-1.42335	-11.2846	2.6469e-24	5.18792e-23	44.4388	ENST00000537762	ENSG00000256542		3039	antisense
ENSG00000256616	-1.173	0.506256	-7.60416	5.22741e-13	2.81669e-12	18.7705	ENST00000591780	ENSG00000256616		3365	processed_transcript
ENSG00000256969	2.81423	-1.18521	11.7343	8.35978e-26	1.89973e-24	47.8591	ENST00000543206	ENSG00000256969		542	lincRNA
ENSG00000256973	1.11208	-1.57257	4.1706	4.14201e-05	8.2211e-05	1.1019	ENST00000543604	ENSG00000256973		738	lincRNA
ENSG00000257261	-1.14804	1.38308	-8.96304	6.29548e-17	5.16823e-16	27.654	ENST00000551021	ENSG00000257261		281	lincRNA
ENSG00000257354	1.01264	4.2374	6.01336	6.1242e-09	2.07403e-08	9.60428	ENST00000550290	ENSG00000257354		8693	lincRNA
ENSG00000257501	1.32127	0.342825	4.0969	5.59662e-05	0.00010794	0.816241	ENST00000552582	ENSG00000257501		1641	processed_transcript
ENSG00000257557	-1.06962	1.04283	-9.81944	1.45345e-19	1.70076e-18	33.6467	ENST00000552885	PPP1R12A-AS1	PPP1R12A antisense RNA 1 [Source:HGNC Symbol;Acc:HGNC:51903]	3234	bidirectional_promoter_lncRNA
ENSG00000257989	2.17849	-0.734013	8.81799	1.71343e-16	1.35008e-15	26.6668	ENST00000547538	ENSG00000257989		512	lincRNA
ENSG00000258117	-4.30801	-2.06792	-13.6151	3.07889e-32	1.93108e-30	62.5353	ENST00000551729	ENSG00000258117		474	lincRNA
ENSG00000258168	1.03882	-0.968963	4.43306	1.37087e-05	2.98634e-05	2.15502	ENST00000546836	ENSG00000258168		783	antisense
ENSG00000258515	1.09055	-0.39296	4.48557	1.0919e-05	2.41823e-05	2.37237	ENST00000555435	ENSG00000258515		478	antisense
ENSG00000258559	1.06328	-0.317095	4.23629	3.15634e-05	6.37776e-05	1.36021	ENST00000554532	ENSG00000258559		1367	sense_overlapping
ENSG00000258682	1.26918	-0.215894	5.31726	2.26899e-07	6.35316e-07	6.09872	ENST00000557322	ENSG00000258682		576	sense_overlapping
ENSG00000258789	-1.05546	0.360494	-9.91719	7.15302e-20	8.69453e-19	34.3471	ENST00000556328	ENSG00000258789		718	antisense
ENSG00000258844	1.391	0.217495	6.7223	1.12614e-10	4.67141e-10	13.504	ENST00000556542	ENSG00000258844		879	lincRNA
ENSG00000258926	-1.10159	-0.714331	-4.47093	1.16367e-05	2.5699e-05	2.31154	ENST00000556543	ENSG00000258926		593	antisense
ENSG00000258998	-1.40563	-1.58341	-3.48012	0.000587476	0.0009852	-1.39583	ENST00000556405	LINC02302	long intergenic non-protein coding RNA 2302 [Source:HGNC Symbol;Acc:HGNC:53221]	2904	lincRNA
ENSG00000259005	2.66792	-1.34169	11.4212	9.31059e-25	1.94653e-23	45.473	ENST00000556370	ENSG00000259005		589	lincRNA
ENSG00000259104	-1.34791	4.52244	-5.86057	1.39083e-08	4.50584e-08	8.80634	ENST00000556013	PTCSC3	papillary thyroid carcinoma susceptibility candidate 3 (non-protein coding) [Source:HGNC Symbol;Acc:HGNC:43959]	571	lincRNA
ENSG00000259319	-1.14291	0.816798	-9.44859	2.07987e-18	2.11769e-17	31.0189	ENST00000560419	ENSG00000259319		4059	antisense
ENSG00000259342	2.31641	-1.00312	9.235	9.42316e-18	8.7429e-17	29.5276	ENST00000559553	ENSG00000259342		729	antisense
ENSG00000259351	1.96349	-0.219914	6.40581	6.96153e-10	2.61141e-09	11.724	ENST00000558050	ENSG00000259351		1072	antisense
ENSG00000259583	1.00771	0.896596	5.82137	1.71244e-08	5.45753e-08	8.60414	ENST00000560461	ENSG00000259583		688	antisense
ENSG00000259668	1.72236	-0.887723	7.68012	3.22846e-13	1.8015e-12	19.2439	ENST00000559977	ENSG00000259668		1053	antisense
ENSG00000259704	-1.14838	0.210195	-6.59047	2.42237e-10	9.59161e-10	12.7551	ENST00000558221	ENSG00000259704		402	sense_overlapping
ENSG00000259865	1.04206	2.88775	7.23474	5.22226e-12	2.55094e-11	16.5117	ENST00000566446	ENSG00000259865		1246	lincRNA
ENSG00000259884	-1.6413	-0.357413	-4.93536	1.4299e-06	3.5364e-06	4.32253	ENST00000564363	ENSG00000259884		687	lincRNA
ENSG00000259953	1.37923	1.49606	10.669	2.7842e-22	4.23847e-21	39.8324	ENST00000568421	ENSG00000259953		2917	sense_overlapping
ENSG00000260051	1.20912	-1.07833	5.04301	8.59997e-07	2.17496e-06	4.81224	ENST00000563610	ENSG00000260051		570	antisense
ENSG00000260057	-1.73815	2.47899	-7.38657	2.04542e-12	1.04811e-11	17.4312	ENST00000563603	LINC01571	long intergenic non-protein coding RNA 1571 [Source:HGNC Symbol;Acc:HGNC:51384]	811	lincRNA
ENSG00000260260	-1.20176	4.65281	-7.88238	8.82492e-14	5.2614e-13	20.5186	ENST00000563192	SNHG19	small nucleolar RNA host gene 19 [Source:HGNC Symbol;Acc:HGNC:49574]	342	lincRNA
ENSG00000260261	1.25931	1.1202	6.22279	1.94206e-09	6.85845e-09	10.7231	ENST00000607976	ENSG00000260261		1304	processed_transcript
ENSG00000260317	1.04603	0.430809	8.15337	1.5055e-14	9.87708e-14	22.2581	ENST00000569134	ENSG00000260317		1805	lincRNA
ENSG00000260412	-3.47662	-1.24034	-11.0335	1.78761e-23	3.25928e-22	42.5486	ENST00000566293	ENSG00000260412		6881	sense_overlapping
ENSG00000260528	1.18673	-1.32843	4.14729	4.55785e-05	8.96701e-05	1.01105	ENST00000566898	FAM157C	family with sequence similarity 157 member C (non-protein coding) [Source:HGNC Symbol;Acc:HGNC:34081]	561	lincRNA
ENSG00000260572	-1.0262	1.16481	-10.5909	4.99078e-22	7.38259e-21	39.2552	ENST00000566372	ENSG00000260572		1715	antisense
ENSG00000260604	2.22417	-1.92712	7.79611	1.5382e-13	8.86729e-13	19.9724	ENST00000566733	ENSG00000260604		7060	lincRNA
ENSG00000260618	1.12846	-0.47962	4.21287	3.47883e-05	7.01132e-05	1.2677	ENST00000562062	ENSG00000260618		612	antisense
ENSG00000260751	1.43608	-0.514312	6.55061	3.04749e-10	1.20062e-09	12.5308	ENST00000568262	ENSG00000260751		1024	sense_intronic
ENSG00000260805	-1.24192	1.68168	-10.9156	4.3604e-23	7.27352e-22	41.6664	ENST00000564287	ENSG00000260805		1899	lincRNA
ENSG00000260807	2.13387	1.67918	8.35519	3.94629e-15	2.75012e-14	23.5761	ENST00000563863	ENSG00000260807		1728	lincRNA
ENSG00000260853	1.30406	-0.795946	5.19633	4.10981e-07	1.10346e-06	5.52464	ENST00000569974	ENSG00000260853		544	antisense
ENSG00000260884	1.15633	-1.58009	4.18295	3.93676e-05	7.86348e-05	1.15018	ENST00000564455	ENSG00000260884		513	lincRNA
ENSG00000260912	1.44366	2.63082	12.948	6.22637e-30	2.95847e-28	57.2739	ENST00000563205	ENSG00000260912		1965	sense_overlapping
ENSG00000260920	1.65414	1.00253	16.1328	4.67299e-41	1.83181e-38	82.6647	ENST00000565390	ENSG00000260920		2449	sense_overlapping
ENSG00000260943	5.04116	0.261045	11.0027	2.25757e-23	4.02258e-22	42.3177	ENST00000563933	LINC02555	long intergenic non-protein coding RNA 2555 [Source:HGNC Symbol;Acc:HGNC:53593]	1951	lincRNA
ENSG00000260992	1.48084	2.31448	11.2575	3.25401e-24	6.29912e-23	44.2344	ENST00000562781	DOCK9-DT	DOCK9 divergent transcript [Source:HGNC Symbol;Acc:HGNC:43696]	807	antisense
ENSG00000260997	2.40937	-0.985123	8.29789	5.78214e-15	3.94191e-14	23.2	ENST00000568457	ENSG00000260997		1911	sense_overlapping
ENSG00000261039	1.67479	-2.29683	5.17467	4.56634e-07	1.21356e-06	5.42293	ENST00000564830	LINC02544	long intergenic non-protein coding RNA 2544 [Source:HGNC Symbol;Acc:HGNC:53578]	544	lincRNA
ENSG00000261101	1.86998	-0.829335	9.61169	6.49059e-19	7.01879e-18	32.1687	ENST00000564612	ENSG00000261101		656	sense_overlapping
ENSG00000261136	1.18185	0.162399	6.72386	1.11593e-10	4.64131e-10	13.5129	ENST00000564211	ENSG00000261136		3047	antisense
ENSG00000261326	1.43982	3.05175	6.54988	3.0603e-10	1.20265e-09	12.5267	ENST00000566551	LINC01355	long intergenic non-protein coding RNA 1355 [Source:HGNC Symbol;Acc:HGNC:50584]	5444	lincRNA
ENSG00000261373	1.1287	-0.341418	5.51712	8.31409e-08	2.4097e-07	7.07066	ENST00000562298	VPS9D1-AS1	VPS9D1 antisense RNA 1 [Source:HGNC Symbol;Acc:HGNC:48915]	931	antisense
ENSG00000261399	-3.2614	0.400787	-12.532	1.6603e-28	6.05431e-27	54.0209	ENST00000570022	ENSG00000261399		468	antisense
ENSG00000261409	-2.78353	1.09102	-8.13423	1.70774e-14	1.11109e-13	22.1341	ENST00000564206	ENSG00000261409		4996	sense_overlapping
ENSG00000261505	1.30978	1.241	6.70282	1.26186e-10	5.19318e-10	13.3927	ENST00000567829	ENSG00000261505		2926	antisense
ENSG00000262001	1.50619	1.26218	10.1204	1.62296e-20	2.08591e-19	35.8129	ENST00000572856	DLGAP1-AS2	DLGAP1 antisense RNA 2 [Source:HGNC Symbol;Acc:HGNC:28146]	2261	antisense
ENSG00000262185	-1.84702	1.32983	-13.1476	1.27814e-30	6.46491e-29	58.8428	ENST00000576810	ENSG00000262185		1394	sense_overlapping
ENSG00000262420	-1.71831	0.394136	-13.2027	8.24415e-31	4.45752e-29	59.2773	ENST00000572811	ENSG00000262420		2597	antisense
ENSG00000262580	1.57314	1.88153	6.91205	3.6741e-11	1.63201e-10	14.6	ENST00000572730	ENSG00000262580		750	antisense
ENSG00000262772	3.59384	-1.43071	14.8623	1.35972e-36	1.93822e-34	72.4751	ENST00000576963	LINC01977	long intergenic non-protein coding RNA 1977 [Source:HGNC Symbol;Acc:HGNC:52804]	1788	lincRNA
ENSG00000262903	2.13772	-0.440019	8.96941	6.02336e-17	4.97086e-16	27.6976	ENST00000575741	ENSG00000262903		874	antisense
ENSG00000263272	1.17304	1.19676	5.19178	4.20196e-07	1.12435e-06	5.50322	ENST00000575890	ENSG00000263272		1938	antisense
ENSG00000264112	1.44014	2.6127	6.13059	3.23095e-09	1.12581e-08	10.227	ENST00000582096	ENSG00000264112		2483	lincRNA
ENSG00000264608	-1.05417	0.315255	-5.88615	1.21362e-08	3.98109e-08	8.93886	ENST00000582858	ENSG00000264608		458	sense_intronic
ENSG00000264727	1.97132	-1.23618	7.90829	7.46294e-14	4.46637e-13	20.6834	ENST00000577346	ENSG00000264727		2607	lincRNA
ENSG00000265206	1.53745	-0.571183	4.88496	1.80902e-06	4.40456e-06	4.09624	ENST00000579003	ENSG00000265206		1625	antisense
ENSG00000265413	1.31046	-0.083052	5.66966	3.79427e-08	1.14854e-07	7.83147	ENST00000578897	ENSG00000265413		2315	sense_intronic
ENSG00000265666	1.02745	1.47393	9.78374	1.8815e-19	2.16926e-18	33.3917	ENST00000581080	RARA-AS1	RARA antisense RNA 1 [Source:HGNC Symbol;Acc:HGNC:49577]	1790	antisense
ENSG00000266490	1.03861	-0.655125	5.48879	9.60194e-08	2.76254e-07	6.93112	ENST00000580085	ENSG00000266490		462	lincRNA
ENSG00000266767	-1.31013	-0.225563	-8.24862	8.02111e-15	5.3979e-14	22.8778	ENST00000579509	ENSG00000266767		1057	antisense
ENSG00000266903	-1.8167	-1.03483	-7.47916	1.14798e-12	6.02017e-12	17.9981	ENST00000590796	ENSG00000266903		829	antisense
ENSG00000267034	-2.90114	-0.756445	-10.381	2.37807e-21	3.27089e-20	37.7113	ENST00000587099	ENSG00000267034		1412	lincRNA
ENSG00000267072	-1.68267	0.975841	-9.41099	2.71682e-18	2.74837e-17	30.7551	ENST00000632058	NAGPA-AS1	NAGPA antisense RNA 1 [Source:HGNC Symbol;Acc:HGNC:44184]	2265	lincRNA
ENSG00000267082	1.07512	-0.279956	7.33062	2.89339e-12	1.45879e-11	17.0909	ENST00000588634	ENSG00000267082		569	antisense
ENSG00000267100	-1.01191	5.49359	-11.394	1.14673e-24	2.33516e-23	45.2667	ENST00000591501	ILF3-DT	ILF3 divergent tranacript [Source:HGNC Symbol;Acc:HGNC:27115]	1983	lincRNA
ENSG00000267121	2.66253	0.977154	9.27627	7.04641e-18	6.65588e-17	29.8145	ENST00000590522	ENSG00000267121		386	antisense
ENSG00000267128	-2.04214	1.57143	-10.6253	3.86045e-22	5.76493e-21	39.5092	ENST00000586627	RNF157-AS1	RNF157 antisense RNA 1 [Source:HGNC Symbol;Acc:HGNC:44127]	864	antisense
ENSG00000267199	3.08373	-1.11267	11.6288	1.88734e-25	4.22763e-24	47.0529	ENST00000586591	ENSG00000267199		361	antisense
ENSG00000267272	-1.14933	-0.359892	-6.60043	2.28697e-10	9.07841e-10	12.8113	ENST00000469312	LINC01140	long intergenic non-protein coding RNA 1140 [Source:HGNC Symbol;Acc:HGNC:27922]	1298	lincRNA
ENSG00000267278	1.04693	1.36486	8.25998	7.43862e-15	5.02748e-14	22.952	ENST00000585346	MAP3K14-AS1	MAP3K14 antisense RNA 1 [Source:HGNC Symbol;Acc:HGNC:44359]	488	antisense
ENSG00000267296	-1.81964	2.59897	-11.4014	1.08338e-24	2.23518e-23	45.323	ENST00000592982	CEBPA-DT	CEBPA divergent transcript [Source:HGNC Symbol;Acc:HGNC:25710]	2198	antisense
ENSG00000267365	1.72893	1.10895	10.2809	4.98227e-21	6.6205e-20	36.9802	ENST00000590966	KCNJ2-AS1	KCNJ2 antisense RNA 1 [Source:HGNC Symbol;Acc:HGNC:43720]	2442	antisense
ENSG00000267443	-1.96742	-1.73518	-4.07579	6.09569e-05	0.000116989	0.735259	ENST00000591757	ENSG00000267443		529	lincRNA
ENSG00000267470	1.10513	0.910717	6.96518	2.67524e-11	1.21941e-10	14.9107	ENST00000592575	ZNF571-AS1	ZNF571 antisense RNA 1 [Source:HGNC Symbol;Acc:HGNC:44324]	310	antisense
ENSG00000267480	-1.43344	-0.242339	-9.47511	1.72218e-18	1.77656e-17	31.2052	ENST00000587619	ENSG00000267480		527	antisense
ENSG00000267519	1.2528	2.71012	6.08815	4.07655e-09	1.40794e-08	10.0006	ENST00000587762	ENSG00000267519		1774	lincRNA
ENSG00000267523	1.02332	-0.222697	4.388	1.66369e-05	3.5492e-05	1.97025	ENST00000589456	ENSG00000267523		549	antisense
ENSG00000267530	-1.83322	-0.605179	-9.20518	1.16203e-17	1.05934e-16	29.3208	ENST00000586061	LINC01836	long intergenic non-protein coding RNA 1836 [Source:HGNC Symbol;Acc:HGNC:52652]	829	lincRNA
ENSG00000267632	1.52412	-1.30925	5.46052	1.10789e-07	3.17582e-07	6.79252	ENST00000591237	ENSG00000267632		1736	sense_intronic
ENSG00000267712	-2.7699	-1.14883	-10.7526	1.48783e-22	2.33291e-21	40.4522	ENST00000591974	LINC01539	long intergenic non-protein coding RNA 1539 [Source:HGNC Symbol;Acc:HGNC:51307]	1884	lincRNA
ENSG00000267731	1.80669	-0.562766	7.659	3.6925e-13	2.03493e-12	19.112	ENST00000591222	ENSG00000267731		2919	lincRNA
ENSG00000267750	1.73064	2.17556	9.35038	4.17484e-18	4.09134e-17	30.3311	ENST00000586388	RUNDC3A-AS1	RUNDC3A antisense RNA 1 [Source:HGNC Symbol;Acc:HGNC:51344]	2100	antisense
ENSG00000267934	1.21846	-0.732234	4.8386	2.24231e-06	5.39256e-06	3.88979	ENST00000600671	ENSG00000267934		5134	antisense
ENSG00000268030	1.05364	-0.462962	5.96188	8.08733e-09	2.69807e-08	9.33368	ENST00000597411	ENSG00000268030		2001	antisense
ENSG00000268119	1.40924	-0.192387	7.70826	2.69868e-13	1.51668e-12	19.42	ENST00000599993	ENSG00000268119		929	lincRNA
ENSG00000268189	1.03417	-1.16305	3.90272	0.000121201	0.000225152	0.085166	ENST00000597164	ENSG00000268189		237	antisense
ENSG00000268218	1.10743	-0.983877	4.83634	2.26575e-06	5.44058e-06	3.87979	ENST00000602042	ENSG00000268218		3660	antisense
ENSG00000268230	1.38595	-0.732288	6.35122	9.47417e-10	3.52026e-09	11.4232	ENST00000600123	ENSG00000268230		1765	processed_transcript
ENSG00000268555	-1.20559	-0.0667067	-6.53371	3.35823e-10	1.31314e-09	12.4359	ENST00000596996	ENSG00000268555		1178	lincRNA
ENSG00000268895	1.28115	0.194764	7.73965	2.20854e-13	1.25471e-12	19.617	ENST00000599728	A1BG-AS1	A1BG antisense RNA 1 [Source:HGNC Symbol;Acc:HGNC:37133]	559	antisense
ENSG00000269176	-1.01422	0.405828	-8.98414	5.43843e-17	4.51188e-16	27.7984	ENST00000601484	ENSG00000269176		763	antisense
ENSG00000269514	1.12565	-0.61512	5.20403	3.95855e-07	1.06833e-06	5.56085	ENST00000595310	ENSG00000269514		3645	lincRNA
ENSG00000269680	1.17773	0.243589	5.83188	1.61969e-08	5.19361e-08	8.65826	ENST00000594056	ENSG00000269680		686	antisense
ENSG00000269821	1.06185	2.25207	5.57594	6.15553e-08	1.81768e-07	7.36207	ENST00000597346	KCNQ1OT1	KCNQ1 opposite strand/antisense transcript 1 (non-protein coding) [Source:HGNC Symbol;Acc:HGNC:6295]	91667	antisense
ENSG00000269843	1.02959	-0.476414	6.74632	9.7837e-11	4.09089e-10	13.6416	ENST00000596135	ENSG00000269843		482	lincRNA
ENSG00000269899	1.80781	0.418018	10.767	1.33492e-22	2.13587e-21	40.5595	ENST00000602711	ENSG00000269899		238	sense_intronic
ENSG00000269929	1.68356	-1.33314	6.77114	8.45731e-11	3.5648e-10	13.7841	ENST00000602652	ENSG00000269929		1435	lincRNA
ENSG00000270039	1.12362	-0.26182	7.11322	1.0961e-11	5.14577e-11	15.7849	ENST00000602802	ENSG00000270039		578	lincRNA
ENSG00000270060	1.01917	-0.826068	5.26495	2.93748e-07	8.08065e-07	5.84908	ENST00000524412	ENSG00000270060		574	sense_intronic
ENSG00000270069	3.06126	3.11885	12.7278	3.54957e-29	1.46466e-27	55.5493	ENST00000602507	MIR222HG	MIR222 host gene [Source:HGNC Symbol;Acc:HGNC:49555]	1758	lincRNA
ENSG00000270076	1.14689	0.58179	6.34801	9.64691e-10	3.56754e-09	11.4056	ENST00000602443	ENSG00000270076		707	lincRNA
ENSG00000270175	-1.13087	0.114131	-9.29695	6.09016e-18	5.85851e-17	29.9584	ENST00000602306	ENSG00000270175		775	antisense
ENSG00000270607	2.61417	-0.50068	12.5058	2.04057e-28	7.11026e-27	53.8166	ENST00000603468	ENSG00000270607		1686	lincRNA
ENSG00000270673	-1.09951	0.362898	-9.22665	9.99323e-18	9.16338e-17	29.4697	ENST00000603538	YTHDF3-AS1	YTHDF3 antisense RNA 1 (head to head) [Source:HGNC Symbol;Acc:HGNC:48728]	718	lincRNA
ENSG00000270959	-1.06079	0.412223	-9.88933	8.75765e-20	1.05631e-18	34.1471	ENST00000605573	LPP-AS2	LPP antisense RNA 2 [Source:HGNC Symbol;Acc:HGNC:27952]	2852	antisense
ENSG00000271327	1.19822	0.0755385	5.20405	3.95802e-07	1.06833e-06	5.56098	ENST00000605595	ENSG00000271327		1495	lincRNA
ENSG00000271614	-1.07443	1.49502	-11.1289	8.66459e-24	1.63688e-22	43.2652	ENST00000605386	ATP2B1-AS1	ATP2B1 antisense RNA 1 [Source:HGNC Symbol;Acc:HGNC:27883]	3632	lincRNA
ENSG00000271714	-1.32028	-0.405115	-7.79026	1.59713e-13	9.17325e-13	19.9355	ENST00000606270	ENSG00000271714		1962	antisense
ENSG00000271856	1.32782	-1.81857	4.08449	5.88512e-05	0.000113087	0.768583	ENST00000607746	LINC01215	long intergenic non-protein coding RNA 1215 [Source:HGNC Symbol;Acc:HGNC:49651]	2592	lincRNA
ENSG00000271857	3.94612	-1.5448	14.5912	1.21277e-35	1.26775e-33	70.3059	ENST00000606796	ENSG00000271857		927	antisense
ENSG00000272037	1.09675	-0.948593	4.79516	2.73804e-06	6.46574e-06	3.69787	ENST00000606361	ENSG00000272037		1430	antisense
ENSG00000272079	1.70636	1.20661	8.53231	1.20074e-15	8.83928e-15	24.748	ENST00000607794	ENSG00000272079		1269	lincRNA
ENSG00000272106	-1.02654	4.63925	-11.423	9.18072e-25	1.94532e-23	45.4869	ENST00000607222	ENSG00000272106		2038	antisense
ENSG00000272143	-1.10591	2.14184	-8.67723	4.49093e-16	3.43501e-15	25.717	ENST00000606448	FGF14-AS2	FGF14 antisense RNA 2 [Source:HGNC Symbol;Acc:HGNC:44368]	1074	lincRNA
ENSG00000272168	1.53334	0.397249	8.19768	1.1238e-14	7.40385e-14	22.5459	ENST00000606336	CASC15	cancer susceptibility 15 (non-protein coding) [Source:HGNC Symbol;Acc:HGNC:28245]	1288	lincRNA
ENSG00000272384	2.46504	-1.39266	11.058	1.48432e-23	2.73813e-22	42.7326	ENST00000607710	ENSG00000272384		860	lincRNA
ENSG00000272482	3.62208	-0.125555	13.4908	8.30742e-32	5.01001e-30	61.5516	ENST00000606790	ENSG00000272482		345	lincRNA
ENSG00000272505	1.04178	-0.652121	4.68011	4.6163e-06	1.0676e-05	3.19655	ENST00000606115	ENSG00000272505		2860	lincRNA
ENSG00000272512	1.5652	0.0998843	8.21013	1.03502e-14	6.87673e-14	22.6269	ENST00000606034	ENSG00000272512		2086	lincRNA
ENSG00000272578	1.6492	0.147112	7.20163	6.3964e-12	3.09554e-11	16.3129	ENST00000458554	ENSG00000272578		438	processed_transcript
ENSG00000272622	-1.22851	0.373727	-7.60952	5.05318e-13	2.7322e-12	18.8038	ENST00000607970	ENSG00000272622		584	lincRNA
ENSG00000272630	1.01268	-0.157435	5.36909	1.7535e-07	4.94513e-07	6.34802	ENST00000608005	ENSG00000272630		3005	lincRNA
ENSG00000272720	1.18376	-0.467944	5.04695	8.44037e-07	2.14151e-06	4.83029	ENST00000609162	ENSG00000272720		1433	lincRNA
ENSG00000272733	2.2803	-1.12011	9.19824	1.22007e-17	1.10583e-16	29.2727	ENST00000608615	ENSG00000272733		1081	lincRNA
ENSG00000272767	-1.32261	0.0490399	-11.3295	1.87899e-24	3.72943e-23	44.778	ENST00000609436	JMJD1C-AS1	JMJD1C antisense RNA 1 [Source:HGNC Symbol;Acc:HGNC:28222]	1335	antisense
ENSG00000272812	1.02635	-0.237982	5.77718	2.16243e-08	6.78139e-08	8.37743	ENST00000609090	ENSG00000272812		574	sense_intronic
ENSG00000272902	-1.52478	0.622961	-12.671	5.55672e-29	2.17823e-27	55.1052	ENST00000610202	TBC1D8-AS1	TBC1 domain family member 8 antisense RNA 1 [Source:HGNC Symbol;Acc:HGNC:52782]	2478	lincRNA
ENSG00000272983	1.00454	-0.124126	6.25961	1.58246e-09	5.69105e-09	10.9228	ENST00000608335	ENSG00000272983		7063	lincRNA
ENSG00000273002	1.32268	-0.394695	7.74609	2.11951e-13	1.20851e-12	19.6574	ENST00000610146	ENSG00000273002		2157	antisense
ENSG00000273018	1.17689	-1.00988	3.70115	0.00026194	0.000462005	-0.640271	ENST00000608726	ENSG00000273018		906	processed_transcript
ENSG00000273055	1.12191	-1.60588	4.27877	2.64288e-05	5.40291e-05	1.52916	ENST00000608515	ENSG00000273055		625	antisense
ENSG00000273151	1.05453	1.51105	4.74698	3.41149e-06	7.99585e-06	3.48671	ENST00000609998	ENSG00000273151		6758	antisense
ENSG00000273356	1.11101	-0.298568	8.29864	5.75355e-15	3.93955e-14	23.2049	ENST00000609204	LINC02019	long intergenic non-protein coding RNA 2019 [Source:HGNC Symbol;Acc:HGNC:52854]	845	lincRNA
ENSG00000273373	1.61853	1.82869	6.9139	3.6337e-11	1.61865e-10	14.6109	ENST00000609909	ENSG00000273373		2850	antisense
ENSG00000274020	1.60998	0.0130867	6.83692	5.73869e-11	2.48571e-10	14.1635	ENST00000440862	LINC01138	long intergenic non-protein coding RNA 1138 [Source:HGNC Symbol;Acc:HGNC:49454]	531	lincRNA
ENSG00000274021	1.80131	-0.555141	8.62983	6.20108e-16	4.71864e-15	25.399	ENST00000611513	ENSG00000274021		2257	antisense
ENSG00000274460	1.25753	0.0475806	5.90792	1.08038e-08	3.5589e-08	9.05196	ENST00000616774	ENSG00000274460		1491	lincRNA
ENSG00000274536	1.56839	-0.427445	6.58846	2.45064e-10	9.67909e-10	12.7438	ENST00000618234	ENSG00000274536		1690	antisense
ENSG00000274565	3.22569	-0.834268	14.2461	1.95171e-34	1.70016e-32	67.5517	ENST00000611274	ENSG00000274565		1154	antisense
ENSG00000274964	1.23553	0.437103	12.9092	8.4645e-30	3.84454e-28	56.9696	ENST00000622688	ENSG00000274964		1357	sense_intronic
ENSG00000275131	1.1383	2.61585	6.87584	4.55673e-11	1.9958e-10	14.3893	ENST00000637601	ENSG00000275131		3404	processed_transcript
ENSG00000275180	1.22547	2.20697	6.91519	3.60605e-11	1.61091e-10	14.6183	ENST00000619323	ENSG00000275180		491	lincRNA
ENSG00000275494	-1.29982	1.1775	-9.31483	5.36768e-18	5.19538e-17	30.083	ENST00000613406	ENSG00000275494		534	sense_intronic
ENSG00000275560	1.09719	-0.322148	5.91716	1.02824e-08	3.39427e-08	9.10007	ENST00000614874	ENSG00000275560		549	sense_intronic
ENSG00000275582	1.64663	-1.49894	6.6998	1.28431e-10	5.27171e-10	13.3754	ENST00000619343	ENSG00000275582		669	antisense
ENSG00000275620	2.57529	-1.22984	8.50405	1.45312e-15	1.05976e-14	24.56	ENST00000612722	ENSG00000275620		7638	antisense
ENSG00000276115	1.9017	-1.07627	10.0193	3.40109e-20	4.19914e-19	35.0817	ENST00000614539	ENSG00000276115		1796	sense_intronic
ENSG00000276791	-1.62581	0.073253	-9.14397	1.78493e-17	1.56356e-16	28.8974	ENST00000621230	ENSG00000276791		3250	lincRNA
ENSG00000277013	-1.59332	1.41213	-12.3229	8.56678e-28	2.68654e-26	52.3955	ENST00000610908	ENSG00000277013		2040	lincRNA
ENSG00000277701	1.76676	-1.24019	6.48766	4.37096e-10	1.67982e-09	12.1785	ENST00000621110	ENSG00000277701		754	lincRNA
ENSG00000278156	1.02715	-0.309817	6.53951	3.24825e-10	1.27332e-09	12.4684	ENST00000617014	TSC22D1-AS1	TSC22D1 antisense RNA 1 [Source:HGNC Symbol;Acc:HGNC:43684]	1658	antisense
ENSG00000279159	1.29472	1.28084	5.90093	1.12154e-08	3.68673e-08	9.0156	ENST00000624945	ENSG00000279159		49287	antisense
ENSG00000279249	1.20345	-0.535891	5.16044	4.89245e-07	1.29148e-06	5.35633	ENST00000643467	ENSG00000279249		3326	antisense
ENSG00000279278	1.08066	0.346515	4.63321	5.69586e-06	1.30572e-05	2.99513	ENST00000624350	ENSG00000279278		8420	lincRNA
ENSG00000279529	1.3205	-0.0830709	7.52355	8.68992e-13	4.57242e-12	18.2714	ENST00000623966	ENSG00000279529		2717	antisense
ENSG00000280623	-3.48752	-1.36831	-11.9191	1.99859e-26	4.97428e-25	49.276	ENST00000629869	PCAT14	prostate cancer associated transcript 14 (non-protein coding) [Source:HGNC Symbol;Acc:HGNC:48977]	976	lincRNA
ENSG00000281026	1.12583	0.67769	4.97013	1.21447e-06	3.0471e-06	4.47973	ENST00000629393	N4BP2L2-IT2	N4BPL2 intronic transcript 2 [Source:HGNC Symbol;Acc:HGNC:25038]	4890	sense_intronic
ENSG00000281398	1.05742	-0.569753	5.52559	7.96325e-08	2.31658e-07	7.11245	ENST00000506188	SNHG4	small nucleolar RNA host gene 4 [Source:HGNC Symbol;Acc:HGNC:32964]	801	lincRNA
ENSG00000281404	2.07276	-0.11092	9.57728	8.30437e-19	8.82772e-18	31.9253	ENST00000414621	LINC01176	long intergenic non-protein coding RNA 1176 [Source:HGNC Symbol;Acc:HGNC:49548]	230	lincRNA
ENSG00000281406	1.49639	2.29264	12.1203	4.17637e-27	1.19065e-25	50.8264	ENST00000626538	BLACAT1	bladder cancer associated transcript 1 (non-protein coding) [Source:HGNC Symbol;Acc:HGNC:48597]	2994	lincRNA
ENSG00000281912	-1.19609	1.37567	-10.4849	1.09932e-21	1.5814e-20	38.4743	ENST00000626198	LINC01144	long intergenic non-protein coding RNA 1144 [Source:HGNC Symbol;Acc:HGNC:49460]	1710	lincRNA
ENSG00000282221	1.73477	-0.516962	9.75548	2.3074e-19	2.60288e-18	33.1901	ENST00000633182	ENSG00000282221		556	antisense
ENSG00000283162	-3.09346	-1.59825	-10.4688	1.23959e-21	1.76698e-20	38.3555	ENST00000637760	ENSG00000283162		1654	processed_transcript
ENSG00000283199	-1.08665	0.405127	-5.94922	8.65714e-09	2.88204e-08	9.26744	ENST00000637024	C13orf46	chromosome 13 open reading frame 46 [Source:HGNC Symbol;Acc:HGNC:53786]	458	processed_transcript
ENSG00000283646	-1.30992	-0.774826	-5.69261	3.36735e-08	1.02128e-07	7.94733	ENST00000635852	LINC02009	long intergenic non-protein coding RNA 2009 [Source:HGNC Symbol;Acc:HGNC:52845]	2951	lincRNA
ENSG00000283674	1.03484	0.605661	4.85926	2.03807e-06	4.92404e-06	3.9816	ENST00000641618	ENSG00000283674		4514	processed_transcript
ENSG00000283766	-3.63041	-0.185921	-8.58496	8.40838e-16	6.33863e-15	25.099	ENST00000640435	ENSG00000283766		762	lincRNA
ENSG00000284309	3.14103	-1.12928	9.02931	3.9735e-17	3.36781e-16	28.1079	ENST00000640097	ENSG00000284309		941	bidirectional_promoter_lncRNA
ENSG00000284610	2.17912	-0.622921	11.9112	2.12403e-26	5.20387e-25	49.2158	ENST00000641966	ENSG00000284610		3141	processed_transcript
ENSG00000285106	2.19204	-0.942796	11.4787	5.98954e-25	1.30439e-23	45.9096	ENST00000644432	ENSG00000285106		2812	lincRNA
ENSG00000285373	-1.27124	0.668089	-8.32739	4.7509e-15	3.2962e-14	23.3934	ENST00000459712	LINC02478	long intergenic non-protein coding RNA 2478 [Source:HGNC Symbol;Acc:HGNC:53446]	490	lincRNA

## Sheet: clPTC-FA
lncRNA DE in clPTC compared to FA in RNA-Seq PRJEB11591
Row.names	logFC	AveExpr	t	P.Value	adj.P.Val	B	ensembl_transcript_id	hgnc_symbol	description	transcript_length	transcript_biotype
ENSG00000116883	2.44079	2.5708	7.4235	1.62538e-12	1.83352e-11	17.8336	ENST00000373137	ENSG00000116883		1838	antisense
ENSG00000130600	1.39571	0.717663	3.14936	0.00182723	0.00303184	-2.20296	ENST00000417089	H19	H19, imprinted maternally expressed transcript (non-protein coding) [Source:HGNC Symbol;Acc:HGNC:4713]	1090	lincRNA
ENSG00000152292	-2.49987	0.761669	-7.58218	6.00626e-13	7.18917e-12	18.8074	ENST00000474753	SH2D6	SH2 domain containing 6 [Source:HGNC Symbol;Acc:HGNC:30439]	556	processed_transcript
ENSG00000152931	-2.14687	-1.83585	-3.79175	0.000185993	0.000364547	-0.0811067	ENST00000506884	PART1	prostate androgen-regulated transcript 1 (non-protein coding) [Source:HGNC Symbol;Acc:HGNC:17263]	2068	lincRNA
ENSG00000157306	1.42114	-0.606259	4.88488	1.80967e-06	4.99571e-06	4.31914	ENST00000553985	ZFHX2-AS1	ZFHX2 antisense RNA 1 [Source:HGNC Symbol;Acc:HGNC:52658]	2322	antisense
ENSG00000163364	1.44335	-0.175484	6.204	2.15525e-09	1.09722e-08	10.8231	ENST00000295549	LINC01116	long intergenic non-protein coding RNA 1116 [Source:HGNC Symbol;Acc:HGNC:49259]	1407	lincRNA
ENSG00000170919	1.27199	3.86762	7.29152	3.68328e-12	3.79959e-11	17.0338	ENST00000521507	TPT1-AS1	TPT1 antisense RNA 1 [Source:HGNC Symbol;Acc:HGNC:43686]	665	antisense
ENSG00000171889	4.44161	-0.909158	10.9834	2.61284e-23	3.41411e-21	42.2527	ENST00000304425	MIR31HG	MIR31 host gene [Source:HGNC Symbol;Acc:HGNC:37187]	745	sense_overlapping
ENSG00000173811	-1.05153	0.100115	-5.53547	7.5717e-08	2.79351e-07	7.37448	ENST00000446950	CCDC13-AS1	CCDC13 antisense RNA 1 [Source:HGNC Symbol;Acc:HGNC:41142]	554	antisense
ENSG00000174171	1.5464	2.56498	4.65491	5.16914e-06	1.301e-05	3.31462	ENST00000562920	ENSG00000174171		400	antisense
ENSG00000177133	-1.59754	3.70971	-6.56466	2.8109e-10	1.74901e-09	12.8044	ENST00000413472	LINC00982	long intergenic non-protein coding RNA 982 [Source:HGNC Symbol;Acc:HGNC:48664]	561	antisense
ENSG00000177640	-1.07219	2.93698	-8.28342	6.36624e-15	1.40595e-13	23.262	ENST00000454857	CASC2	cancer susceptibility 2 (non-protein coding) [Source:HGNC Symbol;Acc:HGNC:22933]	720	antisense
ENSG00000180139	1.39928	-0.141874	3.57368	0.000419366	0.000774518	-0.841415	ENST00000437930	ACTA2-AS1	ACTA2 antisense RNA 1 [Source:HGNC Symbol;Acc:HGNC:45169]	2450	antisense
ENSG00000180539	1.31429	-0.00837324	5.26842	2.8877e-07	9.49248e-07	6.08305	ENST00000623196	C9orf139	chromosome 9 open reading frame 139 [Source:HGNC Symbol;Acc:HGNC:31426]	4990	antisense
ENSG00000184608	-3.10211	-1.39243	-8.31663	5.10389e-15	1.1769e-13	23.4788	ENST00000529305	FAM167A-AS1	FAM167A antisense RNA 1 [Source:HGNC Symbol;Acc:HGNC:15548]	800	antisense
ENSG00000186056	1.20598	0.956074	6.77377	8.32789e-11	5.93552e-10	13.9897	ENST00000414532	MATN1-AS1	MATN1 antisense RNA 1 [Source:HGNC Symbol;Acc:HGNC:40364]	3925	antisense
ENSG00000186715	1.70424	1.61544	6.34857	9.61651e-10	5.3094e-09	11.6075	ENST00000545160	MST1L	macrophage stimulating 1 like [Source:HGNC Symbol;Acc:HGNC:7390]	559	processed_transcript
ENSG00000188185	1.17891	2.20453	4.85756	2.05417e-06	5.6212e-06	4.19767	ENST00000340510	LINC00265	long intergenic non-protein coding RNA 265 [Source:HGNC Symbol;Acc:HGNC:28019]	3049	lincRNA
ENSG00000196295	1.62895	4.79432	7.18028	7.28764e-12	6.8018e-11	16.3671	ENST00000626245	ENSG00000196295		451	antisense
ENSG00000196696	1.60146	2.04409	5.26993	2.86632e-07	9.442e-07	6.09021	ENST00000525331	ENSG00000196696		883	processed_transcript
ENSG00000197182	1.00575	0.790798	4.10902	5.32784e-05	0.000114127	1.09654	ENST00000435439	MIRLET7BHG	MIRLET7B host gene [Source:HGNC Symbol;Acc:HGNC:37189]	2264	lincRNA
ENSG00000197301	3.60746	1.67371	8.64192	5.71144e-16	1.72222e-14	25.6278	ENST00000439236	ENSG00000197301	uncharacterized LOC100129940 [Source:NCBI gene;Acc:100129940]	914	antisense
ENSG00000197536	1.11058	3.06954	6.66644	1.55983e-10	1.03199e-09	13.378	ENST00000621237	C5orf56	chromosome 5 open reading frame 56 [Source:HGNC Symbol;Acc:HGNC:33838]	486	processed_transcript
ENSG00000197670	2.10785	-1.25016	6.14799	2.93612e-09	1.44321e-08	10.5228	ENST00000424252	ENSG00000197670		2502	antisense
ENSG00000197880	-1.60155	-0.113006	-6.69401	1.32841e-10	8.9015e-10	13.5345	ENST00000612756	MDS2	myelodysplastic syndrome 2 translocation associated [Source:HGNC Symbol;Acc:HGNC:29633]	420	lincRNA
ENSG00000197989	1.62155	3.16548	9.23886	9.17054e-18	4.1084e-16	29.6864	ENST00000531126	SNHG12	small nucleolar RNA host gene 12 [Source:HGNC Symbol;Acc:HGNC:30062]	719	antisense
ENSG00000198221	1.74174	-0.110307	7.11259	1.1003e-11	9.5702e-11	15.9647	ENST00000359760	AFDN-DT	AFDN divergent transcript [Source:HGNC Symbol;Acc:HGNC:21236]	2238	lincRNA
ENSG00000198590	1.44313	-0.386233	5.2049	3.94169e-07	1.26392e-06	5.78342	ENST00000332506	C3orf35	chromosome 3 open reading frame 35 [Source:HGNC Symbol;Acc:HGNC:24082]	1845	lincRNA
ENSG00000203392	1.99779	-0.504825	6.8138	6.5787e-11	4.77565e-10	14.2196	ENST00000435356	ENSG00000203392		2205	antisense
ENSG00000203585	4.86499	-1.6309	11.7792	5.90671e-26	1.15772e-23	48.2558	ENST00000400306	LINC02408	long intergenic non-protein coding RNA 2408 [Source:HGNC Symbol;Acc:HGNC:53337]	1766	lincRNA
ENSG00000203709	1.43855	4.18987	4.75094	3.35071e-06	8.78581e-06	3.72913	ENST00000487977	MIR29B2CHG	MIR29B2 and MIR29C host gene [Source:HGNC Symbol;Acc:HGNC:32018]	3197	lincRNA
ENSG00000204282	3.5547	2.49223	11.7998	5.03583e-26	1.12802e-23	48.413	ENST00000589217	TNRC6C-AS1	TNRC6C antisense RNA 1 [Source:HGNC Symbol;Acc:HGNC:44360]	3192	antisense
ENSG00000204380	1.18792	-0.651539	4.3984	1.59122e-05	3.70182e-05	2.24271	ENST00000442666	PKP4-AS1	PKP4 antisense RNA 1 [Source:HGNC Symbol;Acc:HGNC:52580]	825	antisense
ENSG00000204584	1.31296	-0.715021	3.76689	0.000204447	0.000396148	-0.169816	ENST00000376609	ENSG00000204584	uncharacterized LOC729220 [Source:NCBI gene;Acc:729220]	2100	antisense
ENSG00000204860	-1.14068	2.27862	-6.74846	9.66174e-11	6.76322e-10	13.8448	ENST00000377680	FAM201A	family with sequence similarity 201 member A [Source:HGNC Symbol;Acc:HGNC:27239]	3437	antisense
ENSG00000204934	-1.56235	1.862	-6.8873	4.25696e-11	3.20909e-10	14.6441	ENST00000488315	ATP6V0E2-AS1	ATP6V0E2 antisense RNA 1 [Source:HGNC Symbol;Acc:HGNC:44180]	2936	antisense
ENSG00000205041	1.14819	-1.31786	2.84318	0.00482097	0.00743291	-3.08633	ENST00000378432	ENSG00000205041		1462	sense_intronic
ENSG00000205791	-1.4108	1.46273	-9.72451	2.88479e-19	1.96667e-17	33.0878	ENST00000381800	LOH12CR2	loss of heterozygosity, 12, chromosomal region 2 (non-protein coding) [Source:HGNC Symbol;Acc:HGNC:26524]	1540	lincRNA
ENSG00000205885	2.20719	1.55487	8.40148	2.89545e-15	7.32268e-14	24.0348	ENST00000541775	C1RL-AS1	C1RL antisense RNA 1 [Source:HGNC Symbol;Acc:HGNC:27461]	5272	antisense
ENSG00000205890	1.63083	-0.0210736	4.92848	1.47671e-06	4.16454e-06	4.51413	ENST00000382225	ENSG00000205890		3061	antisense
ENSG00000205959	1.8232	0.564279	7.00424	2.11656e-11	1.69325e-10	15.3259	ENST00000382488	ENSG00000205959		3204	lincRNA
ENSG00000206417	1.36905	1.70392	7.39272	1.96865e-12	2.1306e-11	17.6462	ENST00000502789	H1FX-AS1	H1FX antisense RNA 1 [Source:HGNC Symbol;Acc:HGNC:27953]	922	antisense
ENSG00000206573	1.19343	4.26223	7.22657	5.49056e-12	5.38075e-11	16.6437	ENST00000498199	THUMPD3-AS1	THUMPD3 antisense RNA 1 [Source:HGNC Symbol;Acc:HGNC:44478]	511	antisense
ENSG00000213073	1.98565	0.788407	8.21314	1.01463e-14	2.03967e-13	22.8049	ENST00000569097	ENSG00000213073		3131	processed_transcript
ENSG00000214145	1.59404	-1.21891	4.062	6.44448e-05	0.000136247	0.916724	ENST00000456816	LINC00887	long intergenic non-protein coding RNA 887 [Source:HGNC Symbol;Acc:HGNC:48574]	796	lincRNA
ENSG00000214548	4.49507	0.941708	8.45858	1.97368e-15	5.33574e-14	24.4108	ENST00000521404	MEG3	maternally expressed 3 (non-protein coding) [Source:HGNC Symbol;Acc:HGNC:14575]	1426	lincRNA
ENSG00000214797	7.3505	-1.71385	13.2346	6.39915e-31	1.00339e-27	59.5274	ENST00000399003	ENSG00000214797		2805	lincRNA
ENSG00000215158	1.13995	0.019742	4.99691	1.0703e-06	3.1194e-06	4.82303	ENST00000508395	ENSG00000215158		553	processed_transcript
ENSG00000215241	1.59633	-0.520687	5.7083	3.10281e-08	1.24112e-07	8.23703	ENST00000399866	LINC02449	long intergenic non-protein coding RNA 2449 [Source:HGNC Symbol;Acc:HGNC:53381]	517	lincRNA
ENSG00000215417	2.04652	0.202739	7.12506	1.02006e-11	8.9975e-11	16.0386	ENST00000400282	MIR17HG	miR-17-92a-1 cluster host gene [Source:HGNC Symbol;Acc:HGNC:23564]	931	lincRNA
ENSG00000215498	3.70506	-2.8146	8.1625	1.41762e-14	2.6781e-13	22.477	ENST00000415376	FAM230B	family with sequence similarity 230 member B (non-protein coding) [Source:HGNC Symbol;Acc:HGNC:32943]	1859	lincRNA
ENSG00000217801	1.7211	1.37449	8.34427	4.24471e-15	1.02879e-13	23.6596	ENST00000394517	ENSG00000217801		397	processed_transcript
ENSG00000218357	2.02807	-1.06314	5.58888	5.75951e-08	2.15535e-07	7.63883	ENST00000481625	LINC01644	long intergenic non-protein coding RNA 1644 [Source:HGNC Symbol;Acc:HGNC:52431]	465	lincRNA
ENSG00000219159	-3.65137	-0.605782	-7.19896	6.50182e-12	6.21637e-11	16.4785	ENST00000407635	ENSG00000219159		3398	lincRNA
ENSG00000223414	-2.69619	-1.49034	-5.00448	1.03262e-06	3.02644e-06	4.85745	ENST00000584179	LINC00473	long intergenic non-protein coding RNA 473 [Source:HGNC Symbol;Acc:HGNC:21160]	1717	lincRNA
ENSG00000223509	1.13262	-0.0819367	3.42587	0.000712004	0.001273	-1.33355	ENST00000604301	ENSG00000223509		628	processed_transcript
ENSG00000223704	1.93546	-1.02071	6.265	1.53569e-09	8.10764e-09	11.1524	ENST00000434868	LINC01422	long intergenic non-protein coding RNA 1422 [Source:HGNC Symbol;Acc:HGNC:50728]	6043	lincRNA
ENSG00000223745	1.65436	4.61429	6.94045	3.10147e-11	2.40748e-10	14.9531	ENST00000429859	CCDC18-AS1	CCDC18 antisense RNA 1 [Source:HGNC Symbol;Acc:HGNC:52262]	418	antisense
ENSG00000223804	1.20742	1.77419	7.60422	5.22548e-13	6.30274e-12	18.9437	ENST00000613290	ENSG00000223804		447	processed_transcript
ENSG00000223813	4.43142	-0.704309	10.1418	1.38688e-20	1.14454e-18	36.0742	ENST00000447171	ENSG00000223813		889	antisense
ENSG00000223914	4.51201	0.641685	7.11193	1.10472e-11	9.5702e-11	15.9607	ENST00000641941	LINC02471	long intergenic non-protein coding RNA 2471 [Source:HGNC Symbol;Acc:HGNC:53410]	4752	lincRNA
ENSG00000224020	1.78001	1.03436	7.2	6.46047e-12	6.21473e-11	16.4848	ENST00000429139	MIR181A2HG	MIR181A2 host gene [Source:HGNC Symbol;Acc:HGNC:37188]	662	antisense
ENSG00000224081	1.10143	1.46321	5.64224	4.37392e-08	1.69341e-07	7.90489	ENST00000418366	SLC44A3-AS1	SLC44A3 antisense RNA 1 [Source:HGNC Symbol;Acc:HGNC:49057]	893	processed_transcript
ENSG00000224189	2.78173	0.458396	9.44639	2.11267e-18	1.0686e-16	31.1296	ENST00000645228	HAGLR	HOXD antisense growth-associated long non-coding RNA [Source:HGNC Symbol;Acc:HGNC:43755]	2847	antisense
ENSG00000224307	1.59072	0.784968	6.39758	7.2935e-10	4.1286e-09	11.8764	ENST00000455981	ENSG00000224307		583	lincRNA
ENSG00000224397	1.24683	0.571412	3.9053	0.000119988	0.000242449	0.330714	ENST00000421019	SMIM25	small integral membrane protein 25 [Source:HGNC Symbol;Acc:HGNC:50328]	686	lincRNA
ENSG00000224568	-2.78211	3.20117	-5.5111	8.57288e-08	3.06901e-07	7.25452	ENST00000439893	LINC01886	long intergenic non-protein coding RNA 1886 [Source:HGNC Symbol;Acc:HGNC:52705]	580	lincRNA
ENSG00000224660	1.3545	3.87756	5.06056	7.90979e-07	2.37407e-06	5.11353	ENST00000420195	SH3BP5-AS1	SH3BP5 antisense RNA 1 [Source:HGNC Symbol;Acc:HGNC:44501]	5570	antisense
ENSG00000224885	-2.31925	-0.278621	-10.7667	1.33833e-22	1.61423e-20	40.6436	ENST00000454977	EIPR1-IT1	EIPR1 intronic transcript 1 [Source:HGNC Symbol;Acc:HGNC:41392]	718	sense_intronic
ENSG00000224945	1.77984	-0.325232	5.92632	9.78971e-09	4.32402e-08	9.35433	ENST00000456944	ENSG00000224945		583	sense_intronic
ENSG00000224975	1.28495	0.337745	4.56705	7.63981e-06	1.86592e-05	2.94165	ENST00000456273	INE1	inactivation escape 1 (non-protein coding) [Source:HGNC Symbol;Acc:HGNC:6060]	945	sense_intronic
ENSG00000225032	1.4466	1.96235	5.58941	5.74384e-08	2.15463e-07	7.64147	ENST00000425991	ENSG00000225032		521	antisense
ENSG00000225194	-1.04037	1.46541	-3.41721	0.000734005	0.00130786	-1.36177	ENST00000412122	LINC00092	long intergenic non-protein coding RNA 92 [Source:HGNC Symbol;Acc:HGNC:31408]	1726	lincRNA
ENSG00000225205	1.06764	0.17522	4.98715	1.12081e-06	3.26054e-06	4.77877	ENST00000450443	ENSG00000225205		1397	antisense
ENSG00000225285	1.82693	-0.714686	6.64519	1.76483e-10	1.15785e-09	13.2577	ENST00000454562	LINC01770	long intergenic non-protein coding RNA 1770 [Source:HGNC Symbol;Acc:HGNC:52560]	424	lincRNA
ENSG00000225313	1.13819	0.648835	4.33576	2.07827e-05	4.72279e-05	1.98886	ENST00000624012	ENSG00000225313		1047	antisense
ENSG00000225342	2.63751	2.6607	5.51687	8.32493e-08	3.01466e-07	7.28287	ENST00000412812	ENSG00000225342		585	antisense
ENSG00000225361	1.02563	1.41506	6.1219	3.38866e-09	1.65013e-08	10.3836	ENST00000455039	PPP1R26-AS1	PPP1R26 antisense RNA 1 [Source:HGNC Symbol;Acc:HGNC:48717]	643	antisense
ENSG00000225377	-1.16805	1.85614	-10.2732	5.27611e-21	4.59608e-19	37.0255	ENST00000442637	NRSN2-AS1	NRSN2 antisense RNA 1 [Source:HGNC Symbol;Acc:HGNC:51222]	762	antisense
ENSG00000225511	3.09744	-1.44881	8.98542	5.39019e-17	2.01234e-15	27.9459	ENST00000444476	LINC00475	long intergenic non-protein coding RNA 475 [Source:HGNC Symbol;Acc:HGNC:23569]	456	processed_transcript
ENSG00000225670	2.73386	-1.37822	6.66313	1.59019e-10	1.04766e-09	13.3593	ENST00000415675	CADM3-AS1	CADM3 antisense RNA 1 [Source:HGNC Symbol;Acc:HGNC:40812]	5044	antisense
ENSG00000225706	1.59884	-0.561972	3.80597	0.00017616	0.000347008	-0.030138	ENST00000447950	PTPRD-AS1	PTPRD antisense RNA 1 [Source:HGNC Symbol;Acc:HGNC:49753]	1668	lincRNA
ENSG00000225742	-1.18175	2.64141	-4.0955	5.62849e-05	0.000119911	1.04465	ENST00000432908	LINC02036	long intergenic non-protein coding RNA 2036 [Source:HGNC Symbol;Acc:HGNC:52876]	408	lincRNA
ENSG00000225756	1.5473	0.0299926	5.11495	6.0946e-07	1.87012e-06	5.36413	ENST00000425189	DBH-AS1	DBH antisense RNA 1 [Source:HGNC Symbol;Acc:HGNC:24155]	2139	antisense
ENSG00000225783	3.96585	1.1552	8.47968	1.71241e-15	4.88193e-14	24.5502	ENST00000613780	MIAT	myocardial infarction associated transcript (non-protein coding) [Source:HGNC Symbol;Acc:HGNC:33425]	10143	lincRNA
ENSG00000225855	1.90251	1.55094	7.12377	1.02809e-11	9.00587e-11	16.031	ENST00000543656	RUSC1-AS1	RUSC1 antisense RNA 1 [Source:HGNC Symbol;Acc:HGNC:26680]	1357	antisense
ENSG00000225889	2.2121	-0.245452	7.75242	2.03535e-13	2.77515e-12	19.8666	ENST00000451350	ENSG00000225889		1504	antisense
ENSG00000226025	2.1115	-1.7162	4.24422	3.05378e-05	6.73464e-05	1.62358	ENST00000598304	ENSG00000226025		2018	processed_transcript
ENSG00000226029	1.42249	-0.191411	5.05953	7.9489e-07	2.37407e-06	5.10879	ENST00000457898	LINC01772	long intergenic non-protein coding RNA 1772 [Source:HGNC Symbol;Acc:HGNC:52562]	3245	lincRNA
ENSG00000226312	2.2258	-1.1422	7.09732	1.20702e-11	1.02859e-10	15.8743	ENST00000601974	CFLAR-AS1	CFLAR antisense RNA 1 [Source:HGNC Symbol;Acc:HGNC:14437]	896	antisense
ENSG00000226419	1.69602	-0.458023	6.00189	6.51653e-09	3.03202e-08	9.74901	ENST00000413231	SLC16A1-AS1	SLC16A1 antisense RNA 1 [Source:HGNC Symbol;Acc:HGNC:49445]	377	antisense
ENSG00000226674	1.67288	-0.314263	7.0104	2.03958e-11	1.64848e-10	15.3621	ENST00000604253	TEX41	testis expressed 41 (non-protein coding) [Source:HGNC Symbol;Acc:HGNC:48667]	709	lincRNA
ENSG00000226891	3.09159	-0.137066	7.79864	1.51341e-13	2.11236e-12	20.1567	ENST00000447748	LINC01359	long intergenic non-protein coding RNA 1359 [Source:HGNC Symbol;Acc:HGNC:50591]	2804	lincRNA
ENSG00000226950	-1.44632	5.35217	-8.94224	7.27114e-17	2.53359e-15	27.6519	ENST00000623036	DANCR	differentiation antagonizing non-protein coding RNA [Source:HGNC Symbol;Acc:HGNC:28964]	748	lincRNA
ENSG00000227036	2.49711	-0.718856	7.62497	4.58216e-13	5.65734e-12	19.0722	ENST00000580199	LINC00511	long intergenic non-protein coding RNA 511 [Source:HGNC Symbol;Acc:HGNC:43564]	536	lincRNA
ENSG00000227039	3.49682	-0.0255824	8.33046	4.65443e-15	1.10578e-13	23.5692	ENST00000441379	ITGB2-AS1	ITGB2 antisense RNA 1 [Source:HGNC Symbol;Acc:HGNC:44304]	2282	antisense
ENSG00000227388	1.45865	-0.0608739	6.05708	4.82946e-09	2.29472e-08	10.0397	ENST00000574939	ENSG00000227388		546	lincRNA
ENSG00000227403	-1.29963	3.46209	-3.48515	0.000577028	0.00104599	-1.13843	ENST00000439050	LINC01806	long intergenic non-protein coding RNA 1806 [Source:HGNC Symbol;Acc:HGNC:52599]	2333	lincRNA
ENSG00000227517	1.11162	-1.55378	2.86886	0.00445751	0.00692703	-3.01549	ENST00000588185	LINC01483	long intergenic non-protein coding RNA 1483 [Source:HGNC Symbol;Acc:HGNC:51130]	437	lincRNA
ENSG00000227671	1.57629	4.04887	6.63489	1.87345e-10	1.21387e-09	13.1996	ENST00000606454	ENSG00000227671		660	processed_transcript
ENSG00000227695	1.40158	0.314975	4.74688	3.41319e-06	8.93469e-06	3.71145	ENST00000427093	DNMBP-AS1	DNMBP antisense RNA 1 [Source:HGNC Symbol;Acc:HGNC:20431]	474	antisense
ENSG00000227719	1.89222	-0.664396	5.896	1.15149e-08	4.98767e-08	9.197	ENST00000449931	ENSG00000227719		524	antisense
ENSG00000227782	1.89197	-0.695803	6.35247	9.40744e-10	5.21232e-09	11.6289	ENST00000442828	ENSG00000227782		802	antisense
ENSG00000228242	1.92884	0.65045	6.76514	8.76093e-11	6.2159e-10	13.9403	ENST00000630772	ENSG00000228242		761	antisense
ENSG00000228302	1.6522	-1.07673	5.17408	4.5793e-07	1.44765e-06	5.63911	ENST00000421657	ENSG00000228302		1914	antisense
ENSG00000228327	1.03034	1.24802	3.97464	9.13511e-05	0.000187977	0.587513	ENST00000506640	ENSG00000228327		6432	processed_transcript
ENSG00000228340	1.86531	-0.819065	4.55735	7.97388e-06	1.94147e-05	2.90082	ENST00000428772	MIR646HG	MIR646 host gene [Source:HGNC Symbol;Acc:HGNC:27659]	471	lincRNA
ENSG00000228393	1.35163	1.05329	5.33599	2.06766e-07	6.89808e-07	6.40497	ENST00000445184	LINC01004	long intergenic non-protein coding RNA 1004 [Source:HGNC Symbol;Acc:HGNC:48961]	686	antisense
ENSG00000228526	1.76306	2.77598	6.98512	2.37391e-11	1.88949e-10	15.2139	ENST00000632503	MIR34AHG	MIR34A host gene [Source:HGNC Symbol;Acc:HGNC:51913]	1764	lincRNA
ENSG00000228544	-1.31296	1.84666	-8.08032	2.43324e-14	4.28687e-13	21.9474	ENST00000414656	CCDC183-AS1	CCDC183 antisense RNA 1 [Source:HGNC Symbol;Acc:HGNC:44105]	2386	antisense
ENSG00000228559	-1.38645	1.50987	-8.04872	2.99259e-14	5.21376e-13	21.7446	ENST00000450618	ENSG00000228559		595	lincRNA
ENSG00000228613	-2.3351	-2.16015	-5.13117	5.6363e-07	1.75004e-06	5.43931	ENST00000438247	ENSG00000228613		786	antisense
ENSG00000228784	2.88581	-0.654717	8.15228	1.51639e-14	2.7817e-13	22.411	ENST00000433669	LINC00954	long intergenic non-protein coding RNA 954 [Source:HGNC Symbol;Acc:HGNC:48668]	2472	lincRNA
ENSG00000228801	-1.29645	1.44984	-10.3081	4.07551e-21	3.75906e-19	37.2797	ENST00000518942	ENSG00000228801		816	antisense
ENSG00000228956	1.46446	1.25571	4.72756	3.72609e-06	9.62811e-06	3.62755	ENST00000627379	SATB1-AS1	SATB1 antisense RNA 1 [Source:HGNC Symbol;Acc:HGNC:50687]	538	antisense
ENSG00000229116	4.0202	-2.16538	11.2317	3.96199e-24	5.64763e-22	44.1111	ENST00000624407	ENSG00000229116		503	lincRNA
ENSG00000229127	1.52395	-0.331167	5.13915	5.42335e-07	1.69204e-06	5.47636	ENST00000452057	ENSG00000229127		2199	antisense
ENSG00000229152	2.16345	2.166	6.71626	1.16662e-10	7.95332e-10	13.6611	ENST00000426991	ANKRD10-IT1	ANKRD10 intronic transcript 1 [Source:HGNC Symbol;Acc:HGNC:39891]	800	sense_intronic
ENSG00000229167	1.74862	-0.662684	5.63376	4.56998e-08	1.76062e-07	7.86249	ENST00000435872	ENSG00000229167		591	antisense
ENSG00000229431	1.12412	-0.527789	4.57001	7.54062e-06	1.84457e-05	2.95412	ENST00000436713	ENSG00000229431		731	antisense
ENSG00000229457	-2.36611	1.73291	-4.91316	1.58635e-06	4.43387e-06	4.44543	ENST00000455614	LINC01789	long intergenic non-protein coding RNA 1789 [Source:HGNC Symbol;Acc:HGNC:52578]	491	lincRNA
ENSG00000229848	-1.05915	0.39125	-4.65995	5.0537e-06	1.27604e-05	3.3362	ENST00000442532	ENSG00000229848		783	antisense
ENSG00000230102	-2.04663	0.626698	-8.0051	3.97886e-14	6.56866e-13	21.4655	ENST00000601913	LINC02028	long intergenic non-protein coding RNA 2028 [Source:HGNC Symbol;Acc:HGNC:27718]	749	lincRNA
ENSG00000230177	1.25573	-0.0770916	6.33172	1.05717e-09	5.79598e-09	11.5154	ENST00000444259	ENSG00000230177		557	antisense
ENSG00000230258	1.77527	-0.105902	4.51219	9.72204e-06	2.33501e-05	2.71182	ENST00000587325	ENSG00000230258		725	antisense
ENSG00000230461	-1.91975	0.257814	-5.33854	2.04163e-07	6.82575e-07	6.41718	ENST00000601854	PROX1-AS1	PROX1 antisense RNA 1 [Source:HGNC Symbol;Acc:HGNC:43656]	632	antisense
ENSG00000230555	-1.35867	0.981724	-7.41793	1.68284e-12	1.88478e-11	17.7996	ENST00000442526	ENSG00000230555		760	lincRNA
ENSG00000230565	1.1275	-0.28946	3.93223	0.000107981	0.000219603	0.429957	ENST00000418966	ZNF32-AS2	ZNF32 antisense RNA 2 [Source:HGNC Symbol;Acc:HGNC:23593]	905	antisense
ENSG00000230590	1.79829	5.32447	7.60737	5.12236e-13	6.27489e-12	18.9632	ENST00000602420	FTX	FTX transcript, XIST regulator (non-protein coding) [Source:HGNC Symbol;Acc:HGNC:37190]	751	lincRNA
ENSG00000230606	2.14966	-1.04665	5.44811	1.17952e-07	4.11911e-07	6.94644	ENST00000430893	ENSG00000230606		522	lincRNA
ENSG00000230630	2.0994	1.65728	8.00506	3.97974e-14	6.56866e-13	21.4652	ENST00000417354	DNM3OS	DNM3 opposite strand/antisense RNA [Source:HGNC Symbol;Acc:HGNC:41228]	4358	antisense
ENSG00000230910	2.95377	-0.334431	7.87583	9.2063e-14	1.36184e-12	20.6436	ENST00000419979	ENSG00000230910		534	antisense
ENSG00000230937	2.78719	-1.94657	5.2563	3.06498e-07	1.00541e-06	6.02566	ENST00000366437	MIR205HG	MIR205 host gene [Source:HGNC Symbol;Acc:HGNC:43562]	704	lincRNA
ENSG00000231064	1.17901	0.452022	4.94878	1.34272e-06	3.84195e-06	4.60538	ENST00000430312	ENSG00000231064		845	antisense
ENSG00000231107	-1.21697	1.36196	-5.41658	1.38239e-07	4.77131e-07	6.79327	ENST00000436671	LINC01508	long intergenic non-protein coding RNA 1508 [Source:HGNC Symbol;Acc:HGNC:51190]	755	lincRNA
ENSG00000231154	1.24868	-0.177708	4.74619	3.42383e-06	8.94372e-06	3.70847	ENST00000435306	MORF4L2-AS1	MORF4L2 antisense RNA 1 [Source:HGNC Symbol;Acc:HGNC:27991]	2086	antisense
ENSG00000231160	1.87354	2.7456	7.66776	3.49252e-13	4.55745e-12	19.338	ENST00000440181	KLF3-AS1	KLF3 antisense RNA 1 [Source:HGNC Symbol;Acc:HGNC:25796]	2368	antisense
ENSG00000231231	-1.1488	0.627304	-3.7998	0.000180365	0.000353958	-0.0522785	ENST00000414189	LINC01423	long intergenic non-protein coding RNA 1423 [Source:HGNC Symbol;Acc:HGNC:50732]	608	lincRNA
ENSG00000231249	-1.48792	-0.402426	-5.98248	7.23721e-09	3.32784e-08	9.64726	ENST00000412804	ITPR1-DT	ITPR1 divergent transcript [Source:HGNC Symbol;Acc:HGNC:44470]	858	antisense
ENSG00000231439	-2.01832	0.236483	-5.94312	8.94568e-09	4.0307e-08	9.44175	ENST00000527434	WASIR2	WASH and IL9R antisense RNA 2 [Source:HGNC Symbol;Acc:HGNC:38609]	1054	lincRNA
ENSG00000231551	1.96792	0.0851889	6.42761	6.15227e-10	3.52072e-09	12.042	ENST00000426101	ENSG00000231551		994	processed_transcript
ENSG00000231609	1.73293	-0.753955	6.51165	3.81086e-10	2.28944e-09	12.5081	ENST00000412297	ENSG00000231609		396	antisense
ENSG00000231711	1.01673	2.0617	5.78404	2.0857e-08	8.75909e-08	8.62151	ENST00000444890	LINC00899	long intergenic non-protein coding RNA 899 [Source:HGNC Symbol;Acc:HGNC:48583]	493	lincRNA
ENSG00000231731	1.78471	-0.584929	5.52975	7.79614e-08	2.8495e-07	7.34626	ENST00000595561	ENSG00000231731		613	antisense
ENSG00000231769	-1.21833	0.0554568	-6.25801	1.59667e-09	8.3732e-09	11.1146	ENST00000444038	ENSG00000231769		462	antisense
ENSG00000231856	-1.04919	1.78165	-7.67726	3.28779e-13	4.33215e-12	19.3971	ENST00000456688	ENSG00000231856		1181	antisense
ENSG00000231920	-1.1073	1.63752	-7.15899	8.29828e-12	7.65394e-11	16.2402	ENST00000417845	NEBL-AS1	NEBL antisense RNA 1 [Source:HGNC Symbol;Acc:HGNC:44899]	462	antisense
ENSG00000232415	-1.21454	0.193535	-5.60028	5.43167e-08	2.05721e-07	7.69548	ENST00000435932	ELN-AS1	ELN antisense RNA 1 [Source:HGNC Symbol;Acc:HGNC:40212]	532	antisense
ENSG00000232533	1.25578	1.60928	7.11066	1.11322e-11	9.59085e-11	15.9533	ENST00000429630	ENSG00000232533		648	antisense
ENSG00000232611	1.33172	0.553455	5.13258	5.59794e-07	1.74158e-06	5.44588	ENST00000435597	ENSG00000232611		3018	lincRNA
ENSG00000232807	1.17255	0.0143542	5.83952	1.55542e-08	6.66365e-08	8.90564	ENST00000448685	ENSG00000232807		510	antisense
ENSG00000232931	2.48429	1.78993	7.26258	4.40154e-12	4.39593e-11	16.8597	ENST00000412393	LINC00342	long intergenic non-protein coding RNA 342 [Source:HGNC Symbol;Acc:HGNC:42470]	654	lincRNA
ENSG00000232934	2.58782	-0.954303	9.99511	4.05608e-20	3.02854e-18	35.018	ENST00000424422	ENSG00000232934		551	antisense
ENSG00000232973	3.50964	-0.552907	12.8036	1.95102e-29	7.3238e-27	56.1578	ENST00000626456	CYP1B1-AS1	CYP1B1 antisense RNA 1 [Source:HGNC Symbol;Acc:HGNC:28543]	888	antisense
ENSG00000233038	1.04225	-0.765312	3.48066	0.000586361	0.00105923	-1.15334	ENST00000436151	ENSG00000233038		1114	antisense
ENSG00000233251	-1.20242	2.52905	-4.80278	2.64407e-06	7.05086e-06	3.95584	ENST00000447423	ENSG00000233251		1623	antisense
ENSG00000233429	2.07226	-0.793276	7.20091	6.42461e-12	6.21473e-11	16.4902	ENST00000425358	HOTAIRM1	HOXA transcript antisense RNA, myeloid-specific 1 [Source:HGNC Symbol;Acc:HGNC:37117]	637	antisense
ENSG00000233461	-1.04238	0.701693	-7.35852	2.43426e-12	2.579e-11	17.4387	ENST00000450783	ENSG00000233461		430	antisense
ENSG00000233559	-1.38423	0.0214499	-4.80288	2.64284e-06	7.05086e-06	3.95629	ENST00000447430	LINC00513	long intergenic non-protein coding RNA 513 [Source:HGNC Symbol;Acc:HGNC:43566]	1616	lincRNA
ENSG00000233593	-1.00441	1.24296	-4.38225	1.70512e-05	3.9318e-05	2.17696	ENST00000634619	ENSG00000233593		1131	lincRNA
ENSG00000233695	1.63416	0.819322	4.49558	1.04532e-05	2.49477e-05	2.64271	ENST00000458001	GAS6-AS1	GAS6 antisense RNA 1 [Source:HGNC Symbol;Acc:HGNC:39826]	7169	antisense
ENSG00000233705	-3.80705	8.43244	-9.70892	3.22766e-19	2.10874e-17	32.9773	ENST00000440512	SLC26A4-AS1	SLC26A4 antisense RNA 1 [Source:HGNC Symbol;Acc:HGNC:22385]	3840	antisense
ENSG00000233834	2.71867	1.55312	8.75649	2.6129e-16	8.36128e-15	26.3956	ENST00000439058	ENSG00000233834		667	lincRNA
ENSG00000233885	1.7382	-1.02621	5.34942	1.93406e-07	6.49382e-07	6.46937	ENST00000425008	YEATS2-AS1	YEATS2 antisense RNA 1 [Source:HGNC Symbol;Acc:HGNC:41101]	2442	antisense
ENSG00000233901	1.4972	0.623164	8.52684	1.24597e-15	3.61793e-14	24.8622	ENST00000427109	LINC01503	long intergenic non-protein coding RNA 1503 [Source:HGNC Symbol;Acc:HGNC:51184]	508	lincRNA
ENSG00000233967	1.407	-0.894501	4.96897	1.22114e-06	3.53275e-06	4.69647	ENST00000443221	ENSG00000233967		517	lincRNA
ENSG00000234084	2.19388	-1.25027	6.51773	3.68035e-10	2.22053e-09	12.542	ENST00000444302	ENSG00000234084		577	antisense
ENSG00000234290	1.94271	0.915256	6.52283	3.57436e-10	2.17233e-09	12.5705	ENST00000443093	ENSG00000234290		3730	antisense
ENSG00000234292	-1.5457	0.28396	-6.74489	9.8659e-11	6.84502e-10	13.8245	ENST00000440769	ENSG00000234292		1046	lincRNA
ENSG00000234353	2.59001	-1.38745	7.0905	1.25792e-11	1.06617e-10	15.8339	ENST00000430707	ENSG00000234353		906	processed_transcript
ENSG00000234380	1.53387	-0.701819	5.20239	3.9902e-07	1.27686e-06	5.77164	ENST00000419921	LINC01426	long intergenic non-protein coding RNA 1426 [Source:HGNC Symbol;Acc:HGNC:50734]	767	antisense
ENSG00000234449	1.21481	-1.05951	3.20437	0.00152239	0.00258344	-2.03536	ENST00000381108	FAM239A	family with sequence similarity 239 member A (non-protein coding) [Source:HGNC Symbol;Acc:HGNC:53414]	2198	lincRNA
ENSG00000234456	1.66766	5.24198	9.35803	3.9546e-18	1.87904e-16	30.5132	ENST00000446159	MAGI2-AS3	MAGI2 antisense RNA 3 [Source:HGNC Symbol;Acc:HGNC:40862]	670	antisense
ENSG00000234614	1.36297	-0.482163	4.90429	1.65337e-06	4.60478e-06	4.40575	ENST00000434182	ENSG00000234614		506	antisense
ENSG00000234771	2.10219	2.44272	7.12918	9.94822e-12	8.95028e-11	16.0631	ENST00000418747	SLC25A25-AS1	SLC25A25 antisense RNA 1 [Source:HGNC Symbol;Acc:HGNC:27844]	6391	antisense
ENSG00000234883	2.16984	-0.218161	5.88517	1.21998e-08	5.2698e-08	9.141	ENST00000456917	MIR155HG	MIR155 host gene [Source:HGNC Symbol;Acc:HGNC:35460]	1600	lincRNA
ENSG00000234899	-1.88889	0.617062	-8.03974	3.17345e-14	5.46809e-13	21.6871	ENST00000533179	SOX9-AS1	SOX9 antisense RNA 1 [Source:HGNC Symbol;Acc:HGNC:49321]	460	lincRNA
ENSG00000235016	1.49958	0.520477	6.09949	3.8314e-09	1.8485e-08	10.2644	ENST00000425674	SEMA3F-AS1	SEMA3F antisense RNA 1 [Source:HGNC Symbol;Acc:HGNC:40518]	565	antisense
ENSG00000235033	1.57054	-0.470534	4.80878	2.57222e-06	6.89359e-06	3.98223	ENST00000607215	ENSG00000235033		3053	antisense
ENSG00000235070	-2.56405	2.63119	-5.85486	1.43373e-08	6.17607e-08	8.98457	ENST00000423838	ENSG00000235070		1134	lincRNA
ENSG00000235257	1.23459	1.11587	7.08841	1.27394e-11	1.07395e-10	15.8216	ENST00000630762	ITGA9-AS1	ITGA9 antisense RNA 1 [Source:HGNC Symbol;Acc:HGNC:49668]	751	antisense
ENSG00000235280	-1.47518	1.19082	-7.96255	5.24849e-14	8.31276e-13	21.1941	ENST00000446789	MCF2L-AS1	MCF2L antisense RNA 1 [Source:HGNC Symbol;Acc:HGNC:39825]	712	antisense
ENSG00000235531	2.01764	0.334054	7.19184	6.7907e-12	6.45322e-11	16.4361	ENST00000521467	MSC-AS1	MSC antisense RNA 1 [Source:HGNC Symbol;Acc:HGNC:48724]	485	antisense
ENSG00000235609	1.23862	0.949504	8.74905	2.74953e-16	8.62254e-15	26.3455	ENST00000432230	ENSG00000235609		5929	lincRNA
ENSG00000235703	2.3181	1.71178	6.92045	3.4947e-11	2.68612e-10	14.8366	ENST00000455777	LINC00894	long intergenic non-protein coding RNA 894 [Source:HGNC Symbol;Acc:HGNC:48579]	284	antisense
ENSG00000235770	3.06623	-1.07849	10.3864	2.2844e-21	2.23871e-19	37.8496	ENST00000451392	LINC00607	long intergenic non-protein coding RNA 607 [Source:HGNC Symbol;Acc:HGNC:43944]	581	lincRNA
ENSG00000235865	2.00368	-1.54175	5.6162	5.00373e-08	1.90433e-07	7.77482	ENST00000414544	GSN-AS1	GSN antisense RNA 1 [Source:HGNC Symbol;Acc:HGNC:23372]	4763	antisense
ENSG00000235978	2.15266	-0.337887	8.17841	1.27637e-14	2.47081e-13	22.5799	ENST00000449914	ENSG00000235978		390	antisense
ENSG00000235997	-1.86935	3.31518	-10.5246	8.18613e-22	8.55724e-20	38.8601	ENST00000421976	LINC01936	long intergenic non-protein coding RNA 1936 [Source:HGNC Symbol;Acc:HGNC:52759]	2952	lincRNA
ENSG00000236013	-2.08825	-0.580303	-6.91355	3.6415e-11	2.77178e-10	14.7964	ENST00000446458	ENSG00000236013		755	lincRNA
ENSG00000236130	-1.05444	2.14389	-5.68531	3.49786e-08	1.38852e-07	8.12108	ENST00000430058	PTCSC2	papillary thyroid carcinoma susceptibility candidate 2 (non-protein coding) [Source:HGNC Symbol;Acc:HGNC:44086]	204	lincRNA
ENSG00000236200	1.00592	-0.678559	4.04616	6.86831e-05	0.00014417	0.856574	ENST00000453015	KDM4A-AS1	KDM4A antisense RNA 1 [Source:HGNC Symbol;Acc:HGNC:40528]	647	antisense
ENSG00000236255	1.01331	0.670444	4.88072	1.845e-06	5.0843e-06	4.3006	ENST00000439955	ENSG00000236255		968	lincRNA
ENSG00000236404	-2.86982	1.04445	-10.6948	2.29406e-22	2.56934e-20	40.1128	ENST00000599229	VLDLR-AS1	VLDLR antisense RNA 1 [Source:HGNC Symbol;Acc:HGNC:49621]	1346	antisense
ENSG00000236756	1.67815	-0.882741	4.76818	3.0976e-06	8.19061e-06	3.80429	ENST00000513954	DNAJC9-AS1	DNAJC9 antisense RNA 1 [Source:HGNC Symbol;Acc:HGNC:31432]	463	antisense
ENSG00000237125	2.79042	-0.613238	7.44803	1.39475e-12	1.59633e-11	17.9832	ENST00000645869	HAND2-AS1	HAND2 antisense RNA 1 [Source:HGNC Symbol;Acc:HGNC:48872]	1763	antisense
ENSG00000237187	3.25031	2.43621	13.1155	1.64926e-30	1.29302e-27	58.5938	ENST00000503134	NR2F1-AS1	NR2F1 antisense RNA 1 [Source:HGNC Symbol;Acc:HGNC:48622]	1495	antisense
ENSG00000237298	1.13351	1.61455	4.79509	2.73885e-06	7.27885e-06	3.92212	ENST00000442329	TTN-AS1	TTN antisense RNA 1 [Source:HGNC Symbol;Acc:HGNC:44124]	832	antisense
ENSG00000237310	-1.34445	1.29187	-8.22415	9.43297e-15	1.93645e-13	22.8764	ENST00000452565	ENSG00000237310		454	lincRNA
ENSG00000237396	-2.69993	-1.54269	-7.18798	6.95285e-12	6.53548e-11	16.413	ENST00000422494	LINC01384	long intergenic non-protein coding RNA 1384 [Source:HGNC Symbol;Acc:HGNC:50656]	659	lincRNA
ENSG00000237399	1.05308	-0.386962	4.81575	2.49109e-06	6.7114e-06	4.01292	ENST00000601046	PITRM1-AS1	PITRM1 antisense RNA 1 [Source:HGNC Symbol;Acc:HGNC:44675]	541	antisense
ENSG00000237463	6.49871	-1.06685	12.2039	2.1747e-27	5.68322e-25	51.5105	ENST00000418925	ENSG00000237463		371	antisense
ENSG00000237732	-2.43342	-0.244977	-6.53743	3.28726e-10	2.00561e-09	12.652	ENST00000424010	ENSG00000237732		349	processed_transcript
ENSG00000237742	2.30659	-0.307265	6.8529	5.22093e-11	3.87982e-10	14.445	ENST00000432121	ENSG00000237742		524	antisense
ENSG00000237807	2.31076	-0.304079	7.13691	9.49184e-12	8.65302e-11	16.1089	ENST00000426023	ENSG00000237807		2387	lincRNA
ENSG00000237880	-2.68149	-0.897705	-6.55132	3.03521e-10	1.87287e-09	12.7296	ENST00000414300	LINC01885	long intergenic non-protein coding RNA 1885 [Source:HGNC Symbol;Acc:HGNC:52704]	609	lincRNA
ENSG00000237883	1.12207	0.324828	4.43368	1.3672e-05	3.19012e-05	2.38708	ENST00000413452	DGUOK-AS1	DGUOK antisense RNA 1 [Source:HGNC Symbol;Acc:HGNC:43441]	419	antisense
ENSG00000237928	1.03738	0.126666	4.01842	7.67537e-05	0.000160253	0.751711	ENST00000418662	NFIA-AS2	NFIA antisense RNA 2 [Source:HGNC Symbol;Acc:HGNC:40401]	649	antisense
ENSG00000237945	1.37668	1.05835	3.99673	8.36836e-05	0.000174258	0.670168	ENST00000427447	LINC00649	long intergenic non-protein coding RNA 649 [Source:HGNC Symbol;Acc:HGNC:44305]	9124	antisense
ENSG00000237975	1.41685	1.16061	4.38819	1.6623e-05	3.84438e-05	2.20114	ENST00000420707	FLG-AS1	FLG antisense RNA 1 [Source:HGNC Symbol;Acc:HGNC:27913]	906	antisense
ENSG00000238279	2.70684	-0.130545	9.47523	1.72074e-18	9.30384e-17	31.3314	ENST00000420695	ENSG00000238279		531	antisense
ENSG00000239467	-1.59981	0.960401	-6.49862	4.10566e-10	2.45713e-09	12.4356	ENST00000429172	ENSG00000239467	glutamate rich 2 [Source:NCBI gene;Acc:285141]	561	lincRNA
ENSG00000240291	1.59911	0.299479	5.48809	9.63601e-08	3.41839e-07	7.14163	ENST00000436485	ENSG00000240291		656	antisense
ENSG00000240731	1.3716	1.2132	6.36743	8.64733e-10	4.82527e-09	11.7108	ENST00000444968	ENSG00000240731		386	sense_intronic
ENSG00000240875	-1.52788	3.07641	-8.432	2.35953e-15	6.16623e-14	24.2356	ENST00000472943	LINC00886	long intergenic non-protein coding RNA 886 [Source:HGNC Symbol;Acc:HGNC:48572]	3306	lincRNA
ENSG00000241135	-1.95679	-0.512379	-6.00315	6.47209e-09	3.02031e-08	9.75564	ENST00000467995	LINC00881	long intergenic non-protein coding RNA 881 [Source:HGNC Symbol;Acc:HGNC:48567]	589	lincRNA
ENSG00000241288	1.45267	-0.064471	5.29521	2.53046e-07	8.38851e-07	6.21029	ENST00000617582	ENSG00000241288		289	lincRNA
ENSG00000241313	-1.46443	0.540261	-8.96339	6.28022e-17	2.23804e-15	27.7958	ENST00000479752	WWTR1-AS1	WWTR1 antisense RNA 1 [Source:HGNC Symbol;Acc:HGNC:41035]	1700	antisense
ENSG00000241456	2.18817	0.0924416	7.16326	8.08505e-12	7.50139e-11	16.2656	ENST00000465549	ENSG00000241456		564	antisense
ENSG00000241684	2.30577	1.91041	8.80388	1.88786e-16	6.16701e-15	26.7148	ENST00000481312	ADAMTS9-AS2	ADAMTS9 antisense RNA 2 [Source:HGNC Symbol;Acc:HGNC:42435]	1970	antisense
ENSG00000241769	1.82635	1.67548	5.98449	7.15894e-09	3.30153e-08	9.65781	ENST00000608342	LINC00893	long intergenic non-protein coding RNA 893 [Source:HGNC Symbol;Acc:HGNC:44265]	556	antisense
ENSG00000242258	1.62405	-1.40182	4.28835	2.53864e-05	5.67845e-05	1.79885	ENST00000486954	LINC00996	long intergenic non-protein coding RNA 996 [Source:HGNC Symbol;Acc:HGNC:27800]	572	lincRNA
ENSG00000242268	3.68025	-2.87324	8.24995	7.95076e-15	1.70778e-13	23.044	ENST00000484765	LINC02082	long intergenic non-protein coding RNA 2082 [Source:HGNC Symbol;Acc:HGNC:52931]	710	lincRNA
ENSG00000242861	1.45277	1.87558	9.55263	9.90576e-19	5.54722e-17	31.8744	ENST00000424332	ENSG00000242861		348	antisense
ENSG00000243368	2.05357	-1.08215	5.70593	3.14141e-08	1.25337e-07	8.22507	ENST00000471731	MCCC1-AS1	MCCC1 antisense RNA 1 [Source:HGNC Symbol;Acc:HGNC:40366]	765	antisense
ENSG00000243696	1.2875	-0.135728	4.36991	1.79736e-05	4.11425e-05	2.12687	ENST00000513520	ENSG00000243696		1004	processed_transcript
ENSG00000243836	1.97081	3.63302	7.37642	2.17847e-12	2.3237e-11	17.5472	ENST00000489632	WDR86-AS1	WDR86 antisense RNA 1 [Source:HGNC Symbol;Acc:HGNC:41186]	751	antisense
ENSG00000244055	1.3756	-0.843669	5.11189	6.18489e-07	1.89412e-06	5.34999	ENST00000441539	ENSG00000244055		395	antisense
ENSG00000244161	1.04463	0.486414	3.33812	0.000966723	0.001688	-1.6167	ENST00000488720	FLNB-AS1	FLNB antisense RNA 1 [Source:HGNC Symbol;Acc:HGNC:40239]	3709	antisense
ENSG00000244198	-1.12913	2.16163	-5.76578	2.29605e-08	9.47421e-08	8.52849	ENST00000498693	ENSG00000244198		856	antisense
ENSG00000244306	1.83189	-0.983681	5.81987	1.72613e-08	7.35482e-08	8.80477	ENST00000614614	ENSG00000244306		712	processed_transcript
ENSG00000244513	1.01465	0.328596	6.15942	2.75709e-09	1.37159e-08	10.5839	ENST00000599467	ENSG00000244513		523	antisense
ENSG00000244560	1.81163	0.977004	5.51269	8.50401e-08	3.05619e-07	7.26231	ENST00000481817	ENSG00000244560		943	processed_transcript
ENSG00000244879	1.13447	3.89417	4.78936	2.81176e-06	7.45998e-06	3.89697	ENST00000499326	GABPB1-AS1	GABPB1 antisense RNA 1 [Source:HGNC Symbol;Acc:HGNC:44157]	717	antisense
ENSG00000244968	-1.7121	1.86648	-9.46501	1.85057e-18	9.67232e-17	31.2598	ENST00000500733	LIFR-AS1	LIFR antisense RNA 1 [Source:HGNC Symbol;Acc:HGNC:43600]	3803	antisense
ENSG00000245149	1.18823	1.64083	6.64183	1.79954e-10	1.1757e-09	13.2388	ENST00000530778	RNF139-AS1	RNF139 antisense RNA 1 (head to head) [Source:HGNC Symbol;Acc:HGNC:48940]	1767	lincRNA
ENSG00000245164	2.01692	-0.272711	4.64995	5.28524e-06	1.32809e-05	3.2934	ENST00000522865	LINC00861	long intergenic non-protein coding RNA 861 [Source:HGNC Symbol;Acc:HGNC:45133]	571	lincRNA
ENSG00000245213	1.09857	1.00842	5.67784	3.63635e-08	1.43622e-07	8.08352	ENST00000499322	ENSG00000245213		1866	antisense
ENSG00000245532	2.44288	9.59191	7.12851	9.98915e-12	8.95028e-11	16.0591	ENST00000645023	NEAT1	nuclear paraspeckle assembly transcript 1 (non-protein coding) [Source:HGNC Symbol;Acc:HGNC:30815]	3300	lincRNA
ENSG00000245571	1.78017	3.30315	11.5833	2.68067e-25	4.20329e-23	46.7651	ENST00000533220	FAM111A-DT	FAM111A divergent transcript [Source:HGNC Symbol;Acc:HGNC:53752]	534	lincRNA
ENSG00000245849	1.39397	3.15261	6.07967	4.26987e-09	2.04745e-08	10.1592	ENST00000526635	RAD51-AS1	RAD51 antisense RNA 1 (head to head) [Source:HGNC Symbol;Acc:HGNC:48621]	419	antisense
ENSG00000246100	1.28727	1.90833	4.9412	1.39129e-06	3.95925e-06	4.57129	ENST00000501294	LINC00900	long intergenic non-protein coding RNA 900 [Source:HGNC Symbol;Acc:HGNC:27444]	982	lincRNA
ENSG00000246223	-1.63022	1.34253	-9.08006	2.79e-17	1.06701e-15	28.5929	ENST00000556138	LINC01550	long intergenic non-protein coding RNA 1550 [Source:HGNC Symbol;Acc:HGNC:20111]	538	lincRNA
ENSG00000246451	1.34716	0.915764	4.20947	3.52821e-05	7.75908e-05	1.48669	ENST00000498989	ENSG00000246451		1404	antisense
ENSG00000246640	1.37544	0.85985	6.16825	2.62604e-09	1.31554e-08	10.6312	ENST00000499842	ENSG00000246640		2533	lincRNA
ENSG00000246731	-1.16557	0.32637	-5.91782	1.02463e-08	4.48076e-08	9.31014	ENST00000531617	ENSG00000246731		536	antisense
ENSG00000247193	-1.55744	-0.303278	-6.38157	7.98417e-10	4.47113e-09	11.7884	ENST00000502245	ENSG00000247193		1043	antisense
ENSG00000247287	1.11083	0.98256	5.24002	3.31993e-07	1.08001e-06	5.9487	ENST00000500036	ENSG00000247287		4499	antisense
ENSG00000247774	1.96067	1.62423	6.08971	4.04187e-09	1.94407e-08	10.2125	ENST00000551432	PCED1B-AS1	PCED1B antisense RNA 1 [Source:HGNC Symbol;Acc:HGNC:44166]	522	lincRNA
ENSG00000247809	1.01861	-0.198492	4.76257	3.17786e-06	8.3746e-06	3.77981	ENST00000502125	NR2F2-AS1	NR2F2 antisense RNA 1 [Source:HGNC Symbol;Acc:HGNC:44222]	1930	antisense
ENSG00000247982	2.21833	-0.00304198	5.20581	3.92422e-07	1.2609e-06	5.78769	ENST00000620766	LINC00926	long intergenic non-protein coding RNA 926 [Source:HGNC Symbol;Acc:HGNC:27514]	624	lincRNA
ENSG00000248019	1.58019	0.958852	5.34491	1.97794e-07	6.62694e-07	6.44774	ENST00000500765	FAM13A-AS1	FAM13A antisense RNA 1 [Source:HGNC Symbol;Acc:HGNC:19370]	3210	antisense
ENSG00000248323	3.47673	-0.999034	9.19193	1.27531e-17	5.40456e-16	29.3622	ENST00000511918	LUCAT1	lung cancer associated transcript 1 (non-protein coding) [Source:HGNC Symbol;Acc:HGNC:48498]	828	lincRNA
ENSG00000248445	1.32465	-0.501591	4.91474	1.57469e-06	4.41702e-06	4.45251	ENST00000508424	SEMA6A-AS1	SEMA6A antisense RNA 1 [Source:HGNC Symbol;Acc:HGNC:51110]	862	antisense
ENSG00000248727	1.07111	0.240973	4.67645	4.69283e-06	1.1926e-05	3.407	ENST00000506836	LINC01948	long intergenic non-protein coding RNA 1948 [Source:HGNC Symbol;Acc:HGNC:52772]	656	lincRNA
ENSG00000249096	2.56069	-1.92652	5.14188	5.35225e-07	1.67512e-06	5.48905	ENST00000608785	LINC02362	long intergenic non-protein coding RNA 2362 [Source:HGNC Symbol;Acc:HGNC:53284]	516	lincRNA
ENSG00000249476	1.84464	-0.923101	6.4757	4.6798e-10	2.75862e-09	12.3082	ENST00000512693	ENSG00000249476		5471	lincRNA
ENSG00000249487	-2.58749	0.571736	-7.80021	1.49824e-13	2.11236e-12	20.1666	ENST00000506090	LINC01586	long intergenic non-protein coding RNA 1586 [Source:HGNC Symbol;Acc:HGNC:51434]	1840	lincRNA
ENSG00000249669	1.80361	2.61049	5.91707	1.02875e-08	4.48076e-08	9.30626	ENST00000518014	CARMN	cardiac mesoderm enhancer-associated non-coding RNA [Source:HGNC Symbol;Acc:HGNC:42872]	5131	lincRNA
ENSG00000250125	-2.78644	-1.24948	-5.32303	2.20498e-07	7.34056e-07	6.34298	ENST00000509932	LINC02232	long intergenic non-protein coding RNA 2232 [Source:HGNC Symbol;Acc:HGNC:53103]	4460	lincRNA
ENSG00000250208	2.27279	0.262599	7.33659	2.78838e-12	2.93435e-11	17.3059	ENST00000537095	FZD10-DT	FZD10 divergent transcript [Source:HGNC Symbol;Acc:HGNC:48632]	511	lincRNA
ENSG00000250343	2.95534	-0.347933	7.79773	1.5223e-13	2.11236e-12	20.151	ENST00000504297	STK32A-AS1	STK32A antisense RNA 1 [Source:HGNC Symbol;Acc:HGNC:53468]	863	antisense
ENSG00000250397	1.48014	0.210743	5.17924	4.46612e-07	1.41759e-06	5.66319	ENST00000506172	ENSG00000250397		2061	antisense
ENSG00000250602	1.98875	0.205869	6.82168	6.27946e-11	4.57962e-10	14.265	ENST00000515808	ENSG00000250602		747	antisense
ENSG00000250616	-1.15722	0.43502	-7.6539	3.81404e-13	4.90197e-12	19.2518	ENST00000515455	ENSG00000250616		1650	antisense
ENSG00000250740	1.3764	-1.24906	3.71336	0.000250227	0.000478482	-0.359093	ENST00000511059	ENSG00000250740		457	antisense
ENSG00000250748	3.6003	-1.03018	8.02193	3.56499e-14	6.07598e-13	21.5731	ENST00000535315	ENSG00000250748		744	lincRNA
ENSG00000251002	4.51473	-0.832257	8.36133	3.78779e-15	9.42738e-14	23.7713	ENST00000535351	ENSG00000251002		571	antisense
ENSG00000251136	1.20895	2.3134	8.28493	6.30279e-15	1.40595e-13	23.2718	ENST00000521996	ENSG00000251136		915	lincRNA
ENSG00000251143	1.43031	-0.852404	4.6121	6.25742e-06	1.55493e-05	3.13215	ENST00000502284	ENSG00000251143		4233	antisense
ENSG00000251414	1.23663	-1.5586	3.31826	0.00103514	0.00179745	-1.67989	ENST00000512934	ENSG00000251414		528	antisense
ENSG00000251432	1.14362	1.8097	5.12944	5.68349e-07	1.76121e-06	5.43129	ENST00000513851	ENSG00000251432		292	lincRNA
ENSG00000251562	1.32988	9.44102	4.72431	3.78127e-06	9.75168e-06	3.61349	ENST00000534336	MALAT1	metastasis associated lung adenocarcinoma transcript 1 (non-protein coding) [Source:HGNC Symbol;Acc:HGNC:29665]	8708	lincRNA
ENSG00000251602	-1.06411	1.05437	-8.11258	1.96891e-14	3.54856e-13	22.155	ENST00000504332	ENSG00000251602		1447	antisense
ENSG00000253288	-1.30668	-1.84069	-2.88401	0.00425492	0.00663853	-2.9734	ENST00000518973	ENSG00000253288		4171	lincRNA
ENSG00000253522	1.7111	-0.368148	4.72147	3.83029e-06	9.84573e-06	3.60117	ENST00000517927	MIR3142HG	MIR3142 host gene [Source:HGNC Symbol;Acc:HGNC:51944]	2301	lincRNA
ENSG00000253552	1.79394	-0.502293	7.46338	1.26715e-12	1.47177e-11	18.0771	ENST00000523364	HOXA-AS2	HOXA cluster antisense RNA 2 [Source:HGNC Symbol;Acc:HGNC:43745]	989	antisense
ENSG00000253930	1.30166	-0.473275	6.76194	8.92695e-11	6.30516e-10	13.922	ENST00000518308	TNFRSF10A-AS1	TNFRSF10A antisense RNA 1 [Source:HGNC Symbol;Acc:HGNC:53164]	637	antisense
ENSG00000254343	-1.54266	3.11969	-7.60422	5.22542e-13	6.30274e-12	18.9437	ENST00000574086	ENSG00000254343		522	lincRNA
ENSG00000254363	1.64093	-0.661475	5.24952	3.16883e-07	1.03515e-06	5.99356	ENST00000523154	ENSG00000254363		583	lincRNA
ENSG00000254428	1.76176	-1.30202	4.32228	2.2003e-05	4.95699e-05	1.93466	ENST00000531087	ENSG00000254428		523	antisense
ENSG00000254489	-2.88192	-1.23236	-7.57463	6.29965e-13	7.48322e-12	18.7607	ENST00000531002	ENSG00000254489		541	antisense
ENSG00000255020	-3.32643	1.42502	-8.90453	9.43773e-17	3.14859e-15	27.3957	ENST00000525867	ENSG00000255020		1099	antisense
ENSG00000255026	2.56907	-0.4385	5.72189	2.89011e-08	1.16796e-07	8.30575	ENST00000533924	ENSG00000255026		309	antisense
ENSG00000255031	2.13533	-0.354074	7.98036	4.67457e-14	7.55641e-13	21.3076	ENST00000529934	ENSG00000255031		326	antisense
ENSG00000255153	-1.05589	1.3714	-6.13998	3.06847e-09	1.50355e-08	10.48	ENST00000530897	TOLLIP-AS1	TOLLIP antisense RNA 1 (head to head) [Source:HGNC Symbol;Acc:HGNC:27403]	939	antisense
ENSG00000255248	1.99033	6.30805	9.15709	1.62832e-17	6.71895e-16	29.1221	ENST00000530072	MIR100HG	mir-100-let-7a-2-mir-125b-1 cluster host gene [Source:HGNC Symbol;Acc:HGNC:39522]	592	lincRNA
ENSG00000255366	1.5737	0.114288	5.77636	2.17173e-08	9.05656e-08	8.58238	ENST00000528139	ENSG00000255366		2491	lincRNA
ENSG00000255443	2.13268	-1.23629	5.7353	2.69431e-08	1.10018e-07	8.37365	ENST00000528869	CD44-AS1	CD44 antisense RNA 1 [Source:HGNC Symbol;Acc:HGNC:40133]	587	antisense
ENSG00000255545	1.11179	-0.0867602	3.78942	0.000187656	0.000367347	-0.0894556	ENST00000533390	ENSG00000255545		1863	lincRNA
ENSG00000255794	1.21213	5.45739	5.0384	8.79105e-07	2.61068e-06	5.01204	ENST00000639542	RMST	rhabdomyosarcoma 2 associated transcript (non-protein coding) [Source:HGNC Symbol;Acc:HGNC:29893]	3269	lincRNA
ENSG00000256029	1.69847	0.74757	5.49619	9.24759e-08	3.30301e-07	7.18136	ENST00000368102	ENSG00000256029		2501	processed_transcript
ENSG00000256073	-1.185	2.95281	-7.9485	5.7504e-14	8.92736e-13	21.1046	ENST00000534991	URB1-AS1	URB1 antisense RNA 1 (head to head) [Source:HGNC Symbol;Acc:HGNC:23128]	831	lincRNA
ENSG00000256124	-1.29384	-0.0214733	-4.47295	1.1535e-05	2.73216e-05	2.5489	ENST00000538810	LINC01152	long intergenic non-protein coding RNA 1152 [Source:HGNC Symbol;Acc:HGNC:16752]	519	lincRNA
ENSG00000256139	-1.31575	-0.0910485	-5.61985	4.91051e-08	1.8734e-07	7.793	ENST00000541704	ENSG00000256139		910	sense_overlapping
ENSG00000256151	-1.586	-1.03096	-3.87968	0.000132581	0.000265841	0.236834	ENST00000542980	ADGRD1-AS1	ADGRD1 antisense RNA 1 [Source:HGNC Symbol;Acc:HGNC:53314]	1277	lincRNA
ENSG00000256268	3.9454	-1.29044	9.64077	5.26843e-19	3.17727e-17	32.4954	ENST00000541391	LINC02454	long intergenic non-protein coding RNA 2454 [Source:HGNC Symbol;Acc:HGNC:53387]	612	lincRNA
ENSG00000256433	1.80129	-0.139571	6.31502	1.16101e-09	6.25588e-09	11.4243	ENST00000541888	ENSG00000256433		1803	lincRNA
ENSG00000256542	-1.75716	-1.42335	-4.37655	1.74715e-05	4.02282e-05	2.1538	ENST00000537762	ENSG00000256542		3039	antisense
ENSG00000256967	1.63768	-0.355055	6.86965	4.7274e-11	3.54668e-10	14.5418	ENST00000538062	ENSG00000256967		735	antisense
ENSG00000256969	1.91294	-1.18521	5.59699	5.52448e-08	2.07731e-07	7.67911	ENST00000536141	ENSG00000256969		438	lincRNA
ENSG00000256973	1.53346	-1.57257	4.03545	7.16992e-05	0.000150099	0.816001	ENST00000543604	ENSG00000256973		738	lincRNA
ENSG00000257027	1.24517	1.13634	8.22293	9.50935e-15	1.93645e-13	22.8685	ENST00000537616	ENSG00000257027		2508	sense_intronic
ENSG00000257176	1.48951	0.563461	5.56315	6.57237e-08	2.44786e-07	7.51124	ENST00000553105	ENSG00000257176		2380	antisense
ENSG00000257261	-1.37539	1.38308	-7.53495	8.08865e-13	9.5361e-12	18.5162	ENST00000611243	ENSG00000257261		1569	lincRNA
ENSG00000257354	1.83553	4.2374	7.64849	3.94739e-13	5.03211e-12	19.2182	ENST00000550290	ENSG00000257354		8693	lincRNA
ENSG00000257588	1.28508	-0.774275	3.48922	0.000568716	0.00103211	-1.12495	ENST00000552379	ENSG00000257588		592	antisense
ENSG00000257621	1.38225	5.64086	7.89768	7.99335e-14	1.22878e-12	20.782	ENST00000554309	PSMA3-AS1	PSMA3 antisense RNA 1 [Source:HGNC Symbol;Acc:HGNC:26445]	597	antisense
ENSG00000257671	1.29982	2.92631	4.33156	2.11553e-05	4.78665e-05	1.97198	ENST00000546686	KRT7-AS	KRT7 antisense RNA 1 [Source:HGNC Symbol;Acc:HGNC:52643]	1693	antisense
ENSG00000257702	1.13021	1.37663	7.30138	3.46597e-12	3.5991e-11	17.0933	ENST00000603175	LBX2-AS1	LBX2 antisense RNA 1 [Source:HGNC Symbol;Acc:HGNC:25136]	2083	antisense
ENSG00000257989	1.72069	-0.734013	4.88732	1.78932e-06	4.957e-06	4.32998	ENST00000547538	ENSG00000257989		512	lincRNA
ENSG00000258117	-2.38348	-2.06792	-5.28577	2.65118e-07	8.75168e-07	6.16538	ENST00000551729	ENSG00000258117		474	lincRNA
ENSG00000258168	1.27507	-0.968963	3.81814	0.000168133	0.000332449	0.0136367	ENST00000549460	ENSG00000258168		595	antisense
ENSG00000258297	1.35048	3.02601	7.73878	2.22087e-13	2.97634e-12	19.7812	ENST00000548810	ENSG00000258297		551	antisense
ENSG00000258302	1.55432	-0.159315	6.39634	7.34467e-10	4.14261e-09	11.8696	ENST00000552778	ENSG00000258302		1711	antisense
ENSG00000258498	3.6137	-1.08767	8.19294	1.15957e-14	2.30153e-13	22.674	ENST00000557661	DIO3OS	DIO3 opposite strand upstream RNA [Source:HGNC Symbol;Acc:HGNC:20348]	1937	lincRNA
ENSG00000258515	1.60445	-0.39296	4.63077	5.75804e-06	1.43997e-05	3.21156	ENST00000555435	ENSG00000258515		478	antisense
ENSG00000258545	1.14126	1.43931	2.94957	0.00347172	0.00549865	-2.78893	ENST00000557073	RHOXF1-AS1	RHOXF1 antisense RNA 1 [Source:HGNC Symbol;Acc:HGNC:51582]	523	antisense
ENSG00000258559	1.768	-0.317095	4.9428	1.38091e-06	3.93686e-06	4.57847	ENST00000554532	ENSG00000258559		1367	sense_overlapping
ENSG00000258682	1.92775	-0.215894	5.66722	3.84264e-08	1.50256e-07	8.03014	ENST00000557322	ENSG00000258682		576	sense_overlapping
ENSG00000258727	1.18662	-0.812494	4.28416	2.5837e-05	5.76551e-05	1.78216	ENST00000555968	ENSG00000258727		3243	antisense
ENSG00000258789	-1.20696	0.360494	-7.95781	5.41275e-14	8.48719e-13	21.1639	ENST00000556328	ENSG00000258789		718	antisense
ENSG00000258844	2.25334	0.217495	7.64135	4.13014e-13	5.13973e-12	19.1739	ENST00000556542	ENSG00000258844		879	lincRNA
ENSG00000259005	2.46417	-1.34169	7.40224	1.85551e-12	2.0489e-11	17.7041	ENST00000556370	ENSG00000259005		589	lincRNA
ENSG00000259351	2.9439	-0.219914	6.73941	1.0188e-10	7.0128e-10	13.7931	ENST00000558050	ENSG00000259351		1072	antisense
ENSG00000259459	-1.25013	2.84305	-3.11849	0.00202208	0.0033375	-2.29583	ENST00000559379	LINC02568	long intergenic non-protein coding RNA 2568 [Source:HGNC Symbol;Acc:HGNC:51430]	661	lincRNA
ENSG00000259583	1.47876	0.896596	5.99435	6.78752e-09	3.14876e-08	9.70949	ENST00000560068	ENSG00000259583		3213	antisense
ENSG00000259668	2.01298	-0.887723	6.29849	1.27365e-09	6.76979e-09	11.3343	ENST00000559173	ENSG00000259668		560	antisense
ENSG00000259820	1.29264	3.07227	5.68073	3.5822e-08	1.4184e-07	8.09803	ENST00000568248	ENSG00000259820		6253	lincRNA
ENSG00000259865	1.68849	2.88775	8.22587	9.32609e-15	1.93645e-13	22.8876	ENST00000566446	ENSG00000259865		1246	lincRNA
ENSG00000259905	1.66215	-0.0107483	3.45067	0.000652294	0.00117293	-1.25229	ENST00000569908	PWRN1	Prader-Willi region non-protein coding RNA 1 [Source:HGNC Symbol;Acc:HGNC:33235]	1435	lincRNA
ENSG00000259972	2.11393	1.77555	6.91652	3.57759e-11	2.73642e-10	14.8137	ENST00000566411	ENSG00000259972		679	antisense
ENSG00000260018	-1.26301	0.225975	-6.6235	2.00127e-10	1.28081e-09	13.1353	ENST00000565382	ENSG00000260018		521	antisense
ENSG00000260051	1.38914	-1.07833	4.06556	6.3527e-05	0.000134609	0.930272	ENST00000563610	ENSG00000260051		570	antisense
ENSG00000260160	1.7267	0.00398274	8.46297	1.91627e-15	5.27141e-14	24.4398	ENST00000569091	ENSG00000260160		675	sense_overlapping
ENSG00000260231	-1.0341	2.27562	-7.05168	1.5906e-11	1.31961e-10	15.6048	ENST00000566699	KDM7A-DT	KDM7A divergent transcript [Source:HGNC Symbol;Acc:HGNC:48959]	2457	bidirectional_promoter_lncRNA
ENSG00000260257	1.12589	2.24754	5.00201	1.04478e-06	3.05245e-06	4.84621	ENST00000569087	ENSG00000260257		2131	lincRNA
ENSG00000260260	-1.40742	4.65281	-6.47765	4.62806e-10	2.73841e-09	12.319	ENST00000563192	SNHG19	small nucleolar RNA host gene 19 [Source:HGNC Symbol;Acc:HGNC:49574]	342	lincRNA
ENSG00000260261	1.71514	1.1202	5.94713	8.75525e-09	3.95626e-08	9.46261	ENST00000641484	ENSG00000260261		2040	processed_transcript
ENSG00000260276	1.03574	-0.044273	5.08987	6.87485e-07	2.0891e-06	5.24831	ENST00000613908	ENSG00000260276		644	antisense
ENSG00000260306	1.58822	-0.0669208	5.07825	7.26851e-07	2.1952e-06	5.19479	ENST00000567370	ENSG00000260306		1665	lincRNA
ENSG00000260317	1.46426	0.430809	8.00877	3.88476e-14	6.54978e-13	21.4889	ENST00000569134	ENSG00000260317		1805	lincRNA
ENSG00000260412	-2.40582	-1.24034	-5.35762	1.85666e-07	6.24731e-07	6.50875	ENST00000566293	ENSG00000260412		6881	sense_overlapping
ENSG00000260528	1.80777	-1.32843	4.43312	1.37054e-05	3.19317e-05	2.38475	ENST00000568070	FAM157C	family with sequence similarity 157 member C (non-protein coding) [Source:HGNC Symbol;Acc:HGNC:34081]	480	lincRNA
ENSG00000260565	1.07201	4.006	4.88549	1.80454e-06	4.99033e-06	4.32186	ENST00000566343	ERVK13-1	endogenous retrovirus group K13 member 1 [Source:HGNC Symbol;Acc:HGNC:27548]	567	lincRNA
ENSG00000260604	2.15856	-1.92712	5.30921	2.36124e-07	7.84411e-07	6.27699	ENST00000566733	ENSG00000260604		7060	lincRNA
ENSG00000260618	1.66592	-0.47962	4.36414	1.84207e-05	4.20432e-05	2.10351	ENST00000562062	ENSG00000260618		612	antisense
ENSG00000260645	1.41934	-0.867067	4.54599	8.38265e-06	2.03153e-05	2.85314	ENST00000569267	ENSG00000260645		2123	lincRNA
ENSG00000260751	2.25073	-0.514312	7.20411	6.29995e-12	6.1356e-11	16.5093	ENST00000568262	ENSG00000260751		1024	sense_intronic
ENSG00000260807	1.7758	1.67918	4.87907	1.85921e-06	5.11447e-06	4.29325	ENST00000562570	ENSG00000260807		3222	lincRNA
ENSG00000260853	1.93583	-0.795946	5.41279	1.40902e-07	4.84506e-07	6.77486	ENST00000569974	ENSG00000260853		544	antisense
ENSG00000260884	1.90952	-1.58009	4.84708	2.15613e-06	5.88992e-06	4.15125	ENST00000564455	ENSG00000260884		513	lincRNA
ENSG00000260920	1.40389	1.00253	9.60781	6.6738e-19	3.87575e-17	32.2628	ENST00000565390	ENSG00000260920		2449	sense_overlapping
ENSG00000260942	1.16399	1.40183	5.49429	9.3374e-08	3.32751e-07	7.17203	ENST00000567819	CAPN10-DT	CAPN10 divergent transcript [Source:HGNC Symbol;Acc:HGNC:48839]	4000	antisense
ENSG00000260943	2.3725	0.261045	3.63353	0.000336769	0.0006324	-0.636787	ENST00000563933	LINC02555	long intergenic non-protein coding RNA 2555 [Source:HGNC Symbol;Acc:HGNC:53593]	1951	lincRNA
ENSG00000260992	1.7425	2.31448	9.29528	6.16202e-18	2.84178e-16	30.0772	ENST00000562781	DOCK9-DT	DOCK9 divergent transcript [Source:HGNC Symbol;Acc:HGNC:43696]	807	antisense
ENSG00000260997	3.81894	-0.985123	9.22913	9.82009e-18	4.2772e-16	29.6191	ENST00000568457	ENSG00000260997		1911	sense_overlapping
ENSG00000261039	2.91631	-2.29683	6.32281	1.11141e-09	6.03006e-09	11.4668	ENST00000564830	LINC02544	long intergenic non-protein coding RNA 2544 [Source:HGNC Symbol;Acc:HGNC:53578]	544	lincRNA
ENSG00000261087	1.588	0.867011	7.2801	3.95172e-12	4.02357e-11	16.9651	ENST00000565617	ENSG00000261087		2825	lincRNA
ENSG00000261101	1.29337	-0.829335	4.66487	4.94341e-06	1.25222e-05	3.35729	ENST00000564612	ENSG00000261101		656	sense_overlapping
ENSG00000261126	1.01964	0.199832	3.91504	0.000115507	0.000234301	0.366529	ENST00000562391	RBFADN	RBFA downstream neighbor (non-protein coding) [Source:HGNC Symbol;Acc:HGNC:48591]	1350	lincRNA
ENSG00000261136	1.11541	0.162399	4.45293	1.25809e-05	2.95312e-05	2.46625	ENST00000564211	ENSG00000261136		3047	antisense
ENSG00000261172	1.58265	-1.85055	3.60593	0.000372745	0.000693314	-0.731521	ENST00000565965	ENSG00000261172		589	lincRNA
ENSG00000261324	1.31245	1.91533	5.45423	1.14369e-07	4.01189e-07	6.97621	ENST00000562691	ENSG00000261324		5428	sense_overlapping
ENSG00000261326	2.40951	3.05175	7.69141	3.00457e-13	3.99252e-12	19.4853	ENST00000566551	LINC01355	long intergenic non-protein coding RNA 1355 [Source:HGNC Symbol;Acc:HGNC:50584]	5444	lincRNA
ENSG00000261373	1.70387	-0.341418	5.84419	1.51736e-08	6.51842e-08	8.92964	ENST00000562298	VPS9D1-AS1	VPS9D1 antisense RNA 1 [Source:HGNC Symbol;Acc:HGNC:48915]	931	antisense
ENSG00000261399	-3.37448	0.400787	-9.09867	2.45019e-17	9.60474e-16	28.7206	ENST00000570022	ENSG00000261399		468	antisense
ENSG00000261490	1.98264	1.39919	6.98071	2.43752e-11	1.93032e-10	15.1881	ENST00000561486	ENSG00000261490		3510	sense_overlapping
ENSG00000261505	1.51659	1.241	5.44604	1.19194e-07	4.14919e-07	6.93633	ENST00000568106	ENSG00000261505		3107	antisense
ENSG00000261662	1.1264	0.631749	6.944	3.03655e-11	2.36881e-10	14.9737	ENST00000566949	ENSG00000261662		1359	sense_overlapping
ENSG00000261971	1.06614	2.06286	5.18152	4.41695e-07	1.40482e-06	5.67385	ENST00000572574	MMP25-AS1	MMP25 antisense RNA 1 [Source:HGNC Symbol;Acc:HGNC:51372]	794	antisense
ENSG00000261997	1.2381	0.19725	3.91348	0.00011621	0.000235423	0.360817	ENST00000576365	ENSG00000261997		3828	lincRNA
ENSG00000262001	1.38236	1.26218	6.51765	3.682e-10	2.22053e-09	12.5416	ENST00000573177	DLGAP1-AS2	DLGAP1 antisense RNA 2 [Source:HGNC Symbol;Acc:HGNC:28146]	1388	antisense
ENSG00000262185	-2.32203	1.32983	-11.5983	2.38692e-25	4.15855e-23	46.8795	ENST00000576810	ENSG00000262185		1394	sense_overlapping
ENSG00000262370	1.22729	0.26054	5.75704	2.404e-08	9.89365e-08	8.484	ENST00000574387	ENSG00000262370		677	lincRNA
ENSG00000262420	-1.37113	0.394136	-7.39259	1.97026e-12	2.1306e-11	17.6454	ENST00000572811	ENSG00000262420		2597	antisense
ENSG00000262580	2.22494	1.88153	6.85982	5.01106e-11	3.74159e-10	14.485	ENST00000570309	ENSG00000262580		4399	antisense
ENSG00000262772	1.3582	-1.43071	3.94137	0.000104169	0.000212125	0.463803	ENST00000576963	LINC01977	long intergenic non-protein coding RNA 1977 [Source:HGNC Symbol;Acc:HGNC:52804]	1788	lincRNA
ENSG00000262877	1.39675	2.8493	4.58343	7.10618e-06	1.74997e-05	3.01074	ENST00000571724	ENSG00000262877		1565	lincRNA
ENSG00000262903	2.52676	-0.440019	7.43931	1.47277e-12	1.67341e-11	17.93	ENST00000575741	ENSG00000262903		874	antisense
ENSG00000263004	-1.13542	2.16205	-8.16038	1.4375e-14	2.68332e-13	22.4634	ENST00000576313	ENSG00000263004		449	lincRNA
ENSG00000263033	1.80645	-1.0454	5.92734	9.73651e-09	4.32402e-08	9.35962	ENST00000572466	ENSG00000263033		1055	lincRNA
ENSG00000263272	1.98483	1.19676	6.16424	2.68479e-09	1.34068e-08	10.6097	ENST00000575890	ENSG00000263272		1938	antisense
ENSG00000263293	1.38444	1.59587	5.15784	4.95455e-07	1.55686e-06	5.56333	ENST00000575039	ENSG00000263293		535	antisense
ENSG00000263345	1.94399	-0.219309	5.55135	6.9819e-08	2.59422e-07	7.45283	ENST00000573007	ENSG00000263345		442	antisense
ENSG00000263812	1.56733	1.01012	4.51744	9.50139e-06	2.28851e-05	2.7337	ENST00000584910	LINC00908	long intergenic non-protein coding RNA 908 [Source:HGNC Symbol;Acc:HGNC:27599]	369	lincRNA
ENSG00000264112	2.27029	2.6127	6.78161	7.95257e-11	5.72002e-10	14.0346	ENST00000585065	ENSG00000264112		4722	lincRNA
ENSG00000265206	3.14435	-0.571183	7.01045	2.03904e-11	1.64848e-10	15.3624	ENST00000579003	ENSG00000265206		1625	antisense
ENSG00000265413	1.99893	-0.083052	6.06857	4.53647e-09	2.16206e-08	10.1004	ENST00000578897	ENSG00000265413		2315	sense_intronic
ENSG00000265511	1.18611	-0.384212	4.8772	1.87539e-06	5.14994e-06	4.28494	ENST00000582325	ENSG00000265511		795	antisense
ENSG00000266088	1.9235	-1.50823	4.4714	1.16127e-05	2.74642e-05	2.5425	ENST00000578280	ENSG00000266088		1014	lincRNA
ENSG00000266490	1.50093	-0.655125	5.56594	6.47915e-08	2.41888e-07	7.52504	ENST00000580085	ENSG00000266490		462	lincRNA
ENSG00000266767	-1.48477	-0.225563	-6.55963	2.89354e-10	1.79331e-09	12.7762	ENST00000579509	ENSG00000266767		1057	antisense
ENSG00000266903	-1.33744	-1.03483	-3.86365	0.000141085	0.000280737	0.178391	ENST00000591312	ENSG00000266903		752	antisense
ENSG00000266968	-1.62497	-0.805134	-3.03851	0.0026195	0.00422135	-2.53247	ENST00000590535	ENSG00000266968		1785	sense_intronic
ENSG00000267034	-2.2293	-0.756445	-5.59747	5.51069e-08	2.07711e-07	7.68152	ENST00000587099	ENSG00000267034		1412	lincRNA
ENSG00000267072	-2.03812	0.975841	-7.99872	4.14773e-14	6.77462e-13	21.4247	ENST00000588778	NAGPA-AS1	NAGPA antisense RNA 1 [Source:HGNC Symbol;Acc:HGNC:44184]	521	lincRNA
ENSG00000267082	1.15212	-0.279956	5.51237	8.51757e-08	3.05619e-07	7.26078	ENST00000588634	ENSG00000267082		569	antisense
ENSG00000267121	4.08294	0.977154	9.98176	4.47074e-20	3.18642e-18	34.9222	ENST00000585471	ENSG00000267121		1077	antisense
ENSG00000267128	-1.62739	1.57143	-5.94157	9.02049e-09	4.05276e-08	9.43367	ENST00000590137	RNF157-AS1	RNF157 antisense RNA 1 [Source:HGNC Symbol;Acc:HGNC:44127]	1812	antisense
ENSG00000267199	3.11545	-1.11267	8.24392	8.27521e-15	1.75345e-13	23.0048	ENST00000588197	ENSG00000267199		739	antisense
ENSG00000267244	1.14637	-0.00782825	3.76664	0.000204643	0.000396148	-0.170715	ENST00000587741	ENSG00000267244		477	antisense
ENSG00000267259	-1.06722	5.12942	-5.11899	5.97696e-07	1.84123e-06	5.38287	ENST00000592016	ERVE-1	endogenous retrovirus group E member 1 [Source:HGNC Symbol;Acc:HGNC:14602]	2692	lincRNA
ENSG00000267296	-1.52538	2.59897	-6.70665	1.23398e-10	8.3761e-10	13.6064	ENST00000592982	CEBPA-DT	CEBPA divergent transcript [Source:HGNC Symbol;Acc:HGNC:25710]	2198	antisense
ENSG00000267365	1.63938	1.10895	6.84054	5.6171e-11	4.11571e-10	14.3737	ENST00000590966	KCNJ2-AS1	KCNJ2 antisense RNA 1 [Source:HGNC Symbol;Acc:HGNC:43720]	2442	antisense
ENSG00000267443	-2.71347	-1.73518	-3.94452	0.000102886	0.000209786	0.475472	ENST00000591757	ENSG00000267443		529	lincRNA
ENSG00000267519	2.67946	2.71012	9.137	1.87425e-17	7.53545e-16	28.9839	ENST00000587762	ENSG00000267519		1774	lincRNA
ENSG00000267523	1.63624	-0.222697	4.9233	1.51293e-06	4.25139e-06	4.49088	ENST00000585940	ENSG00000267523		545	antisense
ENSG00000267632	2.02371	-1.30925	5.08766	6.94811e-07	2.10321e-06	5.23812	ENST00000591237	ENSG00000267632		1736	sense_intronic
ENSG00000267731	2.68174	-0.562766	7.97736	4.76663e-14	7.62661e-13	21.2884	ENST00000591222	ENSG00000267731		2919	lincRNA
ENSG00000267868	-1.35026	-0.331057	-4.76444	3.15089e-06	8.3175e-06	3.78797	ENST00000602192	ENSG00000267868		1297	lincRNA
ENSG00000267934	2.02111	-0.732234	5.63185	4.61542e-08	1.77377e-07	7.85292	ENST00000600671	ENSG00000267934		5134	antisense
ENSG00000268030	1.5641	-0.462962	6.21024	2.08201e-09	1.06686e-08	10.8567	ENST00000597411	ENSG00000268030		2001	antisense
ENSG00000268119	1.24027	-0.192387	4.76036	3.20996e-06	8.44499e-06	3.77019	ENST00000597444	ENSG00000268119		832	lincRNA
ENSG00000268189	1.68997	-1.16305	4.47517	1.14242e-05	2.71e-05	2.5581	ENST00000597164	ENSG00000268189		237	antisense
ENSG00000268205	1.18822	4.71724	7.1878	6.96062e-12	6.53548e-11	16.4119	ENST00000593427	ENSG00000268205		4258	lincRNA
ENSG00000268218	2.05122	-0.983877	6.28589	1.36668e-09	7.23972e-09	11.2658	ENST00000602042	ENSG00000268218		3660	antisense
ENSG00000268230	2.01684	-0.732288	6.4854	4.4278e-10	2.62984e-09	12.362	ENST00000596636	ENSG00000268230		436	processed_transcript
ENSG00000268555	-1.22054	-0.0667067	-4.64155	5.48746e-06	1.37669e-05	3.25754	ENST00000596996	ENSG00000268555		1178	lincRNA
ENSG00000268713	1.1688	1.60772	7.37894	2.1447e-12	2.30335e-11	17.5625	ENST00000600047	ENSG00000268713		1385	lincRNA
ENSG00000268895	1.13168	0.194764	4.79733	2.71099e-06	7.21704e-06	3.93191	ENST00000599728	A1BG-AS1	A1BG antisense RNA 1 [Source:HGNC Symbol;Acc:HGNC:37133]	559	antisense
ENSG00000268947	1.13595	-0.299714	3.9919	8.53054e-05	0.000177399	0.652067	ENST00000602262	ENSG00000268947		1016	sense_intronic
ENSG00000268996	-1.0534	2.04134	-7.12664	1.01032e-11	8.9975e-11	16.048	ENST00000596585	MAN1B1-DT	MAN1B1 divergent transcript [Source:HGNC Symbol;Acc:HGNC:48715]	1872	antisense
ENSG00000269235	1.02475	0.0698086	2.86964	0.00444677	0.0069172	-3.01331	ENST00000595010	ZNF350-AS1	ZNF350 antisense RNA 1 [Source:HGNC Symbol;Acc:HGNC:48598]	698	antisense
ENSG00000269352	1.5587	1.09835	5.25044	3.15448e-07	1.03261e-06	5.99794	ENST00000593654	PTOV1-AS2	PTOV1 antisense RNA 2 [Source:HGNC Symbol;Acc:HGNC:51284]	596	antisense
ENSG00000269514	1.48737	-0.61512	4.82512	2.38596e-06	6.46146e-06	4.05422	ENST00000595310	ENSG00000269514		3645	lincRNA
ENSG00000269680	1.72886	0.243589	6.00726	6.32992e-09	2.96278e-08	9.77719	ENST00000594056	ENSG00000269680		686	antisense
ENSG00000269737	1.38561	0.274138	3.51341	0.000521504	0.000950836	-1.04437	ENST00000596308	ENSG00000269737		1422	processed_transcript
ENSG00000269821	2.13957	2.25207	7.88378	8.74518e-14	1.3185e-12	20.6939	ENST00000597346	KCNQ1OT1	KCNQ1 opposite strand/antisense transcript 1 (non-protein coding) [Source:HGNC Symbol;Acc:HGNC:6295]	91667	antisense
ENSG00000269825	1.10974	0.280032	3.66279	0.000302208	0.000573683	-0.535632	ENST00000598322	ENSG00000269825		2848	sense_intronic
ENSG00000269867	1.09982	0.80868	6.18126	2.4441e-09	1.23227e-08	10.7009	ENST00000597780	ENSG00000269867		679	sense_intronic
ENSG00000269899	1.39074	0.418018	5.81222	1.79739e-08	7.63768e-08	8.76559	ENST00000602711	ENSG00000269899		238	sense_intronic
ENSG00000269918	1.24119	2.89458	6.97044	2.59227e-11	2.04255e-10	15.1281	ENST00000602575	ENSG00000269918		2014	sense_intronic
ENSG00000269929	2.00211	-1.33314	5.65035	4.19407e-08	1.63183e-07	7.9455	ENST00000602652	ENSG00000269929		1435	lincRNA
ENSG00000269958	1.21269	2.27088	6.23475	1.81725e-09	9.40411e-09	10.9888	ENST00000602422	ENSG00000269958		811	sense_intronic
ENSG00000270039	1.23025	-0.26182	5.46504	1.0829e-07	3.82431e-07	7.02893	ENST00000602802	ENSG00000270039		578	lincRNA
ENSG00000270055	1.32808	2.594	6.11371	3.54432e-09	1.72059e-08	10.34	ENST00000602663	ENSG00000270055		2351	sense_intronic
ENSG00000270060	1.52336	-0.826068	5.52207	8.10719e-08	2.94261e-07	7.30847	ENST00000524412	ENSG00000270060		574	sense_intronic
ENSG00000270069	2.85985	3.11885	8.34357	4.26475e-15	1.02879e-13	23.6549	ENST00000602507	MIR222HG	MIR222 host gene [Source:HGNC Symbol;Acc:HGNC:49555]	1758	lincRNA
ENSG00000270076	1.74076	0.58179	6.76094	8.97946e-11	6.31381e-10	13.9162	ENST00000602443	ENSG00000270076		707	lincRNA
ENSG00000270127	1.3685	1.89609	5.36989	1.74646e-07	5.92739e-07	6.56776	ENST00000602585	ENSG00000270127		2389	lincRNA
ENSG00000270547	-1.75302	0.0817696	-4.89634	1.71572e-06	4.76995e-06	4.37025	ENST00000605459	LINC01235	long intergenic non-protein coding RNA 1235 [Source:HGNC Symbol;Acc:HGNC:49769]	395	lincRNA
ENSG00000270605	1.00863	1.18385	4.03621	7.14803e-05	0.000149841	0.818888	ENST00000604716	ENSG00000270605		1945	antisense
ENSG00000270607	2.48034	-0.50068	8.32609	4.79223e-15	1.12153e-13	23.5406	ENST00000603468	ENSG00000270607		1686	lincRNA
ENSG00000270673	-1.13517	0.362898	-6.6844	1.405e-10	9.37467e-10	13.4799	ENST00000603538	YTHDF3-AS1	YTHDF3 antisense RNA 1 (head to head) [Source:HGNC Symbol;Acc:HGNC:48728]	718	lincRNA
ENSG00000270933	1.0818	-0.332611	3.1144	0.00204926	0.00337171	-2.30806	ENST00000602992	ENSG00000270933		747	lincRNA
ENSG00000271009	1.79475	1.17298	7.86801	9.6829e-14	1.41895e-12	20.5941	ENST00000604855	ENSG00000271009		2072	lincRNA
ENSG00000271133	1.5839	0.0506346	5.51537	8.38857e-08	3.03071e-07	7.27552	ENST00000603156	ENSG00000271133		666	antisense
ENSG00000271327	2.16413	0.0755385	6.59543	2.35394e-10	1.4883e-09	12.9772	ENST00000605595	ENSG00000271327		1495	lincRNA
ENSG00000271533	2.02347	2.15508	6.62403	1.99514e-10	1.28081e-09	13.1383	ENST00000604070	ENSG00000271533		3685	sense_intronic
ENSG00000271856	2.40226	-1.81857	5.18528	4.3369e-07	1.38498e-06	5.69145	ENST00000607746	LINC01215	long intergenic non-protein coding RNA 1215 [Source:HGNC Symbol;Acc:HGNC:49651]	2592	lincRNA
ENSG00000271857	4.94913	-1.5448	12.8411	1.4507e-29	7.3238e-27	56.4499	ENST00000606796	ENSG00000271857		927	antisense
ENSG00000271870	1.28366	1.13037	6.43314	5.96242e-10	3.42457e-09	12.0725	ENST00000607052	ENSG00000271870		494	antisense
ENSG00000271895	1.6154	0.689813	6.1346	3.16045e-09	1.54379e-08	10.4513	ENST00000612387	ENSG00000271895		651	antisense
ENSG00000271971	1.09101	1.35672	6.38519	7.82275e-10	4.39644e-09	11.8083	ENST00000607706	ENSG00000271971		736	antisense
ENSG00000272037	1.58667	-0.948593	4.86785	1.95853e-06	5.36883e-06	4.24337	ENST00000606361	ENSG00000272037		1430	antisense
ENSG00000272072	1.23788	-0.823434	4.55188	8.16818e-06	1.98569e-05	2.87786	ENST00000607036	ENSG00000272072		742	antisense
ENSG00000272079	1.4043	1.20661	4.92731	1.48484e-06	4.17993e-06	4.50886	ENST00000607794	ENSG00000272079		1269	lincRNA
ENSG00000272140	1.29541	-0.798601	4.73274	3.63945e-06	9.44811e-06	3.65005	ENST00000415917	ENSG00000272140		1031	lincRNA
ENSG00000272141	1.95756	0.738439	4.7121	3.99607e-06	1.02216e-05	3.56065	ENST00000606993	ENSG00000272141		987	lincRNA
ENSG00000272153	1.34778	0.0463758	6.01598	6.03768e-09	2.84297e-08	9.82305	ENST00000607459	ENSG00000272153		531	antisense
ENSG00000272168	1.97067	0.397249	7.39302	1.96498e-12	2.1306e-11	17.6481	ENST00000636388	CASC15	cancer susceptibility 15 (non-protein coding) [Source:HGNC Symbol;Acc:HGNC:28245]	1174	lincRNA
ENSG00000272189	-1.07827	1.06216	-6.20849	2.10229e-09	1.07374e-08	10.8473	ENST00000607749	ENSG00000272189		1894	antisense
ENSG00000272240	1.02331	0.194578	4.37205	1.78104e-05	4.08883e-05	2.13554	ENST00000606572	ENSG00000272240		541	antisense
ENSG00000272343	1.02144	0.0431349	5.92228	1.00042e-08	4.394e-08	9.33332	ENST00000606048	ENSG00000272343		486	lincRNA
ENSG00000272356	1.5489	0.0513739	5.96682	7.87487e-09	3.57907e-08	9.56537	ENST00000607434	ENSG00000272356		4315	antisense
ENSG00000272374	1.19815	0.728951	4.60919	6.33896e-06	1.57022e-05	3.11979	ENST00000605896	ENSG00000272374		4261	lincRNA
ENSG00000272384	2.46169	-1.39266	7.74892	2.08142e-13	2.8135e-12	19.8447	ENST00000607710	ENSG00000272384		860	lincRNA
ENSG00000272419	1.14	2.93803	5.44579	1.19342e-07	4.14919e-07	6.93513	ENST00000578899	ENSG00000272419		2307	processed_transcript
ENSG00000272482	3.70006	-0.125555	9.67036	4.25984e-19	2.67177e-17	32.7044	ENST00000606790	ENSG00000272482		345	lincRNA
ENSG00000272505	1.98372	-0.652121	6.25341	1.63815e-09	8.56206e-09	11.0897	ENST00000606115	ENSG00000272505		2860	lincRNA
ENSG00000272512	1.94198	0.0998843	7.14789	8.87824e-12	8.14098e-11	16.1742	ENST00000606034	ENSG00000272512		2086	lincRNA
ENSG00000272568	1.5145	0.0406239	5.12079	5.92556e-07	1.82899e-06	5.39118	ENST00000609495	ENSG00000272568		483	antisense
ENSG00000272578	1.85223	0.147112	5.67554	3.68014e-08	1.44623e-07	8.07194	ENST00000451919	ENSG00000272578		654	processed_transcript
ENSG00000272622	-1.31623	0.373727	-5.72091	2.90496e-08	1.17095e-07	8.30079	ENST00000607970	ENSG00000272622		584	lincRNA
ENSG00000272630	1.38808	-0.157435	5.16412	4.80608e-07	1.51629e-06	5.5926	ENST00000608005	ENSG00000272630		3005	lincRNA
ENSG00000272669	1.81468	0.376188	7.27183	4.15821e-12	4.17954e-11	16.9153	ENST00000609212	ENSG00000272669		491	antisense
ENSG00000272720	2.23878	-0.467944	6.6978	1.2994e-10	8.78216e-10	13.556	ENST00000609162	ENSG00000272720		1433	lincRNA
ENSG00000272732	1.28081	0.124695	4.38988	1.65034e-05	3.82236e-05	2.20801	ENST00000608770	ENSG00000272732		1655	lincRNA
ENSG00000272733	3.04004	-1.12011	8.60491	7.34443e-16	2.17284e-14	25.381	ENST00000608615	ENSG00000272733		1081	lincRNA
ENSG00000272734	2.02853	3.22548	7.02505	1.86759e-11	1.5252e-10	15.4481	ENST00000440490	ADIRF-AS1	ADIRF antisense RNA 1 [Source:HGNC Symbol;Acc:HGNC:45127]	502	antisense
ENSG00000272750	1.35309	0.357303	8.18393	1.23071e-14	2.4122e-13	22.6156	ENST00000608771	ENSG00000272750		2646	antisense
ENSG00000272767	-1.40239	0.0490399	-8.42949	2.39971e-15	6.16842e-14	24.2191	ENST00000609436	JMJD1C-AS1	JMJD1C antisense RNA 1 [Source:HGNC Symbol;Acc:HGNC:28222]	1335	antisense
ENSG00000272812	1.09582	-0.237982	4.32828	2.14513e-05	4.84664e-05	1.95878	ENST00000609090	ENSG00000272812		574	sense_intronic
ENSG00000272821	1.03031	1.26072	6.61733	2.07404e-10	1.31664e-09	13.1005	ENST00000608319	ENSG00000272821		855	antisense
ENSG00000272842	1.09025	-0.0285385	5.49375	9.36302e-08	3.32907e-07	7.16938	ENST00000609609	ENSG00000272842		560	antisense
ENSG00000272849	1.29373	0.789547	4.35317	1.93017e-05	4.399e-05	2.0591	ENST00000609067	ENSG00000272849		572	lincRNA
ENSG00000272871	2.15579	-0.600865	7.04067	1.69981e-11	1.40279e-10	15.54	ENST00000610061	ENSG00000272871		1269	lincRNA
ENSG00000272894	1.34752	1.26283	5.02809	9.23235e-07	2.72111e-06	4.96499	ENST00000609307	ENSG00000272894		248	lincRNA
ENSG00000272902	-1.31476	0.622961	-7.66666	3.51691e-13	4.55745e-12	19.3312	ENST00000610202	TBC1D8-AS1	TBC1 domain family member 8 antisense RNA 1 [Source:HGNC Symbol;Acc:HGNC:52782]	2478	lincRNA
ENSG00000272977	1.2174	0.986409	5.5312	7.73848e-08	2.83503e-07	7.35343	ENST00000609475	ENSG00000272977		3754	sense_intronic
ENSG00000273002	1.91951	-0.394695	7.88811	8.50375e-14	1.29455e-12	20.7213	ENST00000610146	ENSG00000273002		2157	antisense
ENSG00000273007	1.71615	-0.525944	6.39986	7.20001e-10	4.09044e-09	11.889	ENST00000609680	ENSG00000273007		1709	antisense
ENSG00000273018	1.51892	-1.00988	3.35189	0.000921821	0.0016168	-1.57273	ENST00000446853	ENSG00000273018		485	processed_transcript
ENSG00000273038	1.11146	0.0211356	6.36302	8.86486e-10	4.92911e-09	11.6866	ENST00000609742	ENSG00000273038		2057	lincRNA
ENSG00000273055	1.35233	-1.60588	3.61906	0.000355198	0.000663143	-0.686526	ENST00000608515	ENSG00000273055		625	antisense
ENSG00000273142	1.48475	2.06471	5.80934	1.825e-08	7.73407e-08	8.75082	ENST00000610177	ENSG00000273142		3441	lincRNA
ENSG00000273151	1.77279	1.51105	5.5998	5.44517e-08	2.05735e-07	7.69308	ENST00000609998	ENSG00000273151		6758	antisense
ENSG00000273156	1.33083	-0.503951	5.17608	4.53509e-07	1.43657e-06	5.64844	ENST00000610058	ENSG00000273156		665	lincRNA
ENSG00000273356	1.65277	-0.298568	8.66277	4.95588e-16	1.52369e-14	25.7671	ENST00000609204	LINC02019	long intergenic non-protein coding RNA 2019 [Source:HGNC Symbol;Acc:HGNC:52854]	845	lincRNA
ENSG00000273373	2.60908	1.82869	7.82066	1.31371e-13	1.88981e-12	20.2953	ENST00000609909	ENSG00000273373		2850	antisense
ENSG00000273478	1.39638	-0.270984	4.95246	1.31971e-06	3.78302e-06	4.62197	ENST00000608886	ENSG00000273478		657	antisense
ENSG00000273576	1.38964	1.55656	6.15416	2.83816e-09	1.40386e-08	10.5557	ENST00000615852	ENSG00000273576		645	lincRNA
ENSG00000274012	-1.06375	3.68474	-2.95056	0.00346104	0.00548727	-2.78613	ENST00000490232	RN7SL2	RNA, 7SL, cytoplasmic 2 [Source:HGNC Symbol;Acc:HGNC:23134]	300	misc_RNA
ENSG00000274020	2.26161	0.0130867	6.73926	1.01972e-10	7.0128e-10	13.7923	ENST00000434245	LINC01138	long intergenic non-protein coding RNA 1138 [Source:HGNC Symbol;Acc:HGNC:49454]	1140	lincRNA
ENSG00000274021	2.46779	-0.555141	8.29617	5.8489e-15	1.32914e-13	23.3451	ENST00000611513	ENSG00000274021		2257	antisense
ENSG00000274173	-1.14865	6.83926	-7.80614	1.44228e-13	2.0559e-12	20.2039	ENST00000620459	ENSG00000274173		1144	lincRNA
ENSG00000274265	1.04713	1.93879	6.26421	1.54243e-09	8.11587e-09	11.1482	ENST00000612135	ENSG00000274265		405	lincRNA
ENSG00000274422	1.02496	0.458615	3.33898	0.000963888	0.00168492	-1.61399	ENST00000610778	ENSG00000274422		3293	lincRNA
ENSG00000274460	1.92372	0.0475806	6.34181	9.98924e-10	5.49584e-09	11.5705	ENST00000616774	ENSG00000274460		1491	lincRNA
ENSG00000274536	2.01072	-0.427445	5.927	9.75457e-09	4.32402e-08	9.35782	ENST00000621933	ENSG00000274536		1815	antisense
ENSG00000274561	1.21676	1.65742	6.91245	3.66524e-11	2.77638e-10	14.7901	ENST00000613178	ENSG00000274561		446	lincRNA
ENSG00000274565	4.12412	-0.834268	12.7809	2.3354e-29	7.3238e-27	55.9805	ENST00000611274	ENSG00000274565		1154	antisense
ENSG00000274605	-1.08504	1.42631	-6.31606	1.15431e-09	6.24121e-09	11.4299	ENST00000612598	ENSG00000274605		913	lincRNA
ENSG00000274925	1.63021	1.33505	6.4079	6.87975e-10	3.92271e-09	11.9332	ENST00000612792	ENSG00000274925		3115	lincRNA
ENSG00000274964	1.07481	0.437103	7.88008	8.95689e-14	1.33756e-12	20.6705	ENST00000622688	ENSG00000274964		1357	sense_intronic
ENSG00000275131	1.67095	2.61585	7.0825	1.32032e-11	1.10709e-10	15.7867	ENST00000637601	ENSG00000275131		3404	processed_transcript
ENSG00000275180	1.71859	2.20697	6.80503	6.92802e-11	5.00606e-10	14.1691	ENST00000619323	ENSG00000275180		491	lincRNA
ENSG00000275494	-1.47246	1.1775	-7.4044	1.83073e-12	2.03588e-11	17.7172	ENST00000613406	ENSG00000275494		534	sense_intronic
ENSG00000275549	1.05886	-0.40699	3.11008	0.00207837	0.00341244	-2.32097	ENST00000612170	STPG3-AS1	STPG3 antisense RNA 1 [Source:HGNC Symbol;Acc:HGNC:51176]	1701	antisense
ENSG00000275560	1.1959	-0.322148	4.52565	9.16543e-06	2.21098e-05	2.76802	ENST00000614874	ENSG00000275560		549	sense_intronic
ENSG00000275582	1.8514	-1.49894	5.2859	2.64942e-07	8.75168e-07	6.16602	ENST00000619343	ENSG00000275582		669	antisense
ENSG00000275620	2.68998	-1.22984	6.23307	1.83428e-09	9.46101e-09	10.9798	ENST00000612722	ENSG00000275620		7638	antisense
ENSG00000275854	1.0563	-0.264832	5.46038	1.10868e-07	3.90653e-07	7.00623	ENST00000620106	ENSG00000275854		731	sense_intronic
ENSG00000275888	1.44823	-0.294827	5.68909	3.42967e-08	1.3649e-07	8.14013	ENST00000620937	ENSG00000275888		629	antisense
ENSG00000276115	2.2113	-1.07627	8.17514	1.30416e-14	2.49381e-13	22.5588	ENST00000614539	ENSG00000276115		1796	sense_intronic
ENSG00000276791	-1.04557	0.073253	-4.12641	4.96383e-05	0.000106767	1.16347	ENST00000621230	ENSG00000276791		3250	lincRNA
ENSG00000277476	1.10399	1.84475	5.64437	4.32604e-08	1.67902e-07	7.91554	ENST00000622750	ENSG00000277476		2735	lincRNA
ENSG00000277559	1.19058	0.422093	3.29454	0.00112269	0.00194517	-1.75484	ENST00000616682	ENSG00000277559		1458	lincRNA
ENSG00000277701	2.22515	-1.24019	5.73356	2.71897e-08	1.10736e-07	8.36483	ENST00000612307	ENSG00000277701		530	lincRNA
ENSG00000277978	1.00316	-0.10197	4.53561	8.77378e-06	2.11977e-05	2.80966	ENST00000612427	ENSG00000277978		382	antisense
ENSG00000278601	1.48594	-0.485045	5.24392	3.25698e-07	1.06173e-06	5.96714	ENST00000619110	ENSG00000278601		700	antisense
ENSG00000279159	1.8221	1.28084	5.82732	1.65935e-08	7.08955e-08	8.84298	ENST00000624945	ENSG00000279159		49287	antisense
ENSG00000279249	2.5405	-0.535891	7.6442	4.05635e-13	5.12644e-12	19.1915	ENST00000564875	ENSG00000279249		654	antisense
ENSG00000279278	1.68786	0.346515	5.07792	7.28e-07	2.1952e-06	5.19327	ENST00000624350	ENSG00000279278		8420	lincRNA
ENSG00000279342	2.10804	0.275582	7.10082	1.18167e-11	1.01249e-10	15.895	ENST00000624557	ENSG00000279342		826	sense_intronic
ENSG00000279529	1.65584	-0.0830709	6.61997	2.04264e-10	1.30197e-09	13.1153	ENST00000623966	ENSG00000279529		2717	antisense
ENSG00000279833	1.74859	0.23449	5.03007	9.146e-07	2.70583e-06	4.97401	ENST00000624656	ENSG00000279833		3671	antisense
ENSG00000280007	1.14921	-0.641135	4.5734	7.42859e-06	1.82e-05	2.9684	ENST00000623543	ENSG00000280007		20396	antisense
ENSG00000280614	1.1836	-0.723768	2.82553	0.00508611	0.00782632	-3.13466	ENST00000625598	ENSG00000280614		923	lincRNA
ENSG00000280623	-1.70755	-1.36831	-4.09499	5.64023e-05	0.000119998	1.04268	ENST00000627127	PCAT14	prostate cancer associated transcript 14 (non-protein coding) [Source:HGNC Symbol;Acc:HGNC:48977]	3935	lincRNA
ENSG00000280798	1.07606	2.49038	8.92286	8.31479e-17	2.83426e-15	27.5201	ENST00000631190	LINC00294	long intergenic non-protein coding RNA 294 [Source:HGNC Symbol;Acc:HGNC:27456]	3306	lincRNA
ENSG00000280927	1.59933	0.144924	5.01175	9.97704e-07	2.92959e-06	4.89048	ENST00000625256	CTBP1-AS	CTBP1 antisense RNA [Source:HGNC Symbol;Acc:HGNC:48337]	3886	antisense
ENSG00000281026	2.63136	0.67769	8.15135	1.52568e-14	2.7817e-13	22.405	ENST00000629393	N4BP2L2-IT2	N4BPL2 intronic transcript 2 [Source:HGNC Symbol;Acc:HGNC:25038]	4890	sense_intronic
ENSG00000281103	1.47711	0.0942212	4.93122	1.45791e-06	4.12635e-06	4.52642	ENST00000629576	TRG-AS1	T cell receptor gamma locus antisense RNA 1 [Source:HGNC Symbol;Acc:HGNC:48974]	670	antisense
ENSG00000281162	1.51894	0.248823	4.95456	1.30678e-06	3.75969e-06	4.63142	ENST00000627215	LINC01127	long intergenic non-protein coding RNA 1127 [Source:HGNC Symbol;Acc:HGNC:49292]	3727	lincRNA
ENSG00000281183	1.22349	-0.15705	3.11756	0.00202822	0.00334411	-2.2986	ENST00000628401	NPTN-IT1	NPTN intronic transcript 1 [Source:HGNC Symbol;Acc:HGNC:45091]	2283	sense_intronic
ENSG00000281207	1.42591	-0.960762	4.81229	2.53109e-06	6.80746e-06	3.99766	ENST00000626479	SLFNL1-AS1	SLFNL1 antisense RNA 1 [Source:HGNC Symbol;Acc:HGNC:44126]	4800	antisense
ENSG00000281404	2.76526	-0.11092	8.9657	6.18035e-17	2.23804e-15	27.8115	ENST00000628121	LINC01176	long intergenic non-protein coding RNA 1176 [Source:HGNC Symbol;Acc:HGNC:49548]	716	lincRNA
ENSG00000281406	1.15257	2.29264	6.55071	3.04581e-10	1.87287e-09	12.7262	ENST00000626538	BLACAT1	bladder cancer associated transcript 1 (non-protein coding) [Source:HGNC Symbol;Acc:HGNC:48597]	2994	lincRNA
ENSG00000282851	1.16839	0.311863	5.0733	7.44251e-07	2.2399e-06	5.17205	ENST00000646744	BISPR	BST2 interferon stimulated positive regulator (non-protein coding) [Source:HGNC Symbol;Acc:HGNC:51290]	452	lincRNA
ENSG00000283162	-1.99855	-1.59825	-4.74592	3.42805e-06	8.94372e-06	3.7073	ENST00000635962	ENSG00000283162		1365	processed_transcript
ENSG00000283341	1.09968	0.347278	4.31482	2.27075e-05	5.09375e-05	1.90473	ENST00000532864	ENSG00000283341		771	processed_transcript
ENSG00000283674	1.67647	0.605661	5.52394	8.03029e-08	2.92595e-07	7.31768	ENST00000637678	ENSG00000283674		1770	processed_transcript
ENSG00000283709	1.91121	-1.24744	4.97021	1.21403e-06	3.51867e-06	4.70207	ENST00000640121	FAM238C	family with sequence similarity 238 member C (non-protein coding) [Source:HGNC Symbol;Acc:HGNC:24672]	3620	processed_transcript
ENSG00000283766	-2.74097	-0.185921	-4.54821	8.3011e-06	2.01488e-05	2.86246	ENST00000640435	ENSG00000283766		762	lincRNA
ENSG00000284070	1.28839	-0.073438	4.27159	2.72365e-05	6.0577e-05	1.7321	ENST00000639904	ENSG00000284070		4634	antisense
ENSG00000284128	1.79903	0.0275398	6.93375	3.22815e-11	2.49347e-10	14.914	ENST00000614808	ENSG00000284128		601	processed_transcript
ENSG00000284642	1.16915	-0.402333	4.58992	6.90479e-06	1.70768e-05	3.03817	ENST00000641011	ENSG00000284642		299	lincRNA
ENSG00000284707	1.55191	-0.344273	6.84381	5.50963e-11	4.07504e-10	14.3925	ENST00000641390	ENSG00000284707		3211	processed_transcript
ENSG00000285103	1.48186	0.66509	5.97132	7.68621e-09	3.50348e-08	9.58889	ENST00000645861	ENSG00000285103		8600	bidirectional_promoter_lncRNA
ENSG00000285106	2.11094	-0.942796	7.75664	1.98105e-13	2.72482e-12	19.8931	ENST00000643452	ENSG00000285106		3148	lincRNA
ENSG00000285373	-1.44394	0.668089	-6.63718	1.84878e-10	1.20286e-09	13.2125	ENST00000477514	LINC02478	long intergenic non-protein coding RNA 2478 [Source:HGNC Symbol;Acc:HGNC:53446]	331	lincRNA
ENSG00000285399	1.24999	-0.274878	6.46149	5.07461e-10	2.96903e-09	12.2293	ENST00000643464	ENSG00000285399		1959	bidirectional_promoter_lncRNA
ENSG00000285417	2.02127	2.82805	6.18425	2.40404e-09	1.21925e-08	10.717	ENST00000647075	ENSG00000285417		527	processed_transcript

## Sheet: clPTC-FTC
lncRNA DE in clPTC compared to FTC in RNA-Seq PRJEB11591
Row.names	logFC	AveExpr	t	P.Value	adj.P.Val	B	ensembl_transcript_id	hgnc_symbol	description	transcript_length	transcript_biotype
ENSG00000116883	2.04642	2.5708	6.55956	2.89463e-10	1.59255e-09	12.7701	ENST00000373137	ENSG00000116883		1838	antisense
ENSG00000130600	2.29764	0.717663	5.46396	1.08879e-07	3.53463e-07	7.01712	ENST00000422826	H19	H19, imprinted maternally expressed transcript (non-protein coding) [Source:HGNC Symbol;Acc:HGNC:4713]	554	lincRNA
ENSG00000152292	-2.13032	0.761669	-6.8096	6.74354e-11	4.31587e-10	14.1899	ENST00000477170	SH2D6	SH2 domain containing 6 [Source:HGNC Symbol;Acc:HGNC:30439]	699	processed_transcript
ENSG00000157306	1.65906	-0.606259	6.01006	6.23464e-09	2.63502e-08	9.78571	ENST00000553985	ZFHX2-AS1	ZFHX2 antisense RNA 1 [Source:HGNC Symbol;Acc:HGNC:52658]	2322	antisense
ENSG00000163364	1.50429	-0.175484	6.81446	6.55288e-11	4.23281e-10	14.2178	ENST00000295549	LINC01116	long intergenic non-protein coding RNA 1116 [Source:HGNC Symbol;Acc:HGNC:49259]	1407	lincRNA
ENSG00000170919	1.15219	3.86762	6.96078	2.74667e-11	1.93999e-10	15.0662	ENST00000520622	TPT1-AS1	TPT1 antisense RNA 1 [Source:HGNC Symbol;Acc:HGNC:43686]	604	antisense
ENSG00000171889	4.00826	-0.909158	10.446	1.46766e-21	1.21121e-19	38.2835	ENST00000304425	MIR31HG	MIR31 host gene [Source:HGNC Symbol;Acc:HGNC:37187]	745	sense_overlapping
ENSG00000174171	1.59254	2.56498	5.05219	8.23196e-07	2.32571e-06	5.06833	ENST00000309874	ENSG00000174171		2900	antisense
ENSG00000177133	-1.13056	3.70971	-4.89613	1.71744e-06	4.54889e-06	4.36236	ENST00000453118	LINC00982	long intergenic non-protein coding RNA 982 [Source:HGNC Symbol;Acc:HGNC:48664]	1697	antisense
ENSG00000180139	1.86641	-0.141874	5.02365	9.42949e-07	2.63555e-06	4.93784	ENST00000437930	ACTA2-AS1	ACTA2 antisense RNA 1 [Source:HGNC Symbol;Acc:HGNC:45169]	2450	antisense
ENSG00000180539	1.50803	-0.00837324	6.3709	8.4796e-10	4.19432e-09	11.7239	ENST00000623196	C9orf139	chromosome 9 open reading frame 139 [Source:HGNC Symbol;Acc:HGNC:31426]	4990	antisense
ENSG00000184608	-2.87701	-1.39243	-8.12891	1.76857e-14	2.88867e-13	22.2558	ENST00000529305	FAM167A-AS1	FAM167A antisense RNA 1 [Source:HGNC Symbol;Acc:HGNC:15548]	800	antisense
ENSG00000185495	1.04107	2.00008	5.54035	7.38537e-08	2.46914e-07	7.39203	ENST00000618315	ENSG00000185495		487	processed_transcript
ENSG00000186056	1.3264	0.956074	7.85174	1.07542e-13	1.42903e-12	20.4867	ENST00000414763	MATN1-AS1	MATN1 antisense RNA 1 [Source:HGNC Symbol;Acc:HGNC:40364]	887	antisense
ENSG00000186715	1.73681	1.61544	6.81861	6.39446e-11	4.17771e-10	14.2417	ENST00000544155	MST1L	macrophage stimulating 1 like [Source:HGNC Symbol;Acc:HGNC:7390]	592	processed_transcript
ENSG00000188185	1.10087	2.20453	4.78051	2.92799e-06	7.45305e-06	3.85119	ENST00000340510	LINC00265	long intergenic non-protein coding RNA 265 [Source:HGNC Symbol;Acc:HGNC:28019]	3049	lincRNA
ENSG00000196295	1.55883	4.79432	7.24156	5.00842e-12	4.17724e-11	16.7283	ENST00000626245	ENSG00000196295		451	antisense
ENSG00000196696	2.13821	2.04409	7.41548	1.70866e-12	1.53976e-11	17.7797	ENST00000530079	ENSG00000196696		2764	processed_transcript
ENSG00000197182	1.41008	0.790798	6.07143	4.46632e-09	1.91868e-08	10.1094	ENST00000381051	MIRLET7BHG	MIRLET7B host gene [Source:HGNC Symbol;Acc:HGNC:37189]	875	lincRNA
ENSG00000197301	2.25597	1.67371	5.69564	3.3146e-08	1.20587e-07	8.16673	ENST00000504038	ENSG00000197301	uncharacterized LOC100129940 [Source:NCBI gene;Acc:100129940]	977	antisense
ENSG00000197670	2.09639	-1.25016	6.44419	5.59962e-10	2.86e-09	12.1277	ENST00000424252	ENSG00000197670		2502	antisense
ENSG00000197880	-1.19766	-0.113006	-5.27572	2.78577e-07	8.63259e-07	6.11097	ENST00000374555	MDS2	myelodysplastic syndrome 2 translocation associated [Source:HGNC Symbol;Acc:HGNC:29633]	1029	lincRNA
ENSG00000197989	1.98565	3.16548	11.9232	1.93599e-26	3.57205e-24	49.3556	ENST00000475441	SNHG12	small nucleolar RNA host gene 12 [Source:HGNC Symbol;Acc:HGNC:30062]	444	antisense
ENSG00000198221	1.85801	-0.110307	7.99639	4.21107e-14	6.05776e-13	21.4054	ENST00000359760	AFDN-DT	AFDN divergent transcript [Source:HGNC Symbol;Acc:HGNC:21236]	2238	lincRNA
ENSG00000198590	2.02851	-0.386233	7.71056	2.65936e-13	3.11185e-12	19.6	ENST00000481400	C3orf35	chromosome 3 open reading frame 35 [Source:HGNC Symbol;Acc:HGNC:24082]	1495	processed_transcript
ENSG00000203392	2.03585	-0.504825	7.31789	3.1302e-12	2.69678e-11	17.1877	ENST00000435356	ENSG00000203392		2205	antisense
ENSG00000203585	4.47468	-1.6309	11.4182	9.52428e-25	1.14877e-22	45.5153	ENST00000400306	LINC02408	long intergenic non-protein coding RNA 2408 [Source:HGNC Symbol;Acc:HGNC:53337]	1766	lincRNA
ENSG00000203706	1.03668	1.89442	5.2433	3.26701e-07	9.96629e-07	5.95746	ENST00000480052	SERTAD4-AS1	SERTAD4 antisense RNA 1 [Source:HGNC Symbol;Acc:HGNC:32019]	413	antisense
ENSG00000203709	1.43324	4.18987	4.98854	1.11346e-06	3.06838e-06	4.7782	ENST00000487977	MIR29B2CHG	MIR29B2 and MIR29C host gene [Source:HGNC Symbol;Acc:HGNC:32018]	3197	lincRNA
ENSG00000203999	-1.13795	0.112476	-5.19023	4.23368e-07	1.27662e-06	5.70788	ENST00000457853	LINC01270	long intergenic non-protein coding RNA 1270 [Source:HGNC Symbol;Acc:HGNC:27658]	943	lincRNA
ENSG00000204282	3.18692	2.49223	11.1493	7.42381e-24	8.31467e-22	43.4916	ENST00000589217	TNRC6C-AS1	TNRC6C antisense RNA 1 [Source:HGNC Symbol;Acc:HGNC:44360]	3192	antisense
ENSG00000204380	1.9357	-0.651539	7.55344	7.20016e-13	7.14547e-12	18.6251	ENST00000442666	PKP4-AS1	PKP4 antisense RNA 1 [Source:HGNC Symbol;Acc:HGNC:52580]	825	antisense
ENSG00000204584	1.91889	-0.715021	5.80207	1.89649e-08	7.21771e-08	8.70727	ENST00000376609	ENSG00000204584	uncharacterized LOC729220 [Source:NCBI gene;Acc:729220]	2100	antisense
ENSG00000204860	-1.07673	2.27862	-6.71348	1.18575e-10	7.06941e-10	13.6396	ENST00000484285	FAM201A	family with sequence similarity 201 member A [Source:HGNC Symbol;Acc:HGNC:27239]	1742	antisense
ENSG00000204934	-1.163	1.862	-5.4032	1.4784e-07	4.69259e-07	6.72187	ENST00000488315	ATP6V0E2-AS1	ATP6V0E2 antisense RNA 1 [Source:HGNC Symbol;Acc:HGNC:44180]	2936	antisense
ENSG00000205041	1.06026	-1.31786	2.76695	0.00606425	0.00903873	-3.30104	ENST00000378432	ENSG00000205041		1462	sense_intronic
ENSG00000205791	-1.05999	1.46273	-7.70027	2.83967e-13	3.27398e-12	19.5358	ENST00000381800	LOH12CR2	loss of heterozygosity, 12, chromosomal region 2 (non-protein coding) [Source:HGNC Symbol;Acc:HGNC:26524]	1540	lincRNA
ENSG00000205885	1.97316	1.55487	7.91553	7.12103e-14	9.79454e-13	20.8906	ENST00000536679	C1RL-AS1	C1RL antisense RNA 1 [Source:HGNC Symbol;Acc:HGNC:27461]	550	antisense
ENSG00000205890	1.43757	-0.0210736	4.57861	7.25928e-06	1.72987e-05	2.98328	ENST00000382225	ENSG00000205890		3061	antisense
ENSG00000205959	2.27571	0.564279	9.21392	1.09284e-17	4.06123e-16	29.5108	ENST00000382488	ENSG00000205959		3204	lincRNA
ENSG00000206129	-1.075	-0.384268	-3.17587	0.00167386	0.00273683	-2.1303	ENST00000589754	ENSG00000206129		555	lincRNA
ENSG00000206417	1.24307	1.70392	7.07427	1.38772e-11	1.05628e-10	15.7327	ENST00000383461	H1FX-AS1	H1FX antisense RNA 1 [Source:HGNC Symbol;Acc:HGNC:27953]	2600	antisense
ENSG00000206573	1.20583	4.26223	7.69527	2.9317e-13	3.3554e-12	19.5046	ENST00000467069	THUMPD3-AS1	THUMPD3 antisense RNA 1 [Source:HGNC Symbol;Acc:HGNC:44478]	667	antisense
ENSG00000212694	1.03488	3.79825	5.47977	1.00508e-07	3.31084e-07	7.09437	ENST00000545885	LINC01089	long intergenic non-protein coding RNA 1089 [Source:HGNC Symbol;Acc:HGNC:27886]	559	lincRNA
ENSG00000213073	1.8226	0.788407	7.9451	5.87856e-14	8.22998e-13	21.0785	ENST00000569097	ENSG00000213073		3131	processed_transcript
ENSG00000214135	1.08745	3.84685	5.91705	1.02886e-08	4.10495e-08	9.29989	ENST00000437008	ENSG00000214135		838	processed_transcript
ENSG00000214548	5.05143	0.941708	10.0179	3.43494e-20	2.06147e-18	35.1793	ENST00000398474	MEG3	maternally expressed 3 (non-protein coding) [Source:HGNC Symbol;Acc:HGNC:14575]	1721	lincRNA
ENSG00000214797	6.6597	-1.71385	12.6371	7.25684e-29	2.84468e-26	54.864	ENST00000399003	ENSG00000214797		2805	lincRNA
ENSG00000214900	1.08057	-0.00212708	5.43789	1.2419e-07	3.99856e-07	6.8901	ENST00000635379	LINC01588	long intergenic non-protein coding RNA 1588 [Source:HGNC Symbol;Acc:HGNC:27503]	1595	lincRNA
ENSG00000215158	1.33186	0.019742	6.15283	2.85901e-09	1.2882e-08	10.5426	ENST00000514048	ENSG00000215158		5001	processed_transcript
ENSG00000215241	1.79633	-0.520687	6.76972	8.52847e-11	5.24417e-10	13.9609	ENST00000536034	LINC02449	long intergenic non-protein coding RNA 2449 [Source:HGNC Symbol;Acc:HGNC:53381]	451	lincRNA
ENSG00000215417	2.27223	0.202739	8.33731	4.44651e-15	7.92288e-14	23.6099	ENST00000400282	MIR17HG	miR-17-92a-1 cluster host gene [Source:HGNC Symbol;Acc:HGNC:23564]	931	lincRNA
ENSG00000215498	2.79396	-2.8146	6.48706	4.38592e-10	2.30776e-09	12.3655	ENST00000415704	FAM230B	family with sequence similarity 230 member B (non-protein coding) [Source:HGNC Symbol;Acc:HGNC:32943]	396	lincRNA
ENSG00000217801	1.53434	1.37449	7.83976	1.16172e-13	1.51798e-12	20.4111	ENST00000456409	ENSG00000217801		750	processed_transcript
ENSG00000218357	2.86081	-1.06314	8.30867	5.38177e-15	9.37625e-14	23.4226	ENST00000481625	LINC01644	long intergenic non-protein coding RNA 1644 [Source:HGNC Symbol;Acc:HGNC:52431]	465	lincRNA
ENSG00000219159	-3.22163	-0.605782	-6.69406	1.32804e-10	7.85799e-10	13.5291	ENST00000407635	ENSG00000219159		3398	lincRNA
ENSG00000223414	-2.56022	-1.49034	-5.00826	1.01433e-06	2.81998e-06	4.86774	ENST00000444465	LINC00473	long intergenic non-protein coding RNA 473 [Source:HGNC Symbol;Acc:HGNC:21160]	798	lincRNA
ENSG00000223704	2.14977	-1.02071	7.33379	2.83714e-12	2.47147e-11	17.2838	ENST00000434868	LINC01422	long intergenic non-protein coding RNA 1422 [Source:HGNC Symbol;Acc:HGNC:50728]	6043	lincRNA
ENSG00000223745	1.76221	4.61429	7.79144	1.58507e-13	2.00435e-12	20.1068	ENST00000424517	CCDC18-AS1	CCDC18 antisense RNA 1 [Source:HGNC Symbol;Acc:HGNC:52262]	270	antisense
ENSG00000223749	1.11683	2.93664	4.29526	2.46596e-05	5.28226e-05	1.81915	ENST00000440570	MIR503HG	MIR503 host gene [Source:HGNC Symbol;Acc:HGNC:28258]	760	lincRNA
ENSG00000223764	1.10319	1.24655	3.04979	0.0025264	0.00399334	-2.50728	ENST00000417705	ENSG00000223764		1389	lincRNA
ENSG00000223813	3.1224	-0.704309	7.53115	8.28422e-13	8.11853e-12	18.4879	ENST00000447171	ENSG00000223813		889	antisense
ENSG00000223914	2.3592	0.641685	3.91906	0.0001137	0.00022202	0.373904	ENST00000457989	LINC02471	long intergenic non-protein coding RNA 2471 [Source:HGNC Symbol;Acc:HGNC:53410]	470	lincRNA
ENSG00000224020	1.19588	1.03436	5.09798	6.61236e-07	1.89894e-06	5.27892	ENST00000429139	MIR181A2HG	MIR181A2 host gene [Source:HGNC Symbol;Acc:HGNC:37188]	662	antisense
ENSG00000224189	1.72477	0.458396	6.17282	2.56075e-09	1.1775e-08	10.6496	ENST00000642267	HAGLR	HOXD antisense growth-associated long non-coding RNA [Source:HGNC Symbol;Acc:HGNC:43755]	3821	antisense
ENSG00000224397	1.35017	0.571412	4.45696	1.23631e-05	2.81764e-05	2.47569	ENST00000422459	SMIM25	small integral membrane protein 25 [Source:HGNC Symbol;Acc:HGNC:50328]	1058	lincRNA
ENSG00000224568	-2.60629	3.20117	-5.4411	1.22196e-07	3.95057e-07	6.90573	ENST00000443205	LINC01886	long intergenic non-protein coding RNA 1886 [Source:HGNC Symbol;Acc:HGNC:52705]	1539	lincRNA
ENSG00000224660	1.65753	3.87756	6.52649	3.50014e-10	1.87953e-09	12.5851	ENST00000413977	SH3BP5-AS1	SH3BP5 antisense RNA 1 [Source:HGNC Symbol;Acc:HGNC:44501]	564	antisense
ENSG00000224885	-2.33703	-0.278621	-11.434	8.43731e-25	1.10247e-22	45.6347	ENST00000454977	EIPR1-IT1	EIPR1 intronic transcript 1 [Source:HGNC Symbol;Acc:HGNC:41392]	718	sense_intronic
ENSG00000224945	2.28691	-0.325232	8.02518	3.49016e-14	5.16281e-13	21.5894	ENST00000429700	ENSG00000224945		585	sense_intronic
ENSG00000224975	1.58972	0.337745	5.95486	8.39847e-09	3.42047e-08	9.49672	ENST00000456273	INE1	inactivation escape 1 (non-protein coding) [Source:HGNC Symbol;Acc:HGNC:6060]	945	sense_intronic
ENSG00000225032	1.53668	1.96235	6.25752	1.60102e-09	7.53875e-09	11.1059	ENST00000439298	ENSG00000225032		2055	antisense
ENSG00000225265	-1.01481	1.40347	-7.43886	1.4769e-12	1.35426e-11	17.9223	ENST00000441835	TAF1A-AS1	TAF1A antisense RNA 1 [Source:HGNC Symbol;Acc:HGNC:40573]	459	antisense
ENSG00000225285	1.78047	-0.714686	6.82529	6.14722e-11	4.04456e-10	14.2802	ENST00000417917	LINC01770	long intergenic non-protein coding RNA 1770 [Source:HGNC Symbol;Acc:HGNC:52560]	634	lincRNA
ENSG00000225313	1.22822	0.648835	4.93092	1.45995e-06	3.94691e-06	4.51816	ENST00000628643	ENSG00000225313		551	antisense
ENSG00000225342	1.40493	2.6607	3.09709	0.00216818	0.00348331	-2.36751	ENST00000412812	ENSG00000225342		585	antisense
ENSG00000225511	2.81226	-1.44881	8.59789	7.70296e-16	1.6322e-14	25.3303	ENST00000367276	LINC00475	long intergenic non-protein coding RNA 475 [Source:HGNC Symbol;Acc:HGNC:23569]	738	processed_transcript
ENSG00000225670	2.82478	-1.37822	7.25584	4.58779e-12	3.84688e-11	16.814	ENST00000415675	CADM3-AS1	CADM3 antisense RNA 1 [Source:HGNC Symbol;Acc:HGNC:40812]	5044	antisense
ENSG00000225706	1.91914	-0.561972	4.81469	2.50334e-06	6.48799e-06	4.00124	ENST00000430766	PTPRD-AS1	PTPRD antisense RNA 1 [Source:HGNC Symbol;Acc:HGNC:49753]	1959	lincRNA
ENSG00000225742	-1.52502	2.64141	-5.57002	6.34525e-08	2.17235e-07	7.53872	ENST00000415869	LINC02036	long intergenic non-protein coding RNA 2036 [Source:HGNC Symbol;Acc:HGNC:52876]	910	lincRNA
ENSG00000225756	1.36085	0.0299926	4.7411	3.50399e-06	8.83321e-06	3.67931	ENST00000425189	DBH-AS1	DBH antisense RNA 1 [Source:HGNC Symbol;Acc:HGNC:24155]	2139	antisense
ENSG00000225783	5.15417	1.1552	11.6145	2.10662e-25	3.30317e-23	47.0024	ENST00000643002	MIAT	myocardial infarction associated transcript (non-protein coding) [Source:HGNC Symbol;Acc:HGNC:33425]	911	lincRNA
ENSG00000225855	1.97451	1.55094	7.79188	1.58056e-13	2.00435e-12	20.1095	ENST00000543656	RUSC1-AS1	RUSC1 antisense RNA 1 [Source:HGNC Symbol;Acc:HGNC:26680]	1357	antisense
ENSG00000225889	2.40534	-0.245452	8.88402	1.08734e-16	3.09991e-15	27.253	ENST00000436950	ENSG00000225889		547	antisense
ENSG00000225969	1.16865	-0.331174	3.40033	0.000778774	0.00134041	-1.42434	ENST00000427153	ABHD11-AS1	ABHD11 antisense RNA 1 (tail to tail) [Source:HGNC Symbol;Acc:HGNC:18289]	662	processed_transcript
ENSG00000226025	2.07107	-1.7162	4.38734	1.66836e-05	3.71061e-05	2.19046	ENST00000598304	ENSG00000226025		2018	processed_transcript
ENSG00000226029	1.39843	-0.191411	5.24204	3.28714e-07	1.00082e-06	5.95154	ENST00000457898	LINC01772	long intergenic non-protein coding RNA 1772 [Source:HGNC Symbol;Acc:HGNC:52562]	3245	lincRNA
ENSG00000226312	2.06152	-1.1422	6.92783	3.34423e-11	2.33056e-10	14.8741	ENST00000598453	CFLAR-AS1	CFLAR antisense RNA 1 [Source:HGNC Symbol;Acc:HGNC:14437]	701	antisense
ENSG00000226332	1.117	0.614657	5.92729	9.73915e-09	3.93582e-08	9.3531	ENST00000414042	ENSG00000226332		681	antisense
ENSG00000226383	1.15389	-0.425564	3.07424	0.00233493	0.00371693	-2.43528	ENST00000636956	LINC01876	long intergenic non-protein coding RNA 1876 [Source:HGNC Symbol;Acc:HGNC:52695]	705	lincRNA
ENSG00000226419	2.30227	-0.458023	8.58644	8.32477e-16	1.74043e-14	25.2541	ENST00000416193	SLC16A1-AS1	SLC16A1 antisense RNA 1 [Source:HGNC Symbol;Acc:HGNC:49445]	742	antisense
ENSG00000226644	1.01175	-0.137999	3.75416	0.00021456	0.00040291	-0.222613	ENST00000411839	ENSG00000226644	uncharacterized LOC388780 [Source:NCBI gene;Acc:388780]	536	lincRNA
ENSG00000226674	2.02347	-0.314263	8.93667	7.55687e-17	2.32337e-15	27.6105	ENST00000626404	TEX41	testis expressed 41 (non-protein coding) [Source:HGNC Symbol;Acc:HGNC:48667]	610	lincRNA
ENSG00000226754	-1.14991	0.629736	-8.41095	2.71736e-15	5.19612e-14	24.093	ENST00000458151	ENSG00000226754		1181	antisense
ENSG00000226816	1.63133	0.362073	4.48629	1.08849e-05	2.49526e-05	2.59698	ENST00000413042	ENSG00000226816		2259	lincRNA
ENSG00000226891	2.51125	-0.137066	6.67617	1.47397e-10	8.59178e-10	13.4275	ENST00000436350	LINC01359	long intergenic non-protein coding RNA 1359 [Source:HGNC Symbol;Acc:HGNC:50591]	710	lincRNA
ENSG00000227036	2.72024	-0.718856	8.75406	2.65681e-16	6.71915e-15	26.3755	ENST00000580199	LINC00511	long intergenic non-protein coding RNA 511 [Source:HGNC Symbol;Acc:HGNC:43564]	536	lincRNA
ENSG00000227039	3.75149	-0.0255824	9.4189	2.56843e-18	1.11869e-16	30.9345	ENST00000608043	ITGB2-AS1	ITGB2 antisense RNA 1 [Source:HGNC Symbol;Acc:HGNC:44304]	551	antisense
ENSG00000227671	1.55546	4.04887	6.90013	3.94425e-11	2.71254e-10	14.713	ENST00000606454	ENSG00000227671		660	processed_transcript
ENSG00000227719	2.1688	-0.664396	7.12205	1.0389e-11	8.10444e-11	16.0154	ENST00000449931	ENSG00000227719		524	antisense
ENSG00000227782	1.80715	-0.695803	6.39477	7.41024e-10	3.68865e-09	11.8551	ENST00000442828	ENSG00000227782		802	antisense
ENSG00000228242	1.46916	0.65045	5.43065	1.28799e-07	4.1288e-07	6.85493	ENST00000629796	ENSG00000228242		669	antisense
ENSG00000228274	1.34637	0.215537	7.1723	7.65129e-12	6.08996e-11	16.3142	ENST00000431924	ENSG00000228274		786	antisense
ENSG00000228302	2.00836	-1.07673	6.62847	1.94448e-10	1.10871e-09	13.1576	ENST00000421657	ENSG00000228302		1914	antisense
ENSG00000228327	1.00936	1.24802	4.10357	5.44715e-05	0.000112092	1.06823	ENST00000506640	ENSG00000228327		6432	processed_transcript
ENSG00000228340	1.6869	-0.819065	4.34361	2.01012e-05	4.42058e-05	2.01329	ENST00000458422	MIR646HG	MIR646 host gene [Source:HGNC Symbol;Acc:HGNC:27659]	373	lincRNA
ENSG00000228393	1.17877	1.05329	4.90442	1.65236e-06	4.39441e-06	4.3994	ENST00000445184	LINC01004	long intergenic non-protein coding RNA 1004 [Source:HGNC Symbol;Acc:HGNC:48961]	686	antisense
ENSG00000228526	1.7733	2.77598	7.40439	1.83085e-12	1.63112e-11	17.7121	ENST00000635687	MIR34AHG	MIR34A host gene [Source:HGNC Symbol;Acc:HGNC:51913]	4211	lincRNA
ENSG00000228559	-1.05786	1.50987	-6.47219	4.77447e-10	2.48717e-09	12.2828	ENST00000450618	ENSG00000228559		595	lincRNA
ENSG00000228613	-1.88826	-2.16015	-4.37294	1.77423e-05	3.92384e-05	2.13194	ENST00000438247	ENSG00000228613		786	antisense
ENSG00000228784	2.85177	-0.654717	8.49036	1.59362e-15	3.20359e-14	24.6167	ENST00000456119	LINC00954	long intergenic non-protein coding RNA 954 [Source:HGNC Symbol;Acc:HGNC:48668]	522	lincRNA
ENSG00000228801	-1.06656	1.44984	-8.93736	7.52121e-17	2.32337e-15	27.6151	ENST00000520357	ENSG00000228801		575	antisense
ENSG00000229116	4.24423	-2.16538	12.4968	2.19e-28	6.86783e-26	53.7748	ENST00000452578	ENSG00000229116		1089	lincRNA
ENSG00000229127	1.73496	-0.331167	6.1661	2.65743e-09	1.21129e-08	10.6136	ENST00000452057	ENSG00000229127		2199	antisense
ENSG00000229152	2.37502	2.166	7.77049	1.81297e-13	2.18672e-12	19.9752	ENST00000426991	ANKRD10-IT1	ANKRD10 intronic transcript 1 [Source:HGNC Symbol;Acc:HGNC:39891]	800	sense_intronic
ENSG00000229167	1.26911	-0.662684	4.30926	2.3247e-05	5.02777e-05	1.87517	ENST00000435872	ENSG00000229167		591	antisense
ENSG00000229431	1.2777	-0.527789	5.47438	1.03292e-07	3.38126e-07	7.06798	ENST00000436713	ENSG00000229431		731	antisense
ENSG00000229457	-3.10073	1.73291	-6.78563	7.76656e-11	4.83253e-10	14.0521	ENST00000443123	LINC01789	long intergenic non-protein coding RNA 1789 [Source:HGNC Symbol;Acc:HGNC:52578]	860	lincRNA
ENSG00000229848	-1.28525	0.39125	-5.95956	8.18876e-09	3.34374e-08	9.52124	ENST00000430912	ENSG00000229848		361	antisense
ENSG00000230102	-2.19275	0.626698	-9.03895	3.7157e-17	1.18902e-15	28.308	ENST00000599153	LINC02028	long intergenic non-protein coding RNA 2028 [Source:HGNC Symbol;Acc:HGNC:27718]	580	lincRNA
ENSG00000230177	1.12869	-0.0770916	5.9979	6.65847e-09	2.78413e-08	9.72191	ENST00000444259	ENSG00000230177		557	antisense
ENSG00000230461	-2.4825	0.257814	-7.27559	4.06302e-12	3.4624e-11	16.9328	ENST00000601854	PROX1-AS1	PROX1 antisense RNA 1 [Source:HGNC Symbol;Acc:HGNC:43656]	632	antisense
ENSG00000230555	-1.13251	0.981724	-6.51642	3.70808e-10	1.98439e-09	12.5289	ENST00000442526	ENSG00000230555		760	lincRNA
ENSG00000230565	1.51211	-0.28946	5.55782	6.75442e-08	2.28253e-07	7.47833	ENST00000418966	ZNF32-AS2	ZNF32 antisense RNA 2 [Source:HGNC Symbol;Acc:HGNC:23593]	905	antisense
ENSG00000230590	1.61858	5.32447	7.21619	5.85119e-12	4.80349e-11	16.5763	ENST00000602776	FTX	FTX transcript, XIST regulator (non-protein coding) [Source:HGNC Symbol;Acc:HGNC:37190]	561	lincRNA
ENSG00000230606	2.28666	-1.04665	6.10771	3.66284e-09	1.59981e-08	10.302	ENST00000609751	ENSG00000230606		671	lincRNA
ENSG00000230630	2.36929	1.65728	9.52109	1.24082e-18	5.72238e-17	31.65	ENST00000417354	DNM3OS	DNM3 opposite strand/antisense RNA [Source:HGNC Symbol;Acc:HGNC:41228]	4358	antisense
ENSG00000230910	2.18313	-0.334431	6.1348	3.15704e-09	1.40233e-08	10.4463	ENST00000419979	ENSG00000230910		534	antisense
ENSG00000230937	3.264	-1.94657	6.48731	4.37977e-10	2.30776e-09	12.3668	ENST00000603283	MIR205HG	MIR205 host gene [Source:HGNC Symbol;Acc:HGNC:43562]	455	lincRNA
ENSG00000231064	1.23594	0.452022	5.46736	1.07024e-07	3.48884e-07	7.03372	ENST00000436772	ENSG00000231064		592	antisense
ENSG00000231107	-1.53271	1.36196	-7.18964	6.88271e-12	5.56293e-11	16.4177	ENST00000436671	LINC01508	long intergenic non-protein coding RNA 1508 [Source:HGNC Symbol;Acc:HGNC:51190]	755	lincRNA
ENSG00000231154	1.07942	-0.177708	4.32401	2.18426e-05	4.76345e-05	1.93435	ENST00000435306	MORF4L2-AS1	MORF4L2 antisense RNA 1 [Source:HGNC Symbol;Acc:HGNC:27991]	2086	antisense
ENSG00000231160	1.20511	2.7456	5.19797	4.07707e-07	1.23414e-06	5.74416	ENST00000504219	KLF3-AS1	KLF3 antisense RNA 1 [Source:HGNC Symbol;Acc:HGNC:25796]	627	antisense
ENSG00000231231	-1.47294	0.627304	-5.13457	5.54454e-07	1.64035e-06	5.44831	ENST00000414189	LINC01423	long intergenic non-protein coding RNA 1423 [Source:HGNC Symbol;Acc:HGNC:50732]	608	lincRNA
ENSG00000231249	-1.24329	-0.402426	-5.26833	2.88907e-07	8.89994e-07	6.07589	ENST00000412804	ITPR1-DT	ITPR1 divergent transcript [Source:HGNC Symbol;Acc:HGNC:44470]	858	antisense
ENSG00000231439	-2.81728	0.236483	-8.74288	2.86809e-16	7.02681e-15	26.3004	ENST00000527434	WASIR2	WASH and IL9R antisense RNA 2 [Source:HGNC Symbol;Acc:HGNC:38609]	1054	lincRNA
ENSG00000231551	2.55455	0.0851889	8.79338	2.02903e-16	5.5816e-15	26.6403	ENST00000634638	ENSG00000231551		1342	processed_transcript
ENSG00000231609	1.89855	-0.753955	7.51853	8.96825e-13	8.62712e-12	18.4102	ENST00000437346	ENSG00000231609		794	antisense
ENSG00000231711	1.29363	2.0617	7.756	1.98921e-13	2.38097e-12	19.8843	ENST00000444890	LINC00899	long intergenic non-protein coding RNA 899 [Source:HGNC Symbol;Acc:HGNC:48583]	493	lincRNA
ENSG00000231731	2.02269	-0.584929	6.60493	2.22832e-10	1.23901e-09	13.0249	ENST00000626634	ENSG00000231731		708	antisense
ENSG00000231769	-1.16607	0.0554568	-6.31242	1.17808e-09	5.68378e-09	11.4042	ENST00000444038	ENSG00000231769		462	antisense
ENSG00000231920	-1.00661	1.63752	-6.85882	5.04095e-11	3.37787e-10	14.4737	ENST00000417845	NEBL-AS1	NEBL antisense RNA 1 [Source:HGNC Symbol;Acc:HGNC:44899]	462	antisense
ENSG00000232415	-1.09851	0.193535	-5.33831	2.04397e-07	6.4099e-07	6.40942	ENST00000435932	ELN-AS1	ELN antisense RNA 1 [Source:HGNC Symbol;Acc:HGNC:40212]	532	antisense
ENSG00000232533	1.29092	1.60928	7.70366	2.77898e-13	3.22774e-12	19.557	ENST00000429630	ENSG00000232533		648	antisense
ENSG00000232611	1.42782	0.553455	5.7996	1.9213e-08	7.2768e-08	8.69468	ENST00000435597	ENSG00000232611		3018	lincRNA
ENSG00000232807	1.17345	0.0143542	6.15904	2.76291e-09	1.2521e-08	10.5758	ENST00000454321	ENSG00000232807		381	antisense
ENSG00000232931	2.81649	1.78993	8.67758	4.48026e-16	1.0331e-14	25.8624	ENST00000448494	LINC00342	long intergenic non-protein coding RNA 342 [Source:HGNC Symbol;Acc:HGNC:42470]	2351	lincRNA
ENSG00000232934	1.93086	-0.954303	7.85971	1.02158e-13	1.36909e-12	20.537	ENST00000631085	ENSG00000232934		525	antisense
ENSG00000232973	3.38685	-0.552907	13.0217	3.4723e-30	2.72228e-27	57.8617	ENST00000620177	CYP1B1-AS1	CYP1B1 antisense RNA 1 [Source:HGNC Symbol;Acc:HGNC:28543]	554	antisense
ENSG00000233429	2.39745	-0.793276	8.77995	2.22493e-16	5.99403e-15	26.5497	ENST00000429611	HOTAIRM1	HOXA transcript antisense RNA, myeloid-specific 1 [Source:HGNC Symbol;Acc:HGNC:37117]	722	antisense
ENSG00000233559	-1.60041	0.0214499	-5.85226	1.45371e-08	5.62819e-08	8.96485	ENST00000447430	LINC00513	long intergenic non-protein coding RNA 513 [Source:HGNC Symbol;Acc:HGNC:43566]	1616	lincRNA
ENSG00000233695	1.00604	0.819322	2.9168	0.00384501	0.00590498	-2.8895	ENST00000611082	GAS6-AS1	GAS6 antisense RNA 1 [Source:HGNC Symbol;Acc:HGNC:39826]	1817	antisense
ENSG00000233705	-3.14526	8.43244	-8.45356	2.04146e-15	4.05191e-14	24.3737	ENST00000626388	SLC26A4-AS1	SLC26A4 antisense RNA 1 [Source:HGNC Symbol;Acc:HGNC:22385]	666	antisense
ENSG00000233834	2.19627	1.55312	7.45519	1.33368e-12	1.2374e-11	18.022	ENST00000439058	ENSG00000233834		667	lincRNA
ENSG00000233885	1.33677	-1.02621	4.33575	2.07834e-05	4.54509e-05	1.98158	ENST00000609195	YEATS2-AS1	YEATS2 antisense RNA 1 [Source:HGNC Symbol;Acc:HGNC:41101]	1093	antisense
ENSG00000233901	1.46246	0.623164	8.77796	2.2554e-16	5.99403e-15	26.5364	ENST00000436710	LINC01503	long intergenic non-protein coding RNA 1503 [Source:HGNC Symbol;Acc:HGNC:51184]	901	lincRNA
ENSG00000233967	1.3691	-0.894501	5.09576	6.68318e-07	1.91227e-06	5.26868	ENST00000443221	ENSG00000233967		517	lincRNA
ENSG00000234084	2.16871	-1.25027	6.79025	7.55826e-11	4.72166e-10	14.0786	ENST00000444302	ENSG00000234084		577	antisense
ENSG00000234290	1.81992	0.915256	6.43993	5.73678e-10	2.92054e-09	12.1041	ENST00000443093	ENSG00000234290		3730	antisense
ENSG00000234353	2.79617	-1.38745	8.06753	2.64591e-14	4.10771e-13	21.8609	ENST00000430707	ENSG00000234353		906	processed_transcript
ENSG00000234380	1.20454	-0.701819	4.30561	2.36072e-05	5.08462e-05	1.86057	ENST00000420877	LINC01426	long intergenic non-protein coding RNA 1426 [Source:HGNC Symbol;Acc:HGNC:50734]	2632	antisense
ENSG00000234449	1.00793	-1.05951	2.80196	0.00546095	0.00820189	-3.20671	ENST00000438107	FAM239A	family with sequence similarity 239 member A (non-protein coding) [Source:HGNC Symbol;Acc:HGNC:53414]	2155	lincRNA
ENSG00000234456	1.68905	5.24198	9.98894	4.24272e-20	2.37593e-18	34.9714	ENST00000613892	MAGI2-AS3	MAGI2 antisense RNA 3 [Source:HGNC Symbol;Acc:HGNC:40862]	455	antisense
ENSG00000234614	1.28458	-0.482163	4.87138	1.92678e-06	5.07763e-06	4.25208	ENST00000434182	ENSG00000234614		506	antisense
ENSG00000234771	2.18965	2.44272	7.82605	1.26892e-13	1.64436e-12	20.3246	ENST00000418747	SLC25A25-AS1	SLC25A25 antisense RNA 1 [Source:HGNC Symbol;Acc:HGNC:27844]	6391	antisense
ENSG00000234807	-1.32616	0.707164	-6.86025	4.99839e-11	3.36373e-10	14.482	ENST00000419531	LINC01135	long intergenic non-protein coding RNA 1135 [Source:HGNC Symbol;Acc:HGNC:49450]	996	lincRNA
ENSG00000234810	-2.14302	1.56285	-3.90712	0.000119137	0.000232058	0.329942	ENST00000634769	ENSG00000234810		583	lincRNA
ENSG00000234883	2.29337	-0.218161	6.55553	2.96253e-10	1.62421e-09	12.7475	ENST00000456917	MIR155HG	MIR155 host gene [Source:HGNC Symbol;Acc:HGNC:35460]	1600	lincRNA
ENSG00000234899	-1.57527	0.617062	-7.06626	1.45658e-11	1.10334e-10	15.6854	ENST00000588177	SOX9-AS1	SOX9 antisense RNA 1 [Source:HGNC Symbol;Acc:HGNC:49321]	465	lincRNA
ENSG00000235016	1.50855	0.520477	6.46672	4.92571e-10	2.54901e-09	12.2525	ENST00000437204	SEMA3F-AS1	SEMA3F antisense RNA 1 [Source:HGNC Symbol;Acc:HGNC:40518]	2755	antisense
ENSG00000235033	1.39957	-0.470534	4.51626	9.55035e-06	2.21196e-05	2.72165	ENST00000437947	ENSG00000235033		436	antisense
ENSG00000235070	-3.20786	2.63119	-7.7198	2.50712e-13	2.95577e-12	19.6578	ENST00000423838	ENSG00000235070		1134	lincRNA
ENSG00000235245	1.13966	-0.0677194	4.27597	2.67412e-05	5.71255e-05	1.74223	ENST00000424450	ENSG00000235245		626	antisense
ENSG00000235257	1.10609	1.11587	6.69297	1.33656e-10	7.87869e-10	13.5229	ENST00000449586	ITGA9-AS1	ITGA9 antisense RNA 1 [Source:HGNC Symbol;Acc:HGNC:49668]	726	antisense
ENSG00000235280	-1.16198	1.19082	-6.6101	2.1626e-10	1.21106e-09	13.054	ENST00000446789	MCF2L-AS1	MCF2L antisense RNA 1 [Source:HGNC Symbol;Acc:HGNC:39825]	712	antisense
ENSG00000235531	2.49131	0.334054	9.3589	3.93053e-18	1.66569e-16	30.5162	ENST00000521467	MSC-AS1	MSC antisense RNA 1 [Source:HGNC Symbol;Acc:HGNC:48724]	485	antisense
ENSG00000235609	1.15291	0.949504	8.5826	8.54434e-16	1.76283e-14	25.2286	ENST00000432230	ENSG00000235609		5929	lincRNA
ENSG00000235703	2.26542	1.71178	7.12774	1.00361e-11	7.90781e-11	16.0492	ENST00000432696	LINC00894	long intergenic non-protein coding RNA 894 [Source:HGNC Symbol;Acc:HGNC:48579]	298	antisense
ENSG00000235770	3.62767	-1.07849	12.9506	6.10035e-30	3.18845e-27	57.306	ENST00000419922	LINC00607	long intergenic non-protein coding RNA 607 [Source:HGNC Symbol;Acc:HGNC:43944]	526	lincRNA
ENSG00000235790	1.33734	-0.488753	5.66666	3.8538e-08	1.38895e-07	8.0209	ENST00000585413	ENSG00000235790		845	antisense
ENSG00000235865	2.00652	-1.54175	5.92734	9.73662e-09	3.93582e-08	9.35335	ENST00000414544	GSN-AS1	GSN antisense RNA 1 [Source:HGNC Symbol;Acc:HGNC:23372]	4763	antisense
ENSG00000235978	1.68673	-0.337887	6.75368	9.37041e-11	5.69488e-10	13.8691	ENST00000474544	ENSG00000235978		455	antisense
ENSG00000235997	-2.0082	3.31518	-11.9158	2.05028e-26	3.57205e-24	49.2991	ENST00000421976	LINC01936	long intergenic non-protein coding RNA 1936 [Source:HGNC Symbol;Acc:HGNC:52759]	2952	lincRNA
ENSG00000236013	-1.11494	-0.580303	-3.89019	0.000127269	0.00024759	0.267813	ENST00000456896	ENSG00000236013		1252	lincRNA
ENSG00000236130	-1.34058	2.14389	-7.61775	4.79662e-13	5.01407e-12	19.0226	ENST00000430058	PTCSC2	papillary thyroid carcinoma susceptibility candidate 2 (non-protein coding) [Source:HGNC Symbol;Acc:HGNC:44086]	204	lincRNA
ENSG00000236200	1.36772	-0.678559	5.79798	1.93781e-08	7.32164e-08	8.68639	ENST00000398804	KDM4A-AS1	KDM4A antisense RNA 1 [Source:HGNC Symbol;Acc:HGNC:40528]	592	antisense
ENSG00000236404	-2.40109	1.04445	-9.43035	2.36779e-18	1.06077e-16	31.0145	ENST00000599229	VLDLR-AS1	VLDLR antisense RNA 1 [Source:HGNC Symbol;Acc:HGNC:49621]	1346	antisense
ENSG00000236438	1.29707	-0.404554	4.685	4.51586e-06	1.11347e-05	3.43668	ENST00000437428	FAM157A	family with sequence similarity 157 member A (non-protein coding) [Source:HGNC Symbol;Acc:HGNC:34079]	1141	processed_transcript
ENSG00000236756	1.62057	-0.882741	4.85276	2.10025e-06	5.47952e-06	4.16945	ENST00000513954	DNAJC9-AS1	DNAJC9 antisense RNA 1 [Source:HGNC Symbol;Acc:HGNC:31432]	463	antisense
ENSG00000237125	3.1091	-0.613238	8.74595	2.80849e-16	6.99002e-15	26.321	ENST00000507636	HAND2-AS1	HAND2 antisense RNA 1 [Source:HGNC Symbol;Acc:HGNC:48872]	563	antisense
ENSG00000237187	3.09851	2.43621	13.1769	1.01249e-30	1.58759e-27	59.0772	ENST00000607797	NR2F1-AS1	NR2F1 antisense RNA 1 [Source:HGNC Symbol;Acc:HGNC:48622]	3380	antisense
ENSG00000237298	1.01305	1.61455	4.51652	9.53969e-06	2.21196e-05	2.72271	ENST00000625480	TTN-AS1	TTN antisense RNA 1 [Source:HGNC Symbol;Acc:HGNC:44124]	633	antisense
ENSG00000237396	-2.5263	-1.54269	-7.08829	1.2749e-11	9.75144e-11	15.8155	ENST00000422494	LINC01384	long intergenic non-protein coding RNA 1384 [Source:HGNC Symbol;Acc:HGNC:50656]	659	lincRNA
ENSG00000237399	1.20812	-0.386962	5.82253	1.70195e-08	6.54084e-08	8.8121	ENST00000598280	PITRM1-AS1	PITRM1 antisense RNA 1 [Source:HGNC Symbol;Acc:HGNC:44675]	601	antisense
ENSG00000237438	1.01499	0.839127	2.86374	0.0045279	0.0068663	-3.03756	ENST00000414401	CECR7	cat eye syndrome chromosome region, candidate 7 (non-protein coding) [Source:HGNC Symbol;Acc:HGNC:1845]	546	processed_transcript
ENSG00000237463	5.42145	-1.06685	10.7297	1.767e-22	1.73166e-20	40.3686	ENST00000416424	ENSG00000237463		1717	antisense
ENSG00000237491	1.08941	0.328488	5.15724	4.96905e-07	1.48692e-06	5.55374	ENST00000591702	ENSG00000237491		1873	lincRNA
ENSG00000237732	-2.16045	-0.244977	-6.11695	3.48208e-09	1.52938e-08	10.3511	ENST00000439237	ENSG00000237732		343	processed_transcript
ENSG00000237742	1.14818	-0.307265	3.59512	0.000387805	0.000701359	-0.776082	ENST00000427852	ENSG00000237742		475	antisense
ENSG00000237807	2.49557	-0.304079	8.12318	1.83638e-14	2.93821e-13	22.2189	ENST00000426023	ENSG00000237807		2387	lincRNA
ENSG00000237863	-1.46869	0.0795486	-4.18052	3.97641e-05	8.33558e-05	1.36606	ENST00000436013	ENSG00000237863		1142	antisense
ENSG00000237880	-2.26401	-0.897705	-5.8295	1.6403e-08	6.31937e-08	8.84785	ENST00000414300	LINC01885	long intergenic non-protein coding RNA 1885 [Source:HGNC Symbol;Acc:HGNC:52704]	609	lincRNA
ENSG00000237883	1.1143	0.324828	4.64032	5.51769e-06	1.33721e-05	3.2452	ENST00000413452	DGUOK-AS1	DGUOK antisense RNA 1 [Source:HGNC Symbol;Acc:HGNC:43441]	419	antisense
ENSG00000237945	1.67911	1.05835	5.13751	5.46631e-07	1.62046e-06	5.46198	ENST00000593977	LINC00649	long intergenic non-protein coding RNA 649 [Source:HGNC Symbol;Acc:HGNC:44305]	640	antisense
ENSG00000237975	1.56493	1.16061	5.10809	6.29901e-07	1.82905e-06	5.3256	ENST00000628475	FLG-AS1	FLG antisense RNA 1 [Source:HGNC Symbol;Acc:HGNC:27913]	497	antisense
ENSG00000238018	1.16772	-0.269157	3.69661	0.000266428	0.000493805	-0.425369	ENST00000626206	ENSG00000238018		854	antisense
ENSG00000238035	1.21168	-0.819487	3.77575	0.000197686	0.000373909	-0.145819	ENST00000604669	ENSG00000238035		683	lincRNA
ENSG00000238279	2.88677	-0.130545	10.6497	3.2158e-22	2.9661e-20	39.7787	ENST00000420695	ENSG00000238279		531	antisense
ENSG00000239665	1.15295	3.34734	5.77771	2.15638e-08	8.08901e-08	8.58289	ENST00000593351	ENSG00000239665		970	processed_transcript
ENSG00000240291	1.78401	0.299479	6.45271	5.33456e-10	2.73352e-09	12.1749	ENST00000425669	ENSG00000240291		1028	antisense
ENSG00000240731	1.25355	1.2132	6.13307	3.18718e-09	1.41172e-08	10.437	ENST00000444968	ENSG00000240731		386	sense_intronic
ENSG00000240875	-1.45213	3.07641	-8.4459	2.14929e-15	4.2126e-14	24.3232	ENST00000472943	LINC00886	long intergenic non-protein coding RNA 886 [Source:HGNC Symbol;Acc:HGNC:48572]	3306	lincRNA
ENSG00000241135	-2.41478	-0.512379	-7.80754	1.42936e-13	1.83708e-12	20.208	ENST00000474477	LINC00881	long intergenic non-protein coding RNA 881 [Source:HGNC Symbol;Acc:HGNC:48567]	571	lincRNA
ENSG00000241288	1.31844	-0.064471	5.06498	7.74436e-07	2.19985e-06	5.12701	ENST00000626312	ENSG00000241288		568	lincRNA
ENSG00000241313	-1.20642	0.540261	-7.7822	1.6819e-13	2.09303e-12	20.0487	ENST00000495094	WWTR1-AS1	WWTR1 antisense RNA 1 [Source:HGNC Symbol;Acc:HGNC:41035]	975	antisense
ENSG00000241456	1.78642	0.0924416	6.16331	2.69853e-09	1.22646e-08	10.5987	ENST00000465549	ENSG00000241456		564	antisense
ENSG00000241684	1.40811	1.91041	5.66625	3.86213e-08	1.38895e-07	8.01881	ENST00000460833	ADAMTS9-AS2	ADAMTS9 antisense RNA 2 [Source:HGNC Symbol;Acc:HGNC:42435]	3691	antisense
ENSG00000241769	2.08411	1.67548	7.19721	6.57167e-12	5.33906e-11	16.4629	ENST00000451969	LINC00893	long intergenic non-protein coding RNA 893 [Source:HGNC Symbol;Acc:HGNC:44265]	836	antisense
ENSG00000242125	1.05419	4.32086	7.60614	5.1624e-13	5.36069e-12	18.9507	ENST00000413987	SNHG3	small nucleolar RNA host gene 3 [Source:HGNC Symbol;Acc:HGNC:10118]	2201	lincRNA
ENSG00000242258	1.84395	-1.40182	5.13145	5.62859e-07	1.65813e-06	5.43384	ENST00000477392	LINC00996	long intergenic non-protein coding RNA 996 [Source:HGNC Symbol;Acc:HGNC:27800]	2043	lincRNA
ENSG00000242268	3.76067	-2.87324	8.88465	1.08265e-16	3.09991e-15	27.2573	ENST00000484765	LINC02082	long intergenic non-protein coding RNA 2082 [Source:HGNC Symbol;Acc:HGNC:52931]	710	lincRNA
ENSG00000242282	1.17494	0.565786	6.63066	1.92001e-10	1.09875e-09	13.1699	ENST00000439547	ENSG00000242282		482	lincRNA
ENSG00000242861	1.3458	1.87558	9.32622	4.95258e-18	1.94141e-16	30.2889	ENST00000424332	ENSG00000242861		348	antisense
ENSG00000243368	2.23155	-1.08215	6.53467	3.33972e-10	1.79955e-09	12.6308	ENST00000471731	MCCC1-AS1	MCCC1 antisense RNA 1 [Source:HGNC Symbol;Acc:HGNC:40366]	765	antisense
ENSG00000243696	1.55549	-0.135728	5.56405	6.5422e-08	2.23004e-07	7.50918	ENST00000513520	ENSG00000243696		1004	processed_transcript
ENSG00000243836	1.67343	3.63302	6.60098	2.27971e-10	1.2631e-09	13.0026	ENST00000480632	WDR86-AS1	WDR86 antisense RNA 1 [Source:HGNC Symbol;Acc:HGNC:41186]	704	antisense
ENSG00000244055	1.18949	-0.843669	4.65853	5.0859e-06	1.24216e-05	3.32306	ENST00000441539	ENSG00000244055		395	antisense
ENSG00000244161	1.08045	0.486414	3.63868	0.000330423	0.00060524	-0.626617	ENST00000472922	FLNB-AS1	FLNB antisense RNA 1 [Source:HGNC Symbol;Acc:HGNC:40239]	571	antisense
ENSG00000244198	-1.13282	2.16163	-6.09647	3.89529e-09	1.68724e-08	10.2422	ENST00000464929	ENSG00000244198		819	antisense
ENSG00000244306	1.93244	-0.983681	6.47026	4.8272e-10	2.50631e-09	12.2721	ENST00000610531	ENSG00000244306		596	processed_transcript
ENSG00000244513	1.01386	0.328596	6.48641	4.40244e-10	2.3087e-09	12.3618	ENST00000482368	ENSG00000244513		962	antisense
ENSG00000244560	2.08863	0.977004	6.69815	1.29672e-10	7.70175e-10	13.5524	ENST00000480864	ENSG00000244560		1220	processed_transcript
ENSG00000244879	1.01224	3.89417	4.50371	1.0089e-05	2.32641e-05	2.66934	ENST00000499624	GABPB1-AS1	GABPB1 antisense RNA 1 [Source:HGNC Symbol;Acc:HGNC:44157]	16182	antisense
ENSG00000244968	-1.15549	1.86648	-6.73221	1.06266e-10	6.38413e-10	13.7464	ENST00000500733	LIFR-AS1	LIFR antisense RNA 1 [Source:HGNC Symbol;Acc:HGNC:43600]	3803	antisense
ENSG00000245149	1.21803	1.64083	7.17544	7.50597e-12	6.00477e-11	16.333	ENST00000519861	RNF139-AS1	RNF139 antisense RNA 1 (head to head) [Source:HGNC Symbol;Acc:HGNC:48940]	359	lincRNA
ENSG00000245164	2.26961	-0.272711	5.51457	8.42287e-08	2.80405e-07	7.26503	ENST00000517869	LINC00861	long intergenic non-protein coding RNA 861 [Source:HGNC Symbol;Acc:HGNC:45133]	606	lincRNA
ENSG00000245213	1.00607	1.00842	5.48002	1.00382e-07	3.31084e-07	7.09558	ENST00000510523	ENSG00000245213		593	antisense
ENSG00000245532	2.67288	9.59191	8.22009	9.69012e-15	1.59938e-13	22.8458	ENST00000646243	NEAT1	nuclear paraspeckle assembly transcript 1 (non-protein coding) [Source:HGNC Symbol;Acc:HGNC:30815]	2994	lincRNA
ENSG00000245571	1.46019	3.30315	10.0134	3.54972e-20	2.06147e-18	35.147	ENST00000533220	FAM111A-DT	FAM111A divergent transcript [Source:HGNC Symbol;Acc:HGNC:53752]	534	lincRNA
ENSG00000245849	1.33941	3.15261	6.15661	2.80004e-09	1.26526e-08	10.5628	ENST00000526635	RAD51-AS1	RAD51 antisense RNA 1 (head to head) [Source:HGNC Symbol;Acc:HGNC:48621]	419	antisense
ENSG00000245970	1.00054	1.11443	7.9772	4.77168e-14	6.74054e-13	21.2829	ENST00000501016	ENSG00000245970		1989	antisense
ENSG00000246223	-1.83609	1.34253	-10.778	1.22944e-22	1.28517e-20	40.7259	ENST00000554822	LINC01550	long intergenic non-protein coding RNA 1550 [Source:HGNC Symbol;Acc:HGNC:20111]	852	lincRNA
ENSG00000246451	1.60238	0.915764	5.27681	2.77084e-07	8.60332e-07	6.11615	ENST00000498989	ENSG00000246451		1404	antisense
ENSG00000246640	1.20386	0.85985	5.68982	3.41666e-08	1.23726e-07	8.13739	ENST00000499842	ENSG00000246640		2533	lincRNA
ENSG00000246731	-1.42788	0.32637	-7.6404	4.15516e-13	4.53271e-12	19.1632	ENST00000499670	ENSG00000246731		2501	antisense
ENSG00000247157	1.4157	-0.833346	4.9902	1.10477e-06	3.0498e-06	4.78572	ENST00000545239	LINC01252	long intergenic non-protein coding RNA 1252 [Source:HGNC Symbol;Acc:HGNC:27888]	502	lincRNA
ENSG00000247193	-1.33888	-0.303278	-5.78174	2.11111e-08	7.95726e-08	8.60344	ENST00000499292	ENSG00000247193		1448	antisense
ENSG00000247774	2.14927	1.62423	7.03532	1.75552e-11	1.31079e-10	15.5031	ENST00000551898	PCED1B-AS1	PCED1B antisense RNA 1 [Source:HGNC Symbol;Acc:HGNC:44166]	359	lincRNA
ENSG00000247809	1.32774	-0.198492	6.54258	3.19142e-10	1.73154e-09	12.675	ENST00000620029	NR2F2-AS1	NR2F2 antisense RNA 1 [Source:HGNC Symbol;Acc:HGNC:44222]	1223	antisense
ENSG00000247982	2.5738	-0.00304198	6.36559	8.73741e-10	4.30171e-09	11.6948	ENST00000502027	LINC00926	long intergenic non-protein coding RNA 926 [Source:HGNC Symbol;Acc:HGNC:27514]	2141	lincRNA
ENSG00000248019	1.95413	0.958852	6.96602	2.6618e-11	1.88855e-10	15.0968	ENST00000511543	FAM13A-AS1	FAM13A antisense RNA 1 [Source:HGNC Symbol;Acc:HGNC:19370]	2453	antisense
ENSG00000248323	2.37055	-0.999034	6.60519	2.22491e-10	1.23901e-09	13.0263	ENST00000511918	LUCAT1	lung cancer associated transcript 1 (non-protein coding) [Source:HGNC Symbol;Acc:HGNC:48498]	828	lincRNA
ENSG00000248445	1.79034	-0.501591	7.00062	2.16302e-11	1.58487e-10	15.2993	ENST00000508424	SEMA6A-AS1	SEMA6A antisense RNA 1 [Source:HGNC Symbol;Acc:HGNC:51110]	862	antisense
ENSG00000249096	2.68947	-1.92652	5.69156	3.38576e-08	1.22891e-07	8.14617	ENST00000617323	LINC02362	long intergenic non-protein coding RNA 2362 [Source:HGNC Symbol;Acc:HGNC:53284]	2044	lincRNA
ENSG00000249476	1.74679	-0.923101	6.46274	5.03867e-10	2.59889e-09	12.2304	ENST00000512693	ENSG00000249476		5471	lincRNA
ENSG00000249487	-2.79284	0.571736	-8.87308	1.17256e-16	3.28318e-15	27.1789	ENST00000506090	LINC01586	long intergenic non-protein coding RNA 1586 [Source:HGNC Symbol;Acc:HGNC:51434]	1840	lincRNA
ENSG00000249574	-1.35352	-0.178069	-4.75147	3.34256e-06	8.46709e-06	3.72444	ENST00000515213	ENSG00000249574		2146	lincRNA
ENSG00000249669	2.20939	2.61049	7.63903	4.1916e-13	4.53271e-12	19.1546	ENST00000505340	CARMN	cardiac mesoderm enhancer-associated non-coding RNA [Source:HGNC Symbol;Acc:HGNC:42872]	572	lincRNA
ENSG00000250125	-1.99765	-1.24948	-4.02188	7.57006e-05	0.000152765	0.757333	ENST00000509932	LINC02232	long intergenic non-protein coding RNA 2232 [Source:HGNC Symbol;Acc:HGNC:53103]	4460	lincRNA
ENSG00000250208	2.05286	0.262599	6.98384	2.39224e-11	1.7128e-10	15.201	ENST00000505807	FZD10-DT	FZD10 divergent transcript [Source:HGNC Symbol;Acc:HGNC:48632]	10193	lincRNA
ENSG00000250343	1.58649	-0.347933	4.41164	1.50333e-05	3.36746e-05	2.28954	ENST00000504297	STK32A-AS1	STK32A antisense RNA 1 [Source:HGNC Symbol;Acc:HGNC:53468]	863	antisense
ENSG00000250397	1.28102	0.210743	4.72411	3.78464e-06	9.46462e-06	3.6056	ENST00000506172	ENSG00000250397		2061	antisense
ENSG00000250508	-1.22405	-0.326538	-2.98309	0.00312448	0.00485548	-2.70097	ENST00000512200	ENSG00000250508		3252	lincRNA
ENSG00000250602	1.88973	0.205869	6.83144	5.92756e-11	3.92169e-10	14.3157	ENST00000512500	ENSG00000250602		730	antisense
ENSG00000250616	-1.03475	0.43502	-7.21278	5.97467e-12	4.87931e-11	16.5559	ENST00000515455	ENSG00000250616		1650	antisense
ENSG00000250740	1.01548	-1.24906	2.88733	0.00421174	0.00643039	-2.97206	ENST00000512514	ENSG00000250740		483	antisense
ENSG00000250748	1.76821	-1.03018	4.15216	4.46786e-05	9.29124e-05	1.25573	ENST00000540652	ENSG00000250748		726	lincRNA
ENSG00000251002	3.32492	-0.832257	6.48972	4.31988e-10	2.28837e-09	12.3802	ENST00000514473	ENSG00000251002		1951	antisense
ENSG00000251076	-1.24598	-1.198	-2.80002	0.00549302	0.00824217	-3.21198	ENST00000504004	ENSG00000251076		711	antisense
ENSG00000251136	1.2053	2.3134	8.70515	3.71203e-16	8.86276e-15	26.0471	ENST00000523995	ENSG00000251136		767	lincRNA
ENSG00000251143	1.67631	-0.852404	5.69673	3.29589e-08	1.20185e-07	8.17221	ENST00000502284	ENSG00000251143		4233	antisense
ENSG00000251414	1.56034	-1.5586	4.41255	1.49741e-05	3.36381e-05	2.2933	ENST00000512934	ENSG00000251414		528	antisense
ENSG00000251562	1.49794	9.44102	5.60818	5.21497e-08	1.8131e-07	7.72836	ENST00000610851	MALAT1	metastasis associated lung adenocarcinoma transcript 1 (non-protein coding) [Source:HGNC Symbol;Acc:HGNC:29665]	584	lincRNA
ENSG00000251602	-1.07867	1.05437	-8.66685	4.82019e-16	1.07972e-14	25.7906	ENST00000551271	ENSG00000251602		2279	antisense
ENSG00000251867	1.06535	1.23609	8.53699	1.16337e-15	2.36905e-14	24.9256	ENST00000605948	ENSG00000251867		1672	antisense
ENSG00000253522	2.40654	-0.368148	6.99835	2.19272e-11	1.59176e-10	15.286	ENST00000517927	MIR3142HG	MIR3142 host gene [Source:HGNC Symbol;Acc:HGNC:51944]	2301	lincRNA
ENSG00000253552	1.56379	-0.502293	6.8566	5.10764e-11	3.40799e-10	14.4609	ENST00000518088	HOXA-AS2	HOXA cluster antisense RNA 2 [Source:HGNC Symbol;Acc:HGNC:43745]	509	antisense
ENSG00000253930	1.07881	-0.473275	5.90638	1.08933e-08	4.28799e-08	9.24453	ENST00000518308	TNFRSF10A-AS1	TNFRSF10A antisense RNA 1 [Source:HGNC Symbol;Acc:HGNC:53164]	637	antisense
ENSG00000254343	-1.43203	3.11969	-7.43939	1.47202e-12	1.35426e-11	17.9255	ENST00000574086	ENSG00000254343		522	lincRNA
ENSG00000254363	1.38014	-0.661475	4.65321	5.20862e-06	1.27016e-05	3.30027	ENST00000523154	ENSG00000254363		583	lincRNA
ENSG00000254428	1.83321	-1.30202	4.74	3.52145e-06	8.86298e-06	3.67455	ENST00000531087	ENSG00000254428		523	antisense
ENSG00000254489	-2.17071	-1.23236	-6.01286	6.14056e-09	2.60227e-08	9.80047	ENST00000525871	ENSG00000254489		439	antisense
ENSG00000255020	-3.53784	1.42502	-9.98092	4.49818e-20	2.43212e-18	34.9139	ENST00000525867	ENSG00000255020		1099	antisense
ENSG00000255026	2.57922	-0.4385	6.05414	4.90754e-09	2.09226e-08	10.018	ENST00000533924	ENSG00000255026		309	antisense
ENSG00000255031	2.13818	-0.354074	8.42174	2.52769e-15	4.89311e-14	24.164	ENST00000526897	ENSG00000255031		791	antisense
ENSG00000255182	1.25396	0.1489	4.75353	3.31135e-06	8.40162e-06	3.73342	ENST00000532766	ENSG00000255182		821	antisense
ENSG00000255248	1.56019	6.30805	7.56503	6.69268e-13	6.68415e-12	18.6966	ENST00000534195	MIR100HG	mir-100-let-7a-2-mir-125b-1 cluster host gene [Source:HGNC Symbol;Acc:HGNC:39522]	586	lincRNA
ENSG00000255366	1.45321	0.114288	5.62161	4.86597e-08	1.70309e-07	7.79534	ENST00000528139	ENSG00000255366		2491	lincRNA
ENSG00000255443	1.69197	-1.23629	4.79537	2.73538e-06	7.00828e-06	3.91634	ENST00000528869	CD44-AS1	CD44 antisense RNA 1 [Source:HGNC Symbol;Acc:HGNC:40133]	587	antisense
ENSG00000255521	-1.03833	-0.588048	-3.34962	0.000929076	0.00158347	-1.5877	ENST00000530263	ENSG00000255521		422	antisense
ENSG00000255794	1.05646	5.45739	4.62804	5.82867e-06	1.40822e-05	3.19283	ENST00000639542	RMST	rhabdomyosarcoma 2 associated transcript (non-protein coding) [Source:HGNC Symbol;Acc:HGNC:29893]	3269	lincRNA
ENSG00000256029	1.99144	0.74757	6.79162	7.49754e-11	4.72129e-10	14.0865	ENST00000368102	ENSG00000256029		2501	processed_transcript
ENSG00000256124	-1.1054	-0.0214733	-4.02748	7.40233e-05	0.000149766	0.77848	ENST00000538693	LINC01152	long intergenic non-protein coding RNA 1152 [Source:HGNC Symbol;Acc:HGNC:16752]	639	lincRNA
ENSG00000256139	-1.31548	-0.0910485	-5.92158	1.00421e-08	4.01683e-08	9.32341	ENST00000541704	ENSG00000256139		910	sense_overlapping
ENSG00000256151	-2.45391	-1.03096	-6.32634	1.08962e-09	5.27322e-09	11.4801	ENST00000542980	ADGRD1-AS1	ADGRD1 antisense RNA 1 [Source:HGNC Symbol;Acc:HGNC:53314]	1277	lincRNA
ENSG00000256268	2.47951	-1.29044	6.3854	7.81344e-10	3.87705e-09	11.8035	ENST00000541391	LINC02454	long intergenic non-protein coding RNA 2454 [Source:HGNC Symbol;Acc:HGNC:53387]	612	lincRNA
ENSG00000256433	2.00883	-0.139571	7.42227	1.63794e-12	1.48456e-11	17.821	ENST00000541888	ENSG00000256433		1803	lincRNA
ENSG00000256542	-1.25299	-1.42335	-3.28903	0.00114403	0.00191406	-1.77995	ENST00000537762	ENSG00000256542		3039	antisense
ENSG00000256594	1.08969	0.364784	6.42533	6.23252e-10	3.13224e-09	12.0235	ENST00000575094	ENSG00000256594		2612	processed_transcript
ENSG00000256967	1.30712	-0.355055	5.77856	2.14682e-08	8.07244e-08	8.58719	ENST00000544657	ENSG00000256967		749	antisense
ENSG00000256969	1.44364	-1.18521	4.45155	1.26566e-05	2.88034e-05	2.45335	ENST00000543206	ENSG00000256969		542	lincRNA
ENSG00000256973	2.00936	-1.57257	5.57284	6.25392e-08	2.14576e-07	7.55274	ENST00000543604	ENSG00000256973		738	lincRNA
ENSG00000257027	1.12703	1.13634	7.8439	1.1312e-13	1.49052e-12	20.4372	ENST00000537616	ENSG00000257027		2508	sense_intronic
ENSG00000257176	1.61025	0.563461	6.3383	1.0188e-09	4.94574e-09	11.5454	ENST00000553105	ENSG00000257176		2380	antisense
ENSG00000257261	-1.24438	1.38308	-7.18469	7.09399e-12	5.7043e-11	16.3881	ENST00000551503	ENSG00000257261		829	lincRNA
ENSG00000257354	1.48988	4.2374	6.54285	3.18646e-10	1.73154e-09	12.6765	ENST00000550290	ENSG00000257354		8693	lincRNA
ENSG00000257489	1.15098	-0.662389	3.9841	8.79883e-05	0.00017464	0.615437	ENST00000546397	ENSG00000257489		500	processed_transcript
ENSG00000257501	-1.38731	0.342825	-3.18123	0.00164437	0.00269142	-2.11397	ENST00000552582	ENSG00000257501		1641	processed_transcript
ENSG00000257621	1.20738	5.64086	7.27035	4.19615e-12	3.55652e-11	16.9013	ENST00000556225	PSMA3-AS1	PSMA3 antisense RNA 1 [Source:HGNC Symbol;Acc:HGNC:26445]	839	antisense
ENSG00000257671	2.2734	2.92631	7.98431	4.55572e-14	6.49397e-13	21.3283	ENST00000546686	KRT7-AS	KRT7 antisense RNA 1 [Source:HGNC Symbol;Acc:HGNC:52643]	1693	antisense
ENSG00000257989	1.18212	-0.734013	3.53859	0.000476286	0.000848655	-0.967606	ENST00000547538	ENSG00000257989		512	lincRNA
ENSG00000258117	-1.71848	-2.06792	-4.01645	7.73591e-05	0.000155512	0.73688	ENST00000551729	ENSG00000258117		474	lincRNA
ENSG00000258168	1.63708	-0.968963	5.1664	4.75329e-07	1.42508e-06	5.59646	ENST00000549616	ENSG00000258168		551	antisense
ENSG00000258297	1.54795	3.02601	9.34846	4.23188e-18	1.74621e-16	30.4435	ENST00000550837	ENSG00000258297		2339	antisense
ENSG00000258302	1.5618	-0.159315	6.77356	8.33791e-11	5.14718e-10	13.9829	ENST00000552778	ENSG00000258302		1711	antisense
ENSG00000258441	1.0463	3.13004	5.67741	3.64452e-08	1.31673e-07	8.07492	ENST00000555688	LINC00641	long intergenic non-protein coding RNA 641 [Source:HGNC Symbol;Acc:HGNC:27511]	1763	lincRNA
ENSG00000258498	4.31566	-1.08767	10.3118	3.96588e-21	2.82659e-19	37.3046	ENST00000553729	DIO3OS	DIO3 opposite strand upstream RNA [Source:HGNC Symbol;Acc:HGNC:20348]	579	lincRNA
ENSG00000258515	1.9747	-0.39296	6.00662	6.3518e-09	2.67299e-08	9.76765	ENST00000555435	ENSG00000258515		478	antisense
ENSG00000258545	1.67924	1.43931	4.57391	7.41173e-06	1.76256e-05	2.96344	ENST00000553843	RHOXF1-AS1	RHOXF1 antisense RNA 1 [Source:HGNC Symbol;Acc:HGNC:51582]	2102	antisense
ENSG00000258559	1.9217	-0.317095	5.66208	3.94655e-08	1.40961e-07	7.99789	ENST00000554532	ENSG00000258559		1367	sense_overlapping
ENSG00000258682	2.19692	-0.215894	6.80667	6.86114e-11	4.37328e-10	14.173	ENST00000557322	ENSG00000258682		576	sense_overlapping
ENSG00000258727	1.3271	-0.812494	5.0496	8.33433e-07	2.3504e-06	5.05645	ENST00000555968	ENSG00000258727		3243	antisense
ENSG00000258844	1.60053	0.217495	5.72015	2.91653e-08	1.06849e-07	8.29055	ENST00000556542	ENSG00000258844		879	lincRNA
ENSG00000259005	1.8897	-1.34169	5.98255	7.23424e-09	2.99295e-08	9.64145	ENST00000556370	ENSG00000259005		589	lincRNA
ENSG00000259342	1.03408	-1.00312	3.0488	0.00253444	0.00399799	-2.51018	ENST00000559553	ENSG00000259342		729	antisense
ENSG00000259351	2.74121	-0.219914	6.61366	2.11862e-10	1.19068e-09	13.074	ENST00000558050	ENSG00000259351		1072	antisense
ENSG00000259459	-2.28221	2.84305	-5.99992	6.58619e-09	2.76127e-08	9.73249	ENST00000559379	LINC02568	long intergenic non-protein coding RNA 2568 [Source:HGNC Symbol;Acc:HGNC:51430]	661	lincRNA
ENSG00000259658	1.12602	0.870617	6.24695	1.69806e-09	7.97172e-09	11.0487	ENST00000558592	ENSG00000259658	putative ubiquitin-conjugating enzyme E2Q2-like protein [Source:NCBI gene;Acc:100128108]	503	processed_transcript
ENSG00000259668	2.12739	-0.887723	7.0153	1.98039e-11	1.45787e-10	15.3855	ENST00000560727	ENSG00000259668		630	antisense
ENSG00000259820	1.29846	3.07227	6.0139	6.10608e-09	2.59467e-08	9.80593	ENST00000568248	ENSG00000259820		6253	lincRNA
ENSG00000259834	1.02302	1.59096	3.33542	0.000975781	0.00165766	-1.63305	ENST00000566942	ENSG00000259834		3481	lincRNA
ENSG00000259865	1.6076	2.88775	8.25397	7.74128e-15	1.3052e-13	23.066	ENST00000566446	ENSG00000259865		1246	lincRNA
ENSG00000259905	1.80037	-0.0107483	3.9391	0.000105105	0.000206264	0.447921	ENST00000568609	PWRN1	Prader-Willi region non-protein coding RNA 1 [Source:HGNC Symbol;Acc:HGNC:33235]	1443	lincRNA
ENSG00000259972	1.97921	1.77555	6.8248	6.16486e-11	4.04456e-10	14.2774	ENST00000620711	ENSG00000259972		522	antisense
ENSG00000259994	1.05334	0.831458	6.7212	1.13343e-10	6.78327e-10	13.6836	ENST00000561542	ENSG00000259994		3241	sense_overlapping
ENSG00000260007	1.10207	-0.554873	3.73197	0.000233309	0.00043603	-0.301105	ENST00000638026	ENSG00000260007		2895	processed_transcript
ENSG00000260051	1.65736	-1.07833	5.112	6.18151e-07	1.79826e-06	5.34371	ENST00000563610	ENSG00000260051		570	antisense
ENSG00000260057	-1.14645	2.47899	-3.60302	0.000376743	0.00068214	-0.749086	ENST00000569993	LINC01571	long intergenic non-protein coding RNA 1571 [Source:HGNC Symbol;Acc:HGNC:51384]	437	lincRNA
ENSG00000260160	1.25041	0.00398274	6.45892	5.14949e-10	2.64735e-09	12.2092	ENST00000569091	ENSG00000260160		675	sense_overlapping
ENSG00000260257	1.26139	2.24754	5.90607	1.09114e-08	4.28799e-08	9.24291	ENST00000569087	ENSG00000260257		2131	lincRNA
ENSG00000260260	-1.08988	4.65281	-5.28653	2.6412e-07	8.21706e-07	6.16232	ENST00000563192	SNHG19	small nucleolar RNA host gene 19 [Source:HGNC Symbol;Acc:HGNC:49574]	342	lincRNA
ENSG00000260261	1.69145	1.1202	6.18113	2.44581e-09	1.12795e-08	10.6942	ENST00000570130	ENSG00000260261		3508	processed_transcript
ENSG00000260306	1.49214	-0.0669208	5.02821	9.22739e-07	2.58367e-06	4.95865	ENST00000567370	ENSG00000260306		1665	lincRNA
ENSG00000260412	-1.79442	-1.24034	-4.21147	3.49896e-05	7.40401e-05	1.48726	ENST00000566293	ENSG00000260412		6881	sense_overlapping
ENSG00000260528	1.63169	-1.32843	4.217	3.41973e-05	7.24614e-05	1.50896	ENST00000570230	FAM157C	family with sequence similarity 157 member C (non-protein coding) [Source:HGNC Symbol;Acc:HGNC:34081]	2184	lincRNA
ENSG00000260565	1.30472	4.006	6.26652	1.5227e-09	7.23515e-09	11.1547	ENST00000564160	ERVK13-1	endogenous retrovirus group K13 member 1 [Source:HGNC Symbol;Acc:HGNC:27548]	983	lincRNA
ENSG00000260604	1.60107	-1.92712	4.15027	4.50253e-05	9.35095e-05	1.24841	ENST00000566733	ENSG00000260604		7060	lincRNA
ENSG00000260618	1.80415	-0.47962	4.98103	1.15365e-06	3.17355e-06	4.74416	ENST00000566344	ENSG00000260618		635	antisense
ENSG00000260641	1.00489	-0.217853	3.78528	0.000190642	0.000361897	-0.111791	ENST00000569927	ENSG00000260641		5647	antisense
ENSG00000260645	1.66984	-0.867067	5.63663	4.50263e-08	1.58654e-07	7.87039	ENST00000569267	ENSG00000260645		2123	lincRNA
ENSG00000260693	-1.00342	-0.695544	-3.12909	0.00195307	0.00315713	-2.27182	ENST00000562992	ENSG00000260693		701	lincRNA
ENSG00000260751	2.06994	-0.514312	6.98258	2.41042e-11	1.71797e-10	15.1936	ENST00000568262	ENSG00000260751		1024	sense_intronic
ENSG00000260807	2.27491	1.67918	6.58733	2.46673e-10	1.36191e-09	12.9258	ENST00000565467	ENSG00000260807		3726	lincRNA
ENSG00000260822	1.11469	4.40472	7.4103	1.76464e-12	1.58112e-11	17.7482	ENST00000568479	ENSG00000260822		4951	sense_overlapping
ENSG00000260853	2.31241	-0.795946	6.81429	6.55978e-11	4.23281e-10	14.2168	ENST00000568057	ENSG00000260853		573	antisense
ENSG00000260884	1.69027	-1.58009	4.52182	9.32066e-06	2.16516e-05	2.74486	ENST00000564455	ENSG00000260884		513	lincRNA
ENSG00000260920	1.44548	1.00253	10.4257	1.707e-21	1.33829e-19	38.1347	ENST00000565390	ENSG00000260920		2449	sense_overlapping
ENSG00000260942	1.40488	1.40183	6.98884	2.32161e-11	1.66986e-10	15.2303	ENST00000567819	CAPN10-DT	CAPN10 divergent transcript [Source:HGNC Symbol;Acc:HGNC:48839]	4000	antisense
ENSG00000260992	1.29964	2.31448	7.30658	3.35666e-12	2.87609e-11	17.1194	ENST00000562781	DOCK9-DT	DOCK9 divergent transcript [Source:HGNC Symbol;Acc:HGNC:43696]	807	antisense
ENSG00000260997	3.60196	-0.985123	9.17398	1.44652e-17	5.15488e-16	29.2352	ENST00000568457	ENSG00000260997		1911	sense_overlapping
ENSG00000261039	3.447	-2.29683	7.87624	9.18144e-14	1.24108e-12	20.6416	ENST00000564830	LINC02544	long intergenic non-protein coding RNA 2544 [Source:HGNC Symbol;Acc:HGNC:53578]	544	lincRNA
ENSG00000261087	2.00349	0.867011	9.68002	3.97398e-19	2.01006e-17	32.77	ENST00000565617	ENSG00000261087		2825	lincRNA
ENSG00000261101	1.19006	-0.829335	4.5236	9.2485e-06	2.15158e-05	2.75227	ENST00000564612	ENSG00000261101		656	sense_overlapping
ENSG00000261126	1.15231	0.199832	4.66294	4.98633e-06	1.22165e-05	3.34195	ENST00000566810	RBFADN	RBFA downstream neighbor (non-protein coding) [Source:HGNC Symbol;Acc:HGNC:48591]	742	lincRNA
ENSG00000261136	1.70165	0.162399	7.15947	8.2739e-12	6.55226e-11	16.2378	ENST00000564211	ENSG00000261136		3047	antisense
ENSG00000261172	1.52087	-1.85055	3.65196	0.000314593	0.000576938	-0.580752	ENST00000565965	ENSG00000261172		589	lincRNA
ENSG00000261324	1.25254	1.91533	5.48582	9.74717e-08	3.2312e-07	7.12399	ENST00000562691	ENSG00000261324		5428	sense_overlapping
ENSG00000261326	2.3118	3.05175	7.7773	1.73556e-13	2.1428e-12	20.0179	ENST00000566551	LINC01355	long intergenic non-protein coding RNA 1355 [Source:HGNC Symbol;Acc:HGNC:50584]	5444	lincRNA
ENSG00000261373	1.65503	-0.341418	5.98266	7.23022e-09	2.99295e-08	9.64199	ENST00000562298	VPS9D1-AS1	VPS9D1 antisense RNA 1 [Source:HGNC Symbol;Acc:HGNC:48915]	931	antisense
ENSG00000261399	-2.50799	0.400787	-7.12686	1.00898e-11	7.91042e-11	16.044	ENST00000570022	ENSG00000261399		468	antisense
ENSG00000261409	-2.09781	1.09102	-4.53358	8.85247e-06	2.07174e-05	2.794	ENST00000564206	ENSG00000261409		4996	sense_overlapping
ENSG00000261474	1.30523	0.255221	5.65199	4.1585e-08	1.47858e-07	7.94729	ENST00000569291	ENSG00000261474		449	lincRNA
ENSG00000261490	2.36189	1.39919	8.7643	2.47685e-16	6.36672e-15	26.4444	ENST00000561486	ENSG00000261490		3510	sense_overlapping
ENSG00000261505	1.79503	1.241	6.79337	7.42079e-11	4.69186e-10	14.0965	ENST00000568106	ENSG00000261505		3107	antisense
ENSG00000261662	1.47477	0.631749	9.58168	8.04718e-19	3.82363e-17	32.076	ENST00000566949	ENSG00000261662		1359	sense_overlapping
ENSG00000261786	1.43471	4.79337	4.09819	5.56753e-05	0.000113967	1.04756	ENST00000568686	ENSG00000261786		5067	lincRNA
ENSG00000261971	1.12054	2.06286	5.73943	2.63659e-08	9.70464e-08	8.38822	ENST00000572930	MMP25-AS1	MMP25 antisense RNA 1 [Source:HGNC Symbol;Acc:HGNC:51372]	420	antisense
ENSG00000261997	1.81734	0.19725	6.05403	4.9104e-09	2.09226e-08	10.0174	ENST00000576365	ENSG00000261997		3828	lincRNA
ENSG00000262001	1.52576	1.26218	7.58154	6.03061e-13	6.14026e-12	18.7986	ENST00000573177	DLGAP1-AS2	DLGAP1 antisense RNA 2 [Source:HGNC Symbol;Acc:HGNC:28146]	1388	antisense
ENSG00000262185	-1.93158	1.32983	-10.1681	1.14306e-20	7.79272e-19	36.2624	ENST00000576810	ENSG00000262185		1394	sense_overlapping
ENSG00000262370	1.79979	0.26054	8.89762	9.89941e-17	2.92873e-15	27.3452	ENST00000574387	ENSG00000262370		677	lincRNA
ENSG00000262420	-1.34401	0.394136	-7.63697	4.24647e-13	4.56059e-12	19.1419	ENST00000572811	ENSG00000262420		2597	antisense
ENSG00000262580	2.48175	1.88153	8.06403	2.70724e-14	4.16173e-13	21.8384	ENST00000573346	ENSG00000262580		801	antisense
ENSG00000262877	1.42979	2.8493	4.94478	1.36818e-06	3.72448e-06	4.58046	ENST00000571724	ENSG00000262877		1565	lincRNA
ENSG00000262903	2.91534	-0.440019	9.04602	3.5371e-17	1.15545e-15	28.3564	ENST00000575741	ENSG00000262903		874	antisense
ENSG00000263033	1.7698	-1.0454	6.12011	3.42221e-09	1.50731e-08	10.3679	ENST00000572466	ENSG00000263033		1055	lincRNA
ENSG00000263272	2.46545	1.19676	8.06961	2.61016e-14	4.09274e-13	21.8742	ENST00000575890	ENSG00000263272		1938	antisense
ENSG00000263293	1.17915	1.59587	4.62984	5.78217e-06	1.39914e-05	3.20048	ENST00000576345	ENSG00000263293		487	antisense
ENSG00000263345	2.0847	-0.219309	6.27405	1.4601e-09	6.95876e-09	11.1955	ENST00000574290	ENSG00000263345		846	antisense
ENSG00000264112	2.66634	2.6127	8.39398	3.04467e-15	5.68339e-14	23.9814	ENST00000582096	ENSG00000264112		2483	lincRNA
ENSG00000264577	1.30333	-0.086476	6.67436	1.48961e-10	8.6508e-10	13.4172	ENST00000582718	ENSG00000264577		899	antisense
ENSG00000265206	3.54455	-0.571183	8.32867	4.71025e-15	8.2985e-14	23.5533	ENST00000579003	ENSG00000265206		1625	antisense
ENSG00000265369	-1.22931	0.40289	-3.06575	0.00239983	0.00380717	-2.46033	ENST00000579458	PCAT18	prostate cancer associated transcript 18 (non-protein coding) [Source:HGNC Symbol;Acc:HGNC:49211]	2598	lincRNA
ENSG00000265413	2.02706	-0.083052	6.48569	4.42053e-10	2.31047e-09	12.3578	ENST00000578897	ENSG00000265413		2315	sense_intronic
ENSG00000265511	1.42403	-0.384212	6.17116	2.58422e-09	1.18481e-08	10.6407	ENST00000582325	ENSG00000265511		795	antisense
ENSG00000266088	2.23401	-1.50823	5.47314	1.03943e-07	3.39546e-07	7.06192	ENST00000578280	ENSG00000266088		1014	lincRNA
ENSG00000266490	1.32893	-0.655125	5.19375	4.16182e-07	1.25737e-06	5.72436	ENST00000580085	ENSG00000266490		462	lincRNA
ENSG00000266767	-1.12771	-0.225563	-5.25072	3.15011e-07	9.6284e-07	5.99256	ENST00000579509	ENSG00000266767		1057	antisense
ENSG00000266968	-1.94878	-0.805134	-3.84042	0.000154333	0.000295114	0.0865584	ENST00000590535	ENSG00000266968		1785	sense_intronic
ENSG00000267034	-1.92617	-0.756445	-5.09704	6.64221e-07	1.90402e-06	5.27459	ENST00000587099	ENSG00000267034		1412	lincRNA
ENSG00000267072	-2.43779	0.975841	-10.0829	2.13515e-20	1.33917e-18	35.6473	ENST00000588778	NAGPA-AS1	NAGPA antisense RNA 1 [Source:HGNC Symbol;Acc:HGNC:44184]	521	lincRNA
ENSG00000267082	1.45721	-0.279956	7.34788	2.60014e-12	2.29046e-11	17.3691	ENST00000588634	ENSG00000267082		569	antisense
ENSG00000267121	4.12105	0.977154	10.618	4.07738e-22	3.55185e-20	39.5449	ENST00000591365	ENSG00000267121		2238	antisense
ENSG00000267128	-2.13637	1.57143	-8.22028	9.67771e-15	1.59938e-13	22.847	ENST00000586661	RNF157-AS1	RNF157 antisense RNA 1 [Source:HGNC Symbol;Acc:HGNC:44127]	536	antisense
ENSG00000267199	2.73741	-1.11267	7.63402	4.32682e-13	4.61527e-12	19.1235	ENST00000586591	ENSG00000267199		361	antisense
ENSG00000267244	1.72995	-0.00782825	5.99052	6.92942e-09	2.88205e-08	9.68321	ENST00000593201	ENSG00000267244		1697	antisense
ENSG00000267259	-1.47954	5.12942	-7.47927	1.14724e-12	1.09022e-11	18.1693	ENST00000592016	ERVE-1	endogenous retrovirus group E member 1 [Source:HGNC Symbol;Acc:HGNC:14602]	2692	lincRNA
ENSG00000267272	1.0388	-0.359892	4.41181	1.50218e-05	3.36746e-05	2.29027	ENST00000461990	LINC01140	long intergenic non-protein coding RNA 1140 [Source:HGNC Symbol;Acc:HGNC:27922]	3181	lincRNA
ENSG00000267296	-1.66757	2.59897	-7.72699	2.39457e-13	2.84446e-12	19.7027	ENST00000592982	CEBPA-DT	CEBPA divergent transcript [Source:HGNC Symbol;Acc:HGNC:25710]	2198	antisense
ENSG00000267365	1.16014	1.10895	5.10175	6.49364e-07	1.87514e-06	5.29634	ENST00000590966	KCNJ2-AS1	KCNJ2 antisense RNA 1 [Source:HGNC Symbol;Acc:HGNC:43720]	2442	antisense
ENSG00000267519	2.7419	2.71012	9.85393	1.13216e-19	5.91743e-18	34.0055	ENST00000587762	ENSG00000267519		1774	lincRNA
ENSG00000267523	2.38057	-0.222697	7.54902	7.40339e-13	7.30095e-12	18.5979	ENST00000589456	ENSG00000267523		549	antisense
ENSG00000267632	2.09743	-1.30925	5.55723	6.77466e-08	2.28444e-07	7.47544	ENST00000591237	ENSG00000267632		1736	sense_intronic
ENSG00000267731	2.52488	-0.562766	7.9156	7.11773e-14	9.79454e-13	20.891	ENST00000591222	ENSG00000267731		2919	lincRNA
ENSG00000267868	-1.32087	-0.331057	-4.91196	1.59524e-06	4.26121e-06	4.43315	ENST00000602192	ENSG00000267868		1297	lincRNA
ENSG00000267934	1.7951	-0.732234	5.27169	2.84164e-07	8.77106e-07	6.09184	ENST00000600671	ENSG00000267934		5134	antisense
ENSG00000267940	1.43103	-0.201367	5.97811	7.40982e-09	3.0495e-08	9.61819	ENST00000600308	ENSG00000267940		1353	lincRNA
ENSG00000268030	1.63379	-0.462962	6.83659	5.75001e-11	3.82035e-10	14.3453	ENST00000597411	ENSG00000268030		2001	antisense
ENSG00000268119	1.46508	-0.192387	5.92633	9.78928e-09	3.93889e-08	9.34812	ENST00000593653	ENSG00000268119		556	lincRNA
ENSG00000268189	2.10822	-1.16305	5.88366	1.22987e-08	4.79711e-08	9.1269	ENST00000597164	ENSG00000268189		237	antisense
ENSG00000268205	1.13857	4.71724	7.25871	4.50769e-12	3.80004e-11	16.8313	ENST00000593427	ENSG00000268205		4258	lincRNA
ENSG00000268218	2.13862	-0.983877	6.90698	3.7867e-11	2.61566e-10	14.7528	ENST00000602042	ENSG00000268218		3660	antisense
ENSG00000268230	2.20193	-0.732288	7.46225	1.27612e-12	1.19105e-11	18.0652	ENST00000599109	ENSG00000268230		3322	processed_transcript
ENSG00000268575	1.37957	0.122606	5.66447	3.89801e-08	1.39865e-07	8.00987	ENST00000598846	ENSG00000268575		5079	processed_transcript
ENSG00000268713	1.14819	1.60772	7.63955	4.17756e-13	4.53271e-12	19.1579	ENST00000600047	ENSG00000268713		1385	lincRNA
ENSG00000268895	1.17902	0.194764	5.2674	2.90233e-07	8.92324e-07	6.07148	ENST00000600686	A1BG-AS1	A1BG antisense RNA 1 [Source:HGNC Symbol;Acc:HGNC:37133]	1056	antisense
ENSG00000268947	1.29636	-0.299714	4.80119	2.66331e-06	6.85726e-06	3.94191	ENST00000602262	ENSG00000268947		1016	sense_intronic
ENSG00000269352	1.75473	1.09835	6.2294	1.87211e-09	8.68483e-09	10.9539	ENST00000593654	PTOV1-AS2	PTOV1 antisense RNA 2 [Source:HGNC Symbol;Acc:HGNC:51284]	596	antisense
ENSG00000269399	1.16525	0.0772058	5.64904	4.2226e-08	1.49797e-07	7.93249	ENST00000595909	ENSG00000269399		2069	lincRNA
ENSG00000269514	1.93567	-0.61512	6.61791	2.06709e-10	1.1659e-09	13.098	ENST00000595310	ENSG00000269514		3645	lincRNA
ENSG00000269680	2.19764	0.243589	8.04772	3.01216e-14	4.54141e-13	21.7338	ENST00000594056	ENSG00000269680		686	antisense
ENSG00000269737	1.25778	0.274138	3.3612	0.000892561	0.00152621	-1.55061	ENST00000596308	ENSG00000269737		1422	processed_transcript
ENSG00000269821	1.43304	2.25207	5.56503	6.50952e-08	2.22373e-07	7.51402	ENST00000597346	KCNQ1OT1	KCNQ1 opposite strand/antisense transcript 1 (non-protein coding) [Source:HGNC Symbol;Acc:HGNC:6295]	91667	antisense
ENSG00000269899	1.21483	0.418018	5.35072	1.92165e-07	6.05049e-07	6.46893	ENST00000602711	ENSG00000269899		238	sense_intronic
ENSG00000269929	2.06791	-1.33314	6.15065	2.89348e-09	1.29628e-08	10.5309	ENST00000602652	ENSG00000269929		1435	lincRNA
ENSG00000269958	1.48287	2.27088	8.03476	3.27846e-14	4.89584e-13	21.6507	ENST00000602422	ENSG00000269958		811	sense_intronic
ENSG00000270012	1.56437	1.39655	7.10691	1.13884e-11	8.79659e-11	15.9257	ENST00000602455	ENSG00000270012		2715	lincRNA
ENSG00000270039	1.15812	-0.26182	5.42191	1.34587e-07	4.29802e-07	6.8125	ENST00000602802	ENSG00000270039		578	lincRNA
ENSG00000270055	1.23804	2.594	6.00642	6.35858e-09	2.67299e-08	9.76662	ENST00000602663	ENSG00000270055		2351	sense_intronic
ENSG00000270060	1.22751	-0.826068	4.6895	4.42519e-06	1.09616e-05	3.45607	ENST00000524412	ENSG00000270060		574	sense_intronic
ENSG00000270069	2.80431	3.11885	8.62255	6.51558e-16	1.41895e-14	25.4947	ENST00000602507	MIR222HG	MIR222 host gene [Source:HGNC Symbol;Acc:HGNC:49555]	1758	lincRNA
ENSG00000270076	1.23086	0.58179	5.03823	8.7981e-07	2.47674e-06	5.00442	ENST00000602443	ENSG00000270076		707	lincRNA
ENSG00000270127	1.05888	1.89609	4.37896	1.72923e-05	3.82971e-05	2.15637	ENST00000602585	ENSG00000270127		2389	lincRNA
ENSG00000270547	-1.15128	0.0817696	-3.38897	0.000810349	0.00139018	-1.46116	ENST00000605459	LINC01235	long intergenic non-protein coding RNA 1235 [Source:HGNC Symbol;Acc:HGNC:49769]	395	lincRNA
ENSG00000270589	1.09632	1.48331	4.01435	7.801e-05	0.000156601	0.728974	ENST00000603915	ENSG00000270589		1649	antisense
ENSG00000270605	1.15125	1.18385	4.85526	2.07618e-06	5.42575e-06	4.1805	ENST00000604716	ENSG00000270605		1945	antisense
ENSG00000270607	2.86847	-0.50068	10.148	1.32498e-20	8.65651e-19	36.117	ENST00000603468	ENSG00000270607		1686	lincRNA
ENSG00000270933	1.25411	-0.332611	3.80506	0.000176776	0.000336797	-0.0409325	ENST00000602992	ENSG00000270933		747	lincRNA
ENSG00000271009	1.61616	1.17298	7.46698	1.23889e-12	1.16323e-11	18.0941	ENST00000604855	ENSG00000271009		2072	lincRNA
ENSG00000271133	1.80363	0.0506346	6.61906	2.0534e-10	1.16236e-09	13.1045	ENST00000605357	ENSG00000271133		737	antisense
ENSG00000271327	2.18924	0.0755385	7.0316	1.79538e-11	1.3342e-10	15.4812	ENST00000605595	ENSG00000271327		1495	lincRNA
ENSG00000271533	1.68599	2.15508	5.81677	1.75471e-08	6.72711e-08	8.78253	ENST00000604070	ENSG00000271533		3685	sense_intronic
ENSG00000271856	2.62943	-1.81857	5.98156	7.27316e-09	3.00114e-08	9.63625	ENST00000607746	LINC01215	long intergenic non-protein coding RNA 1215 [Source:HGNC Symbol;Acc:HGNC:49651]	2592	lincRNA
ENSG00000271857	4.55942	-1.5448	12.4676	2.75363e-28	7.19614e-26	53.5489	ENST00000606796	ENSG00000271857		927	antisense
ENSG00000271870	1.33086	1.13037	7.02918	1.8217e-11	1.34737e-10	15.467	ENST00000607052	ENSG00000271870		494	antisense
ENSG00000271895	2.00063	0.689813	8.0071	3.92725e-14	5.70179e-13	21.4738	ENST00000612387	ENSG00000271895		651	antisense
ENSG00000271971	1.08342	1.35672	6.68256	1.4201e-10	8.33978e-10	13.4638	ENST00000607706	ENSG00000271971		736	antisense
ENSG00000272037	1.75137	-0.948593	5.66278	3.9322e-08	1.40769e-07	8.00142	ENST00000606361	ENSG00000272037		1430	antisense
ENSG00000272040	1.3099	0.312863	6.68139	1.42982e-10	8.36554e-10	13.4572	ENST00000606908	ENSG00000272040		1167	lincRNA
ENSG00000272072	1.18584	-0.823434	4.59558	6.73382e-06	1.61447e-05	3.05499	ENST00000607036	ENSG00000272072		742	antisense
ENSG00000272140	1.66903	-0.798601	6.42644	6.1934e-10	3.12259e-09	12.0296	ENST00000580623	ENSG00000272140		560	lincRNA
ENSG00000272141	3.20356	0.738439	8.12707	1.79012e-14	2.89372e-13	22.2439	ENST00000606993	ENSG00000272141		987	lincRNA
ENSG00000272168	1.83043	0.397249	7.23706	5.14859e-12	4.24894e-11	16.7013	ENST00000636388	CASC15	cancer susceptibility 15 (non-protein coding) [Source:HGNC Symbol;Acc:HGNC:28245]	1174	lincRNA
ENSG00000272240	1.41365	0.194578	6.3653	8.75157e-10	4.30171e-09	11.6932	ENST00000606572	ENSG00000272240		541	antisense
ENSG00000272356	1.11509	0.0513739	4.52723	9.10233e-06	2.12704e-05	2.76745	ENST00000607434	ENSG00000272356		4315	antisense
ENSG00000272374	1.50763	0.728951	6.11235	3.57089e-09	1.56401e-08	10.3266	ENST00000605896	ENSG00000272374		4261	lincRNA
ENSG00000272384	1.35245	-1.39266	4.48672	1.08648e-05	2.4943e-05	2.59875	ENST00000607710	ENSG00000272384		860	lincRNA
ENSG00000272482	3.78099	-0.125555	10.4145	1.85465e-21	1.3848e-19	38.053	ENST00000606790	ENSG00000272482		345	lincRNA
ENSG00000272505	2.00791	-0.652121	6.67083	1.52049e-10	8.79754e-10	13.3973	ENST00000606115	ENSG00000272505		2860	lincRNA
ENSG00000272512	2.16331	0.0998843	8.39176	3.09013e-15	5.70038e-14	23.9669	ENST00000606034	ENSG00000272512		2086	lincRNA
ENSG00000272568	1.12639	0.0406239	4.01381	7.8179e-05	0.000156601	0.726932	ENST00000609495	ENSG00000272568		483	antisense
ENSG00000272578	2.34666	0.147112	7.57813	6.16204e-13	6.2336e-12	18.7775	ENST00000437862	ENSG00000272578		515	processed_transcript
ENSG00000272622	-1.29372	0.373727	-5.92619	9.79699e-09	3.93889e-08	9.34736	ENST00000607970	ENSG00000272622		584	lincRNA
ENSG00000272630	1.76824	-0.157435	6.93301	3.2424e-11	2.26968e-10	14.9042	ENST00000608005	ENSG00000272630		3005	lincRNA
ENSG00000272668	1.0675	2.83269	3.45758	0.000636502	0.00111264	-1.23722	ENST00000608430	ENSG00000272668		7134	antisense
ENSG00000272669	1.84054	0.376188	7.773	1.78403e-13	2.1685e-12	19.991	ENST00000609212	ENSG00000272669		491	antisense
ENSG00000272720	2.5554	-0.467944	8.05712	2.83249e-14	4.31199e-13	21.7941	ENST00000609162	ENSG00000272720		1433	lincRNA
ENSG00000272732	1.68161	0.124695	6.07426	4.39771e-09	1.89962e-08	10.1244	ENST00000608770	ENSG00000272732		1655	lincRNA
ENSG00000272733	2.79682	-1.12011	8.34321	4.27511e-15	7.70503e-14	23.6484	ENST00000608615	ENSG00000272733		1081	lincRNA
ENSG00000272734	2.07928	3.22548	7.58896	5.75465e-13	5.89758e-12	18.8444	ENST00000440490	ADIRF-AS1	ADIRF antisense RNA 1 [Source:HGNC Symbol;Acc:HGNC:45127]	502	antisense
ENSG00000272750	1.31874	0.357303	8.40609	2.80748e-15	5.30377e-14	24.061	ENST00000608771	ENSG00000272750		2646	antisense
ENSG00000272767	-1.08685	0.0490399	-6.88494	4.31719e-11	2.9432e-10	14.6249	ENST00000609436	JMJD1C-AS1	JMJD1C antisense RNA 1 [Source:HGNC Symbol;Acc:HGNC:28222]	1335	antisense
ENSG00000272812	1.30451	-0.237982	5.43031	1.29025e-07	4.1288e-07	6.85324	ENST00000609090	ENSG00000272812		574	sense_intronic
ENSG00000272821	1.27819	1.26072	8.65187	5.33769e-16	1.1788e-14	25.6904	ENST00000608319	ENSG00000272821		855	antisense
ENSG00000272849	1.80943	0.789547	6.41657	6.54972e-10	3.27069e-09	11.9752	ENST00000609067	ENSG00000272849		572	lincRNA
ENSG00000272871	2.18563	-0.600865	7.52289	8.72604e-13	8.44595e-12	18.437	ENST00000610061	ENSG00000272871		1269	lincRNA
ENSG00000272894	1.58751	1.26283	6.24287	1.73708e-09	8.12956e-09	11.0267	ENST00000609307	ENSG00000272894		248	lincRNA
ENSG00000272902	-1.24107	0.622961	-7.62706	4.52191e-13	4.79078e-12	19.0804	ENST00000610202	TBC1D8-AS1	TBC1 domain family member 8 antisense RNA 1 [Source:HGNC Symbol;Acc:HGNC:52782]	2478	lincRNA
ENSG00000272977	1.02952	0.986409	4.9297	1.46835e-06	3.96276e-06	4.51266	ENST00000609475	ENSG00000272977		3754	sense_intronic
ENSG00000273002	1.79506	-0.394695	7.77429	1.76934e-13	2.16745e-12	19.999	ENST00000610146	ENSG00000273002		2157	antisense
ENSG00000273007	1.72181	-0.525944	6.76708	8.66168e-11	5.30528e-10	13.9458	ENST00000609680	ENSG00000273007		1709	antisense
ENSG00000273018	1.79706	-1.00988	4.17945	3.99393e-05	8.36113e-05	1.3619	ENST00000392176	ENSG00000273018		2281	processed_transcript
ENSG00000273055	1.63648	-1.60588	4.61556	6.16177e-06	1.48641e-05	3.13975	ENST00000608515	ENSG00000273055		625	antisense
ENSG00000273137	1.07201	-0.319323	4.99091	1.10107e-06	3.04492e-06	4.78895	ENST00000608016	ENSG00000273137		640	antisense
ENSG00000273142	1.35448	2.06471	5.5853	5.86649e-08	2.02168e-07	7.61455	ENST00000610177	ENSG00000273142		3441	lincRNA
ENSG00000273148	1.09901	1.11427	5.91221	1.05586e-08	4.20199e-08	9.27478	ENST00000609087	ENSG00000273148		1539	lincRNA
ENSG00000273151	1.87514	1.51105	6.24235	1.74205e-09	8.12956e-09	11.0239	ENST00000609998	ENSG00000273151		6758	antisense
ENSG00000273156	1.36543	-0.503951	5.59695	5.52558e-08	1.91261e-07	7.67243	ENST00000610058	ENSG00000273156		665	lincRNA
ENSG00000273356	1.58839	-0.298568	8.77406	2.31652e-16	6.05384e-15	26.5101	ENST00000609204	LINC02019	long intergenic non-protein coding RNA 2019 [Source:HGNC Symbol;Acc:HGNC:52854]	845	lincRNA
ENSG00000273373	2.41901	1.82869	7.64176	4.11954e-13	4.53271e-12	19.1716	ENST00000609909	ENSG00000273373		2850	antisense
ENSG00000273448	1.3494	-0.409959	5.05494	8.12479e-07	2.29958e-06	5.08092	ENST00000609770	ENSG00000273448		1337	lincRNA
ENSG00000273478	1.22602	-0.270984	4.58264	7.13106e-06	1.7045e-05	3.00028	ENST00000608886	ENSG00000273478		657	antisense
ENSG00000273492	-1.11801	-0.00889361	-5.56273	6.58663e-08	2.23546e-07	7.50264	ENST00000608591	ENSG00000273492		1979	lincRNA
ENSG00000273576	1.85739	1.55656	8.66897	4.7509e-16	1.07963e-14	25.8048	ENST00000615852	ENSG00000273576		645	lincRNA
ENSG00000273599	1.18001	1.16487	4.40775	1.52863e-05	3.41437e-05	2.27366	ENST00000617058	ENSG00000273599		5428	antisense
ENSG00000273723	1.33128	0.236263	6.27621	1.4426e-09	6.89634e-09	11.2072	ENST00000620372	ENSG00000273723		975	lincRNA
ENSG00000274020	2.39613	0.0130867	7.52497	8.61232e-13	8.38765e-12	18.4499	ENST00000434245	LINC01138	long intergenic non-protein coding RNA 1138 [Source:HGNC Symbol;Acc:HGNC:49454]	1140	lincRNA
ENSG00000274021	2.09925	-0.555141	7.4376	1.4886e-12	1.35705e-11	17.9145	ENST00000611513	ENSG00000274021		2257	antisense
ENSG00000274173	-1.30145	6.83926	-9.32126	5.12926e-18	1.96163e-16	30.2544	ENST00000620459	ENSG00000274173		1144	lincRNA
ENSG00000274422	1.44478	0.458615	4.96029	1.27204e-06	3.4809e-06	4.65038	ENST00000610778	ENSG00000274422		3293	lincRNA
ENSG00000274460	2.11954	0.0475806	7.36401	2.35291e-12	2.08438e-11	17.4668	ENST00000616774	ENSG00000274460		1491	lincRNA
ENSG00000274536	2.92761	-0.427445	9.09487	2.51599e-17	8.57623e-16	28.6912	ENST00000621933	ENSG00000274536		1815	antisense
ENSG00000274565	3.72543	-0.834268	12.1676	2.8859e-27	6.46442e-25	51.2322	ENST00000611274	ENSG00000274565		1154	antisense
ENSG00000274925	1.85201	1.33505	7.67212	3.39696e-13	3.85973e-12	19.3604	ENST00000612792	ENSG00000274925		3115	lincRNA
ENSG00000275131	2.04508	2.61585	9.13554	1.89346e-17	6.59767e-16	28.9706	ENST00000637601	ENSG00000275131		3404	processed_transcript
ENSG00000275180	1.98753	2.20697	8.29412	5.92924e-15	1.01055e-13	23.3276	ENST00000619323	ENSG00000275180		491	lincRNA
ENSG00000275549	1.11749	-0.40699	3.45921	0.000632844	0.00110748	-1.23187	ENST00000612170	STPG3-AS1	STPG3 antisense RNA 1 [Source:HGNC Symbol;Acc:HGNC:51176]	1701	antisense
ENSG00000275560	1.39143	-0.322148	5.54942	7.05097e-08	2.37251e-07	7.4368	ENST00000614874	ENSG00000275560		549	sense_intronic
ENSG00000275582	2.01637	-1.49894	6.06724	4.56937e-09	1.95759e-08	10.0873	ENST00000619343	ENSG00000275582		669	antisense
ENSG00000275620	3.32272	-1.22984	8.11426	1.94737e-14	3.08432e-13	22.1614	ENST00000612722	ENSG00000275620		7638	antisense
ENSG00000275888	1.69048	-0.294827	6.99872	2.18792e-11	1.59176e-10	15.2882	ENST00000620937	ENSG00000275888		629	antisense
ENSG00000276115	2.05567	-1.07627	8.00942	3.86831e-14	5.66871e-13	21.4886	ENST00000614539	ENSG00000276115		1796	sense_intronic
ENSG00000276791	-1.06843	0.073253	-4.44391	1.30815e-05	2.96841e-05	2.42191	ENST00000621230	ENSG00000276791		3250	lincRNA
ENSG00000277287	1.31865	1.67333	4.96291	1.25643e-06	3.44419e-06	4.66223	ENST00000621919	ENSG00000277287		5678	lincRNA
ENSG00000277476	1.07159	1.84475	5.77404	2.19849e-08	8.19721e-08	8.56416	ENST00000622750	ENSG00000277476		2735	lincRNA
ENSG00000277701	2.69645	-1.24019	7.32248	3.04266e-12	2.63585e-11	17.2155	ENST00000613749	ENSG00000277701		2830	lincRNA
ENSG00000277978	1.21103	-0.10197	5.77064	2.23815e-08	8.31617e-08	8.54685	ENST00000612427	ENSG00000277978		382	antisense
ENSG00000278601	1.07054	-0.485045	3.9816	8.88654e-05	0.000176158	0.606084	ENST00000619110	ENSG00000278601		700	antisense
ENSG00000278768	1.12552	1.70559	6.86663	4.81271e-11	3.25273e-10	14.5189	ENST00000618857	BACE1-AS	BACE1 antisense RNA [Source:HGNC Symbol;Acc:HGNC:37125]	774	antisense
ENSG00000279159	1.93904	1.28084	6.53561	3.32177e-10	1.79605e-09	12.636	ENST00000624945	ENSG00000279159		49287	antisense
ENSG00000279249	2.41843	-0.535891	7.66915	3.46183e-13	3.90514e-12	19.3419	ENST00000564048	ENSG00000279249		1749	antisense
ENSG00000279278	1.68584	0.346515	5.34521	1.97503e-07	6.2061e-07	6.44251	ENST00000624350	ENSG00000279278		8420	lincRNA
ENSG00000279342	1.91855	0.275582	6.81088	6.69277e-11	4.30093e-10	14.1972	ENST00000624557	ENSG00000279342		826	sense_intronic
ENSG00000279529	1.61289	-0.0830709	6.79584	7.31353e-11	4.64276e-10	14.1107	ENST00000623966	ENSG00000279529		2717	antisense
ENSG00000279833	2.28004	0.23449	6.91241	3.66615e-11	2.54359e-10	14.7844	ENST00000624656	ENSG00000279833		3671	antisense
ENSG00000280623	-1.40516	-1.36831	-3.55144	0.000454647	0.000814727	-0.924305	ENST00000627127	PCAT14	prostate cancer associated transcript 14 (non-protein coding) [Source:HGNC Symbol;Acc:HGNC:48977]	3935	lincRNA
ENSG00000280800	-1.17003	0.408308	-4.59094	6.87393e-06	1.64555e-05	3.03534	ENST00000631211	ENSG00000280800		923	lincRNA
ENSG00000280927	1.54818	0.144924	5.11297	6.15291e-07	1.79327e-06	5.34817	ENST00000625256	CTBP1-AS	CTBP1 antisense RNA [Source:HGNC Symbol;Acc:HGNC:48337]	3886	antisense
ENSG00000281026	2.32911	0.67769	7.60397	5.23376e-13	5.39904e-12	18.9373	ENST00000629393	N4BP2L2-IT2	N4BPL2 intronic transcript 2 [Source:HGNC Symbol;Acc:HGNC:25038]	4890	sense_intronic
ENSG00000281103	1.60445	0.0942212	5.64508	4.31016e-08	1.52558e-07	7.91264	ENST00000629576	TRG-AS1	T cell receptor gamma locus antisense RNA 1 [Source:HGNC Symbol;Acc:HGNC:48974]	670	antisense
ENSG00000281162	1.38005	0.248823	4.74418	3.45525e-06	8.72436e-06	3.69271	ENST00000628502	LINC01127	long intergenic non-protein coding RNA 1127 [Source:HGNC Symbol;Acc:HGNC:49292]	569	lincRNA
ENSG00000281183	1.46622	-0.15705	3.93745	0.000105786	0.000207341	0.441837	ENST00000628401	NPTN-IT1	NPTN intronic transcript 1 [Source:HGNC Symbol;Acc:HGNC:45091]	2283	sense_intronic
ENSG00000281207	1.91641	-0.960762	6.81632	6.48157e-11	4.21705e-10	14.2285	ENST00000626479	SLFNL1-AS1	SLFNL1 antisense RNA 1 [Source:HGNC Symbol;Acc:HGNC:44126]	4800	antisense
ENSG00000281383	-1.0999	-0.578052	-3.53881	0.000475901	0.000848655	-0.966854	ENST00000629969	ENSG00000281383		923	lincRNA
ENSG00000281404	3.35762	-0.11092	11.4731	6.25303e-25	8.91341e-23	45.93	ENST00000414621	LINC01176	long intergenic non-protein coding RNA 1176 [Source:HGNC Symbol;Acc:HGNC:49548]	230	lincRNA
ENSG00000281406	1.43569	2.29264	8.59968	7.60999e-16	1.6322e-14	25.3422	ENST00000626538	BLACAT1	bladder cancer associated transcript 1 (non-protein coding) [Source:HGNC Symbol;Acc:HGNC:48597]	2994	lincRNA
ENSG00000282851	1.04572	0.311863	4.78542	2.86297e-06	7.31129e-06	3.87269	ENST00000635176	BISPR	BST2 interferon stimulated positive regulator (non-protein coding) [Source:HGNC Symbol;Acc:HGNC:51290]	1745	lincRNA
ENSG00000283341	1.64222	0.347278	6.79094	7.52757e-11	4.72129e-10	14.0826	ENST00000529261	ENSG00000283341		748	processed_transcript
ENSG00000283709	1.57605	-1.24744	4.31953	2.226e-05	4.84102e-05	1.91637	ENST00000639963	FAM238C	family with sequence similarity 238 member C (non-protein coding) [Source:HGNC Symbol;Acc:HGNC:24672]	1787	processed_transcript
ENSG00000283766	-1.95337	-0.185921	-3.41603	0.000737072	0.00127705	-1.37333	ENST00000640435	ENSG00000283766		762	lincRNA
ENSG00000284128	1.36954	0.0275398	5.56296	6.57897e-08	2.23546e-07	7.50376	ENST00000614808	ENSG00000284128		601	processed_transcript
ENSG00000284309	2.05545	-1.12928	4.36962	1.79959e-05	3.97432e-05	2.11845	ENST00000640097	ENSG00000284309		941	bidirectional_promoter_lncRNA
ENSG00000284602	1.32257	0.340826	6.29958	1.26589e-09	6.08868e-09	11.3343	ENST00000641729	ENSG00000284602		2190	bidirectional_promoter_lncRNA
ENSG00000284642	1.26494	-0.402333	5.23366	3.42491e-07	1.04075e-06	5.912	ENST00000641062	ENSG00000284642		670	lincRNA
ENSG00000284707	1.48299	-0.344273	6.89238	4.13036e-11	2.82813e-10	14.6681	ENST00000641390	ENSG00000284707		3211	processed_transcript
ENSG00000285103	2.0471	0.66509	8.69369	4.0141e-16	9.3942e-15	25.9703	ENST00000645861	ENSG00000285103		8600	bidirectional_promoter_lncRNA
ENSG00000285106	1.6786	-0.942796	6.5005	4.06191e-10	2.15901e-09	12.4402	ENST00000643779	ENSG00000285106		5195	lincRNA
ENSG00000285373	-1.19248	0.668089	-5.7768	2.1668e-08	8.1087e-08	8.57822	ENST00000477514	LINC02478	long intergenic non-protein coding RNA 2478 [Source:HGNC Symbol;Acc:HGNC:53446]	331	lincRNA
ENSG00000285399	1.17842	-0.274878	6.41984	6.42977e-10	3.22105e-09	11.9932	ENST00000647117	ENSG00000285399		2562	bidirectional_promoter_lncRNA

## Sheet: clPTC-fvPTC
lncRNA DE in clPTC compared to fvPTC in RNA-Seq PRJEB11591
Row.names	logFC	AveExpr	t	P.Value	adj.P.Val	B	ensembl_transcript_id	hgnc_symbol	description	transcript_length	transcript_biotype
ENSG00000130600	2.05895	0.717663	5.7302	2.76726e-08	2.69255e-07	8.5584	ENST00000442037	H19	H19, imprinted maternally expressed transcript (non-protein coding) [Source:HGNC Symbol;Acc:HGNC:4713]	798	lincRNA
ENSG00000167912	1.03781	-0.325301	3.80017	0.000180107	0.000494585	0.219833	ENST00000518993	ENSG00000167912		1079	antisense
ENSG00000171889	1.54951	-0.909158	4.72593	3.75369e-06	1.70602e-05	3.86543	ENST00000304425	MIR31HG	MIR31 host gene [Source:HGNC Symbol;Acc:HGNC:37187]	745	sense_overlapping
ENSG00000176753	-1.02653	1.90887	-8.82677	1.61307e-16	4.21548e-14	26.9328	ENST00000623360	C15orf56	chromosome 15 open reading frame 56 [Source:HGNC Symbol;Acc:HGNC:33868]	2129	antisense
ENSG00000177822	1.39451	-0.0887866	4.57942	7.23358e-06	3.0006e-05	3.24318	ENST00000511052	ENSG00000177822		554	antisense
ENSG00000183458	1.78225	-0.617385	6.20544	2.13813e-09	3.28685e-08	11.0229	ENST00000537889	ENSG00000183458		514	processed_transcript
ENSG00000184608	-1.34402	-1.39243	-4.44421	1.30642e-05	5.07048e-05	2.68375	ENST00000624614	FAM167A-AS1	FAM167A antisense RNA 1 [Source:HGNC Symbol;Acc:HGNC:15548]	1357	antisense
ENSG00000184809	1.91048	-0.677688	4.6266	5.86615e-06	2.49949e-05	3.44178	ENST00000380604	B3GALT5-AS1	B3GALT5 antisense RNA 1 [Source:HGNC Symbol;Acc:HGNC:16424]	632	antisense
ENSG00000189223	1.11778	5.51972	4.23217	3.21088e-05	0.000109687	1.83543	ENST00000436293	PAX8-AS1	PAX8 antisense RNA 1 [Source:HGNC Symbol;Acc:HGNC:49271]	2687	antisense
ENSG00000196696	1.07416	2.04409	4.35968	1.87745e-05	6.86211e-05	2.34125	ENST00000531894	ENSG00000196696		4184	processed_transcript
ENSG00000197670	1.7401	-1.25016	6.25987	1.58017e-09	2.58118e-08	11.3145	ENST00000424252	ENSG00000197670		2502	antisense
ENSG00000197815	1.34307	0.061557	4.04989	6.76613e-05	0.000209063	1.13508	ENST00000354746	ENSG00000197815		1815	antisense
ENSG00000203585	2.81151	-1.6309	8.39599	3.00397e-15	4.28203e-13	24.0865	ENST00000400306	LINC02408	long intergenic non-protein coding RNA 2408 [Source:HGNC Symbol;Acc:HGNC:53337]	1766	lincRNA
ENSG00000204282	1.01588	2.49223	4.15924	4.33995e-05	0.000142663	1.55198	ENST00000589217	TNRC6C-AS1	TNRC6C antisense RNA 1 [Source:HGNC Symbol;Acc:HGNC:44360]	3192	antisense
ENSG00000204380	1.05622	-0.651539	4.82346	2.40429e-06	1.15642e-05	4.28878	ENST00000342892	PKP4-AS1	PKP4 antisense RNA 1 [Source:HGNC Symbol;Acc:HGNC:52580]	4067	antisense
ENSG00000205041	1.66303	-1.31786	5.07911	7.23846e-07	3.94094e-06	5.43238	ENST00000378432	ENSG00000205041		1462	sense_intronic
ENSG00000205746	1.35427	1.74921	5.47557	1.02671e-07	7.77722e-07	7.30031	ENST00000539740	ENSG00000205746		543	processed_transcript
ENSG00000205885	1.29715	1.55487	6.0898	4.04009e-09	5.41441e-08	10.4096	ENST00000541775	C1RL-AS1	C1RL antisense RNA 1 [Source:HGNC Symbol;Acc:HGNC:27461]	5272	antisense
ENSG00000205959	1.26698	0.564279	6.00336	6.46465e-09	8.04489e-08	9.9569	ENST00000382488	ENSG00000205959		3204	lincRNA
ENSG00000213073	1.30702	0.788407	6.66788	1.54686e-10	3.84997e-09	13.5588	ENST00000569097	ENSG00000213073		3131	processed_transcript
ENSG00000214548	3.7253	0.941708	8.64609	5.55188e-16	1.20558e-13	25.7295	ENST00000398461	MEG3	maternally expressed 3 (non-protein coding) [Source:HGNC Symbol;Acc:HGNC:14575]	3452	lincRNA
ENSG00000214708	-1.01893	0.66155	-6.34852	9.61911e-10	1.77444e-08	11.7934	ENST00000398832	ENSG00000214708		1599	antisense
ENSG00000214797	4.30044	-1.71385	9.55001	1.00928e-18	5.27516e-16	31.8763	ENST00000399003	ENSG00000214797		2805	lincRNA
ENSG00000215068	1.26566	-0.0247971	5.55997	6.68043e-08	5.54229e-07	7.71237	ENST00000505541	ENSG00000215068		402	antisense
ENSG00000215158	1.02802	0.019742	5.55795	6.74989e-08	5.57044e-07	7.70245	ENST00000508395	ENSG00000215158		553	processed_transcript
ENSG00000215241	1.24983	-0.520687	5.51232	8.51985e-08	6.75489e-07	7.47913	ENST00000536034	LINC02449	long intergenic non-protein coding RNA 2449 [Source:HGNC Symbol;Acc:HGNC:53381]	451	lincRNA
ENSG00000215417	1.0268	0.202739	4.40917	1.51936e-05	5.72681e-05	2.54107	ENST00000581816	MIR17HG	miR-17-92a-1 cluster host gene [Source:HGNC Symbol;Acc:HGNC:23564]	2032	lincRNA
ENSG00000215498	1.19384	-2.8146	3.24392	0.00133312	0.00291132	-1.62961	ENST00000451257	FAM230B	family with sequence similarity 230 member B (non-protein coding) [Source:HGNC Symbol;Acc:HGNC:32943]	3566	lincRNA
ENSG00000223414	-1.40169	-1.49034	-3.20891	0.00149944	0.00320316	-1.73706	ENST00000584911	LINC00473	long intergenic non-protein coding RNA 473 [Source:HGNC Symbol;Acc:HGNC:21160]	2212	lincRNA
ENSG00000223509	1.03073	-0.0819367	3.84531	0.00015145	0.00042558	0.381409	ENST00000561563	ENSG00000223509		1673	processed_transcript
ENSG00000223704	1.56167	-1.02071	6.23481	1.81662e-09	2.84846e-08	11.1801	ENST00000434868	LINC01422	long intergenic non-protein coding RNA 1422 [Source:HGNC Symbol;Acc:HGNC:50728]	6043	lincRNA
ENSG00000223745	1.09686	4.61429	5.67552	3.68043e-08	3.27893e-07	8.28451	ENST00000455474	CCDC18-AS1	CCDC18 antisense RNA 1 [Source:HGNC Symbol;Acc:HGNC:52262]	299	antisense
ENSG00000223813	1.13235	-0.704309	3.19633	0.00156379	0.00331682	-1.77542	ENST00000450540	ENSG00000223813		1376	antisense
ENSG00000224189	1.18164	0.458396	4.94917	1.34023e-06	6.93556e-06	4.84505	ENST00000425005	HAGLR	HOXD antisense growth-associated long non-coding RNA [Source:HGNC Symbol;Acc:HGNC:43755]	623	antisense
ENSG00000224397	1.37981	0.571412	5.33048	2.12495e-07	1.39411e-06	6.60368	ENST00000425497	SMIM25	small integral membrane protein 25 [Source:HGNC Symbol;Acc:HGNC:50328]	2010	lincRNA
ENSG00000224513	-1.07022	-0.615832	-3.7187	0.000245257	0.00065402	-0.0675444	ENST00000418995	ENSG00000224513		435	antisense
ENSG00000224568	-2.55384	3.20117	-6.23958	1.76916e-09	2.82819e-08	11.2056	ENST00000439893	LINC01886	long intergenic non-protein coding RNA 1886 [Source:HGNC Symbol;Acc:HGNC:52705]	580	lincRNA
ENSG00000224957	1.06225	0.135368	3.70173	0.000261371	0.000688788	-0.126686	ENST00000420823	LINC01266	long intergenic non-protein coding RNA 1266 [Source:HGNC Symbol;Acc:HGNC:50309]	3948	lincRNA
ENSG00000224975	1.32711	0.337745	5.81775	1.74559e-08	1.80072e-07	9.00121	ENST00000456273	INE1	inactivation escape 1 (non-protein coding) [Source:HGNC Symbol;Acc:HGNC:6060]	945	sense_intronic
ENSG00000225342	-1.37065	2.6607	-3.53607	0.000480637	0.00117099	-0.691324	ENST00000618127	ENSG00000225342		1840	antisense
ENSG00000225511	1.80003	-1.44881	6.44042	5.72074e-10	1.21218e-08	12.2951	ENST00000444476	LINC00475	long intergenic non-protein coding RNA 475 [Source:HGNC Symbol;Acc:HGNC:23569]	456	processed_transcript
ENSG00000225670	1.89003	-1.37822	5.68156	3.56679e-08	3.19638e-07	8.31463	ENST00000609696	CADM3-AS1	CADM3 antisense RNA 1 [Source:HGNC Symbol;Acc:HGNC:40812]	480	antisense
ENSG00000225742	-1.90674	2.64141	-8.15022	1.53702e-14	1.6067e-12	22.4987	ENST00000432908	LINC02036	long intergenic non-protein coding RNA 2036 [Source:HGNC Symbol;Acc:HGNC:52876]	408	lincRNA
ENSG00000225783	3.18521	1.1552	8.39998	2.92463e-15	4.28203e-13	24.1125	ENST00000643270	MIAT	myocardial infarction associated transcript (non-protein coding) [Source:HGNC Symbol;Acc:HGNC:33425]	3760	lincRNA
ENSG00000225889	1.4713	-0.245452	6.35962	9.03657e-10	1.74027e-08	11.8537	ENST00000436950	ENSG00000225889		547	antisense
ENSG00000226025	1.78507	-1.7162	4.42547	1.41644e-05	5.40385e-05	2.60734	ENST00000412609	ENSG00000226025		2562	processed_transcript
ENSG00000226312	1.51239	-1.1422	5.948	8.71416e-09	1.02735e-07	9.66947	ENST00000598509	CFLAR-AS1	CFLAR antisense RNA 1 [Source:HGNC Symbol;Acc:HGNC:14437]	358	antisense
ENSG00000226419	1.25998	-0.458023	5.49941	9.0977e-08	6.99274e-07	7.41622	ENST00000416193	SLC16A1-AS1	SLC16A1 antisense RNA 1 [Source:HGNC Symbol;Acc:HGNC:49445]	742	antisense
ENSG00000226891	1.46686	-0.137066	4.56377	7.75112e-06	3.16504e-05	3.17772	ENST00000634604	LINC01359	long intergenic non-protein coding RNA 1359 [Source:HGNC Symbol;Acc:HGNC:50591]	1050	lincRNA
ENSG00000227036	2.37567	-0.718856	8.94715	7.02804e-17	2.20399e-14	27.7419	ENST00000581549	LINC00511	long intergenic non-protein coding RNA 511 [Source:HGNC Symbol;Acc:HGNC:43564]	2265	lincRNA
ENSG00000227039	2.24841	-0.0255824	6.60647	2.20855e-10	5.16867e-09	13.2146	ENST00000429132	ITGB2-AS1	ITGB2 antisense RNA 1 [Source:HGNC Symbol;Acc:HGNC:44304]	338	antisense
ENSG00000227543	1.18841	-0.110115	5.54551	7.19351e-08	5.8747e-07	7.6414	ENST00000424210	SPAG5-AS1	SPAG5 antisense RNA 1 [Source:HGNC Symbol;Acc:HGNC:41140]	1551	antisense
ENSG00000227671	1.43589	4.04887	7.45444	1.33997e-12	1.00051e-10	18.1588	ENST00000606454	ENSG00000227671		660	processed_transcript
ENSG00000228242	1.34499	0.65045	5.8183	1.74052e-08	1.80072e-07	9.00401	ENST00000627385	ENSG00000228242		428	antisense
ENSG00000228302	1.18415	-1.07673	4.5738	7.41543e-06	3.05984e-05	3.21966	ENST00000598961	ENSG00000228302		877	antisense
ENSG00000228327	1.01206	1.24802	4.81528	2.49656e-06	1.19713e-05	4.25297	ENST00000506640	ENSG00000228327		6432	processed_transcript
ENSG00000228340	1.3708	-0.819065	4.13078	4.87598e-05	0.000158951	1.44255	ENST00000426753	MIR646HG	MIR646 host gene [Source:HGNC Symbol;Acc:HGNC:27659]	651	lincRNA
ENSG00000228784	1.40137	-0.654717	4.88271	1.82807e-06	9.07092e-06	4.54946	ENST00000456119	LINC00954	long intergenic non-protein coding RNA 954 [Source:HGNC Symbol;Acc:HGNC:48668]	522	lincRNA
ENSG00000229116	2.01813	-2.16538	6.95418	2.85726e-11	1.01822e-09	15.193	ENST00000624407	ENSG00000229116		503	lincRNA
ENSG00000229127	1.05217	-0.331167	4.37627	1.7492e-05	6.46407e-05	2.40804	ENST00000452057	ENSG00000229127		2199	antisense
ENSG00000229152	1.90385	2.166	7.28973	3.72429e-12	2.29167e-10	17.1673	ENST00000426991	ANKRD10-IT1	ANKRD10 intronic transcript 1 [Source:HGNC Symbol;Acc:HGNC:39891]	800	sense_intronic
ENSG00000229167	1.34573	-0.662684	5.34759	1.95174e-07	1.31345e-06	6.68506	ENST00000435872	ENSG00000229167		591	antisense
ENSG00000229457	-2.83528	1.73291	-7.26139	4.43407e-12	2.31754e-10	16.9982	ENST00000455614	LINC01789	long intergenic non-protein coding RNA 1789 [Source:HGNC Symbol;Acc:HGNC:52578]	491	lincRNA
ENSG00000229807	3.43771	4.50461	4.57103	7.50679e-06	3.07328e-05	3.20806	ENST00000434839	XIST	X inactive specific transcript (non-protein coding) [Source:HGNC Symbol;Acc:HGNC:12810]	2865	lincRNA
ENSG00000229891	-1.01069	4.69195	-4.93699	1.41905e-06	7.2953e-06	4.79061	ENST00000412060	LINC01315	long intergenic non-protein coding RNA 1315 [Source:HGNC Symbol;Acc:HGNC:50513]	475	lincRNA
ENSG00000230102	-1.32513	0.626698	-6.3927	7.49756e-10	1.5072e-08	12.0339	ENST00000610423	LINC02028	long intergenic non-protein coding RNA 2028 [Source:HGNC Symbol;Acc:HGNC:27718]	461	lincRNA
ENSG00000230258	1.22498	-0.105902	3.84016	0.000154486	0.000432562	0.362891	ENST00000587325	ENSG00000230258		725	antisense
ENSG00000230461	-1.55728	0.257814	-5.34125	2.01433e-07	1.33833e-06	6.65485	ENST00000615085	PROX1-AS1	PROX1 antisense RNA 1 [Source:HGNC Symbol;Acc:HGNC:43656]	673	antisense
ENSG00000230565	1.02901	-0.28946	4.42628	1.41152e-05	5.3982e-05	2.61063	ENST00000418966	ZNF32-AS2	ZNF32 antisense RNA 2 [Source:HGNC Symbol;Acc:HGNC:23593]	905	antisense
ENSG00000230590	1.0279	5.32447	5.36319	1.80582e-07	1.24737e-06	6.75944	ENST00000430772	FTX	FTX transcript, XIST regulator (non-protein coding) [Source:HGNC Symbol;Acc:HGNC:37190]	708	lincRNA
ENSG00000230606	1.51968	-1.04665	4.75037	3.35938e-06	1.55843e-05	3.97084	ENST00000610408	ENSG00000230606		2830	lincRNA
ENSG00000230630	1.20275	1.65728	5.65644	4.06374e-08	3.55975e-07	8.18939	ENST00000417354	DNM3OS	DNM3 opposite strand/antisense RNA [Source:HGNC Symbol;Acc:HGNC:41228]	4358	antisense
ENSG00000230937	1.32473	-1.94657	3.08135	0.00228185	0.00470016	-2.11947	ENST00000440276	MIR205HG	MIR205 host gene [Source:HGNC Symbol;Acc:HGNC:43562]	539	lincRNA
ENSG00000231107	-1.08676	1.36196	-5.96593	7.91269e-09	9.54393e-08	9.76233	ENST00000425666	LINC01508	long intergenic non-protein coding RNA 1508 [Source:HGNC Symbol;Acc:HGNC:51190]	1013	lincRNA
ENSG00000231231	-1.23279	0.627304	-5.02926	9.1815e-07	4.91351e-06	5.20556	ENST00000414189	LINC01423	long intergenic non-protein coding RNA 1423 [Source:HGNC Symbol;Acc:HGNC:50732]	608	lincRNA
ENSG00000231439	-1.79101	0.236483	-6.50457	3.96831e-10	9.15046e-09	12.6483	ENST00000527434	WASIR2	WASH and IL9R antisense RNA 2 [Source:HGNC Symbol;Acc:HGNC:38609]	1054	lincRNA
ENSG00000231551	1.52488	0.0851889	6.1429	3.01961e-09	4.425e-08	10.6902	ENST00000635587	ENSG00000231551		1555	processed_transcript
ENSG00000231609	1.46206	-0.753955	6.77599	8.2199e-11	2.47862e-09	14.1703	ENST00000429952	ENSG00000231609		2069	antisense
ENSG00000231731	1.46219	-0.584929	5.58775	5.79316e-08	4.85758e-07	7.84908	ENST00000630740	ENSG00000231731		1005	antisense
ENSG00000232931	1.4182	1.78993	5.11357	6.13494e-07	3.42334e-06	5.59026	ENST00000448494	LINC00342	long intergenic non-protein coding RNA 342 [Source:HGNC Symbol;Acc:HGNC:42470]	2351	lincRNA
ENSG00000232973	1.61671	-0.552907	7.27443	4.09226e-12	2.29167e-10	17.076	ENST00000630623	CYP1B1-AS1	CYP1B1 antisense RNA 1 [Source:HGNC Symbol;Acc:HGNC:28543]	383	antisense
ENSG00000233110	1.13926	0.176778	3.35732	0.000904651	0.00205877	-1.2742	ENST00000411847	ENSG00000233110		1789	antisense
ENSG00000233429	1.07466	-0.793276	4.60585	6.43363e-06	2.69731e-05	3.35424	ENST00000429611	HOTAIRM1	HOXA transcript antisense RNA, myeloid-specific 1 [Source:HGNC Symbol;Acc:HGNC:37117]	722	antisense
ENSG00000233559	-1.03686	0.0214499	-4.43722	1.34646e-05	5.20013e-05	2.65522	ENST00000447430	LINC00513	long intergenic non-protein coding RNA 513 [Source:HGNC Symbol;Acc:HGNC:43566]	1616	lincRNA
ENSG00000233705	-2.1106	8.43244	-6.63873	1.83218e-10	4.41978e-09	13.3952	ENST00000587899	SLC26A4-AS1	SLC26A4 antisense RNA 1 [Source:HGNC Symbol;Acc:HGNC:22385]	457	antisense
ENSG00000233885	1.43015	-1.02621	5.42858	1.3015e-07	9.4919e-07	7.07307	ENST00000625709	YEATS2-AS1	YEATS2 antisense RNA 1 [Source:HGNC Symbol;Acc:HGNC:41101]	949	antisense
ENSG00000233967	1.14665	-0.894501	4.99459	1.0821e-06	5.73222e-06	5.04891	ENST00000452402	ENSG00000233967		682	lincRNA
ENSG00000234084	1.70956	-1.25027	6.2642	1.54253e-09	2.58118e-08	11.3378	ENST00000444302	ENSG00000234084		577	antisense
ENSG00000234290	1.30404	0.915256	5.40031	1.50005e-07	1.05474e-06	6.93708	ENST00000443093	ENSG00000234290		3730	antisense
ENSG00000234353	1.2483	-1.38745	4.21496	3.44878e-05	0.000116045	1.76815	ENST00000430707	ENSG00000234353		906	processed_transcript
ENSG00000234771	1.39419	2.44272	5.83159	1.62226e-08	1.71884e-07	9.07166	ENST00000418747	SLC25A25-AS1	SLC25A25 antisense RNA 1 [Source:HGNC Symbol;Acc:HGNC:27844]	6391	antisense
ENSG00000234810	-2.58555	1.56285	-5.5167	8.33219e-08	6.72994e-07	7.50049	ENST00000643167	ENSG00000234810		583	lincRNA
ENSG00000234883	1.43448	-0.218161	4.79871	2.69389e-06	1.2839e-05	4.18064	ENST00000456917	MIR155HG	MIR155 host gene [Source:HGNC Symbol;Acc:HGNC:35460]	1600	lincRNA
ENSG00000235070	-1.20903	2.63119	-3.40506	0.000765993	0.00178466	-1.12122	ENST00000423838	ENSG00000235070		1134	lincRNA
ENSG00000235245	1.24538	-0.0677194	5.4684	1.06461e-07	7.98716e-07	7.26557	ENST00000424450	ENSG00000235245		626	antisense
ENSG00000235531	1.4746	0.334054	6.48288	4.49202e-10	9.78262e-09	12.5286	ENST00000518700	MSC-AS1	MSC antisense RNA 1 [Source:HGNC Symbol;Acc:HGNC:48724]	470	antisense
ENSG00000235703	1.44353	1.71178	5.31527	2.29149e-07	1.48473e-06	6.53148	ENST00000425602	LINC00894	long intergenic non-protein coding RNA 894 [Source:HGNC Symbol;Acc:HGNC:48579]	1597	antisense
ENSG00000235770	2.1742	-1.07849	9.08359	2.72208e-17	1.06706e-14	28.6657	ENST00000413563	LINC00607	long intergenic non-protein coding RNA 607 [Source:HGNC Symbol;Acc:HGNC:43944]	570	lincRNA
ENSG00000235790	1.28183	-0.488753	6.35643	9.20033e-10	1.74027e-08	11.8364	ENST00000607926	ENSG00000235790		747	antisense
ENSG00000235865	1.87601	-1.54175	6.48555	4.42408e-10	9.77036e-09	12.5433	ENST00000414544	GSN-AS1	GSN antisense RNA 1 [Source:HGNC Symbol;Acc:HGNC:23372]	4763	antisense
ENSG00000235997	-1.50398	3.31518	-10.4437	1.49341e-21	2.34166e-18	38.2303	ENST00000421976	LINC01936	long intergenic non-protein coding RNA 1936 [Source:HGNC Symbol;Acc:HGNC:52759]	2952	lincRNA
ENSG00000236013	-1.15952	-0.580303	-4.7347	3.60724e-06	1.64902e-05	3.90322	ENST00000446458	ENSG00000236013		755	lincRNA
ENSG00000236404	-1.64557	1.04445	-7.5637	6.74931e-13	5.56996e-11	18.8243	ENST00000599229	VLDLR-AS1	VLDLR antisense RNA 1 [Source:HGNC Symbol;Acc:HGNC:49621]	1346	antisense
ENSG00000236438	1.02015	-0.404554	4.31229	2.29511e-05	8.15626e-05	2.15177	ENST00000634862	FAM157A	family with sequence similarity 157 member A (non-protein coding) [Source:HGNC Symbol;Acc:HGNC:34079]	6083	processed_transcript
ENSG00000237125	1.49856	-0.613238	4.93339	1.44318e-06	7.37101e-06	4.77455	ENST00000508534	HAND2-AS1	HAND2 antisense RNA 1 [Source:HGNC Symbol;Acc:HGNC:48872]	3144	antisense
ENSG00000237187	1.92974	2.43621	9.60407	6.85482e-19	5.27516e-16	32.2534	ENST00000504474	NR2F1-AS1	NR2F1 antisense RNA 1 [Source:HGNC Symbol;Acc:HGNC:48622]	2868	antisense
ENSG00000237463	2.24094	-1.06685	5.19036	4.23112e-07	2.52258e-06	5.94509	ENST00000415000	ENSG00000237463		368	antisense
ENSG00000237807	2.17163	-0.304079	8.27254	6.84385e-15	8.25474e-13	23.2855	ENST00000426023	ENSG00000237807		2387	lincRNA
ENSG00000237813	1.24447	-0.603593	4.77141	3.05223e-06	1.4329e-05	4.06194	ENST00000446355	ENSG00000237813		514	antisense
ENSG00000237863	-1.00337	0.0795486	-3.34239	0.000952601	0.00214918	-1.32163	ENST00000608811	ENSG00000237863		551	antisense
ENSG00000237880	-1.72883	-0.897705	-5.20956	3.85306e-07	2.32369e-06	6.03454	ENST00000414300	LINC01885	long intergenic non-protein coding RNA 1885 [Source:HGNC Symbol;Acc:HGNC:52704]	609	lincRNA
ENSG00000238018	1.14902	-0.269157	4.25687	2.89665e-05	0.000100486	1.9324	ENST00000626206	ENSG00000238018		854	antisense
ENSG00000238035	1.6141	-0.819487	5.88632	1.21256e-08	1.35807e-07	9.3516	ENST00000604354	ENSG00000238035		1066	lincRNA
ENSG00000238279	1.34916	-0.130545	5.82488	1.68091e-08	1.7689e-07	9.03752	ENST00000420695	ENSG00000238279		531	antisense
ENSG00000240875	-1.03197	3.07641	-7.02432	1.87578e-11	7.54159e-10	15.6005	ENST00000472943	LINC00886	long intergenic non-protein coding RNA 886 [Source:HGNC Symbol;Acc:HGNC:48572]	3306	lincRNA
ENSG00000241135	-1.48791	-0.512379	-5.63004	4.65884e-08	4.01377e-07	8.0582	ENST00000474477	LINC00881	long intergenic non-protein coding RNA 881 [Source:HGNC Symbol;Acc:HGNC:48567]	571	lincRNA
ENSG00000241288	1.27044	-0.064471	5.71173	3.04779e-08	2.88478e-07	8.46565	ENST00000608488	ENSG00000241288		822	lincRNA
ENSG00000241769	1.23365	1.67548	4.98576	1.12816e-06	5.9561e-06	5.00918	ENST00000451969	LINC00893	long intergenic non-protein coding RNA 893 [Source:HGNC Symbol;Acc:HGNC:44265]	836	antisense
ENSG00000242258	1.13754	-1.40182	3.70472	0.000258465	0.000682279	-0.116299	ENST00000477392	LINC00996	long intergenic non-protein coding RNA 996 [Source:HGNC Symbol;Acc:HGNC:27800]	2043	lincRNA
ENSG00000242268	2.20278	-2.87324	6.09037	4.02752e-09	5.41441e-08	10.4126	ENST00000484765	LINC02082	long intergenic non-protein coding RNA 2082 [Source:HGNC Symbol;Acc:HGNC:52931]	710	lincRNA
ENSG00000242588	1.72696	-0.110427	5.97114	7.69351e-09	9.35149e-08	9.78937	ENST00000605862	ENSG00000242588		1107	processed_transcript
ENSG00000243368	1.36925	-1.08215	4.69244	4.36697e-06	1.9343e-05	3.72176	ENST00000471731	MCCC1-AS1	MCCC1 antisense RNA 1 [Source:HGNC Symbol;Acc:HGNC:40366]	765	antisense
ENSG00000244055	1.41259	-0.843669	6.47443	4.71376e-10	1.01249e-08	12.4821	ENST00000427458	ENSG00000244055		643	antisense
ENSG00000244161	1.16052	0.486414	4.57391	7.41176e-06	3.05984e-05	3.22013	ENST00000488720	FLNB-AS1	FLNB antisense RNA 1 [Source:HGNC Symbol;Acc:HGNC:40239]	3709	antisense
ENSG00000244306	1.25313	-0.983681	4.9103	1.60764e-06	8.15784e-06	4.67178	ENST00000619784	ENSG00000244306		903	processed_transcript
ENSG00000244560	1.51506	0.977004	5.68617	3.48209e-08	3.17437e-07	8.33771	ENST00000426347	ENSG00000244560		2419	processed_transcript
ENSG00000245164	1.90067	-0.272711	5.40462	1.46797e-07	1.03684e-06	6.95778	ENST00000517869	LINC00861	long intergenic non-protein coding RNA 861 [Source:HGNC Symbol;Acc:HGNC:45133]	606	lincRNA
ENSG00000245532	1.20711	9.59191	4.34449	2.00267e-05	7.21882e-05	2.28033	ENST00000642367	NEAT1	nuclear paraspeckle assembly transcript 1 (non-protein coding) [Source:HGNC Symbol;Acc:HGNC:30815]	1145	lincRNA
ENSG00000246451	1.5775	0.915764	6.07959	4.27183e-09	5.67647e-08	10.3559	ENST00000498989	ENSG00000246451		1404	antisense
ENSG00000246596	1.57597	-0.209505	7.278	4.00313e-12	2.29167e-10	17.0973	ENST00000499314	ENSG00000246596		838	processed_transcript
ENSG00000246640	1.12033	0.85985	6.19677	2.2433e-09	3.41504e-08	10.9766	ENST00000499842	ENSG00000246640		2533	lincRNA
ENSG00000246859	1.50468	0.897143	5.69134	3.38963e-08	3.10815e-07	8.36355	ENST00000513221	STARD4-AS1	STARD4 antisense RNA 1 [Source:HGNC Symbol;Acc:HGNC:44117]	523	antisense
ENSG00000247157	1.09978	-0.833346	4.53678	8.72885e-06	3.50945e-05	3.06522	ENST00000499291	LINC01252	long intergenic non-protein coding RNA 1252 [Source:HGNC Symbol;Acc:HGNC:27888]	3673	lincRNA
ENSG00000247193	-1.36844	-0.303278	-6.91577	3.59359e-11	1.22495e-09	14.971	ENST00000499292	ENSG00000247193		1448	antisense
ENSG00000247774	1.13125	1.62423	4.33358	2.09748e-05	7.49168e-05	2.23669	ENST00000551898	PCED1B-AS1	PCED1B antisense RNA 1 [Source:HGNC Symbol;Acc:HGNC:44166]	359	lincRNA
ENSG00000247982	1.65682	-0.00304198	4.79551	2.7337e-06	1.29892e-05	4.1667	ENST00000620766	LINC00926	long intergenic non-protein coding RNA 926 [Source:HGNC Symbol;Acc:HGNC:27514]	624	lincRNA
ENSG00000248323	1.6895	-0.999034	5.50923	8.65499e-08	6.78551e-07	7.46405	ENST00000513492	LUCAT1	lung cancer associated transcript 1 (non-protein coding) [Source:HGNC Symbol;Acc:HGNC:48498]	433	lincRNA
ENSG00000248445	1.0244	-0.501591	4.6878	4.45926e-06	1.96408e-05	3.70191	ENST00000510682	SEMA6A-AS1	SEMA6A antisense RNA 1 [Source:HGNC Symbol;Acc:HGNC:51110]	521	antisense
ENSG00000248727	1.06062	0.240973	5.71134	3.05404e-08	2.88478e-07	8.46368	ENST00000506836	LINC01948	long intergenic non-protein coding RNA 1948 [Source:HGNC Symbol;Acc:HGNC:52772]	656	lincRNA
ENSG00000249096	2.14307	-1.92652	5.30759	2.3802e-07	1.53587e-06	6.49514	ENST00000608785	LINC02362	long intergenic non-protein coding RNA 2362 [Source:HGNC Symbol;Acc:HGNC:53284]	516	lincRNA
ENSG00000249487	-1.89795	0.571736	-7.05684	1.54186e-11	6.36219e-10	15.7904	ENST00000560368	LINC01586	long intergenic non-protein coding RNA 1586 [Source:HGNC Symbol;Acc:HGNC:51434]	622	lincRNA
ENSG00000250508	-1.34865	-0.326538	-3.84646	0.000150775	0.000424444	0.385576	ENST00000512200	ENSG00000250508		3252	lincRNA
ENSG00000250602	1.50416	0.205869	6.36362	8.83519e-10	1.7317e-08	11.8755	ENST00000512779	ENSG00000250602		477	antisense
ENSG00000251076	-1.50467	-1.198	-3.95719	9.7873e-05	0.000288468	0.789308	ENST00000504004	ENSG00000251076		711	antisense
ENSG00000251414	1.71672	-1.5586	5.68152	3.56738e-08	3.19638e-07	8.31447	ENST00000512934	ENSG00000251414		528	antisense
ENSG00000251429	1.22024	-0.230009	6.30644	1.21825e-09	2.09914e-08	11.5655	ENST00000512016	ENSG00000251429		3115	processed_transcript
ENSG00000251603	1.00855	0.19817	5.95801	8.25729e-09	9.80866e-08	9.7213	ENST00000508664	ENSG00000251603		304	antisense
ENSG00000253426	-1.36175	-0.417033	-5.28659	2.64042e-07	1.66272e-06	6.39588	ENST00000521718	ENSG00000253426		428	lincRNA
ENSG00000253522	1.20232	-0.368148	4.09186	5.71228e-05	0.000181313	1.29391	ENST00000642173	MIR3142HG	MIR3142 host gene [Source:HGNC Symbol;Acc:HGNC:51944]	2204	lincRNA
ENSG00000254428	1.95239	-1.30202	5.90785	1.08078e-08	1.23698e-07	9.46228	ENST00000531087	ENSG00000254428		523	antisense
ENSG00000255020	-1.87456	1.42502	-6.18911	2.34035e-09	3.52853e-08	10.9358	ENST00000525867	ENSG00000255020		1099	antisense
ENSG00000255026	1.76353	-0.4385	4.84445	2.18255e-06	1.06281e-05	4.38082	ENST00000534742	ENSG00000255026		812	antisense
ENSG00000255031	1.31587	-0.354074	6.06553	4.61231e-09	6.07739e-08	10.282	ENST00000529934	ENSG00000255031		326	antisense
ENSG00000255197	1.12965	0.10966	6.13562	3.14282e-09	4.51192e-08	10.6516	ENST00000527426	ENSG00000255197		836	antisense
ENSG00000255443	1.08632	-1.23629	3.60318	0.000376532	0.000946157	-0.465411	ENST00000528869	CD44-AS1	CD44 antisense RNA 1 [Source:HGNC Symbol;Acc:HGNC:40133]	587	antisense
ENSG00000255521	-1.10699	-0.588048	-4.17928	3.99678e-05	0.00013337	1.62943	ENST00000528366	ENSG00000255521		1102	antisense
ENSG00000256029	1.77794	0.74757	7.0961	1.21598e-11	5.44758e-10	16.0204	ENST00000368102	ENSG00000256029		2501	processed_transcript
ENSG00000256151	-1.01228	-1.03096	-3.05414	0.00249131	0.00506663	-2.19917	ENST00000542980	ADGRD1-AS1	ADGRD1 antisense RNA 1 [Source:HGNC Symbol;Acc:HGNC:53314]	1277	lincRNA
ENSG00000256894	1.30437	0.954661	5.76489	2.30689e-08	2.30395e-07	8.73323	ENST00000545819	ENSG00000256894		566	antisense
ENSG00000256973	2.22664	-1.57257	7.22712	5.47219e-12	2.71622e-10	16.7942	ENST00000543604	ENSG00000256973		738	lincRNA
ENSG00000257489	1.42168	-0.662389	5.75919	2.377e-08	2.35753e-07	8.70446	ENST00000546397	ENSG00000257489		500	processed_transcript
ENSG00000257501	-1.97666	0.342825	-5.30456	2.41615e-07	1.54634e-06	6.4808	ENST00000550548	ENSG00000257501		2945	processed_transcript
ENSG00000257647	1.45574	-0.00885244	5.47138	1.04873e-07	7.90582e-07	7.27997	ENST00000546615	ENSG00000257647		427	lincRNA
ENSG00000257671	1.28751	2.92631	5.29188	2.57245e-07	1.63967e-06	6.42083	ENST00000546686	KRT7-AS	KRT7 antisense RNA 1 [Source:HGNC Symbol;Acc:HGNC:52643]	1693	antisense
ENSG00000258168	1.38492	-0.968963	5.11492	6.09543e-07	3.42334e-06	5.59642	ENST00000551438	ENSG00000258168		596	antisense
ENSG00000258498	3.08657	-1.08767	8.63102	6.1509e-16	1.20558e-13	25.6298	ENST00000557109	DIO3OS	DIO3 opposite strand upstream RNA [Source:HGNC Symbol;Acc:HGNC:20348]	686	lincRNA
ENSG00000258515	1.4987	-0.39296	5.33507	2.07713e-07	1.36846e-06	6.62546	ENST00000555435	ENSG00000258515		478	antisense
ENSG00000258559	1.68555	-0.317095	5.81204	1.7991e-08	1.83181e-07	8.97219	ENST00000554532	ENSG00000258559		1367	sense_overlapping
ENSG00000258682	1.6899	-0.215894	6.12741	3.28786e-09	4.64447e-08	10.6081	ENST00000557322	ENSG00000258682		576	sense_overlapping
ENSG00000258727	1.14297	-0.812494	5.08961	6.8832e-07	3.78578e-06	5.48041	ENST00000555968	ENSG00000258727		3243	antisense
ENSG00000258926	1.17322	-0.714331	4.12105	5.07345e-05	0.000164703	1.40526	ENST00000556543	ENSG00000258926		593	antisense
ENSG00000259005	1.07358	-1.34169	3.97761	9.02819e-05	0.00026811	0.864861	ENST00000556370	ENSG00000259005		589	lincRNA
ENSG00000259342	1.52617	-1.00312	5.26593	2.92336e-07	1.82623e-06	6.29853	ENST00000559553	ENSG00000259342		729	antisense
ENSG00000259351	1.42469	-0.219914	4.0227	7.54527e-05	0.000229283	1.03291	ENST00000558050	ENSG00000259351		1072	antisense
ENSG00000259366	1.13649	-0.156918	5.1909	4.21983e-07	2.52258e-06	5.94765	ENST00000560865	ENSG00000259366		552	sense_intronic
ENSG00000259459	-2.33289	2.84305	-7.17764	7.40615e-12	3.51904e-10	16.5009	ENST00000559821	LINC02568	long intergenic non-protein coding RNA 2568 [Source:HGNC Symbol;Acc:HGNC:51430]	1988	lincRNA
ENSG00000259668	1.62542	-0.887723	6.27278	1.47045e-09	2.50616e-08	11.384	ENST00000559173	ENSG00000259668		560	antisense
ENSG00000260007	1.68602	-0.554873	6.68173	1.42698e-10	3.72918e-09	13.6368	ENST00000638026	ENSG00000260007		2895	processed_transcript
ENSG00000260051	1.42797	-1.07833	5.15456	5.03381e-07	2.89938e-06	5.77915	ENST00000563610	ENSG00000260051		570	antisense
ENSG00000260057	-1.06667	2.47899	-3.92317	0.000111885	0.000324282	0.664171	ENST00000563603	LINC01571	long intergenic non-protein coding RNA 1571 [Source:HGNC Symbol;Acc:HGNC:51384]	811	lincRNA
ENSG00000260261	1.02132	1.1202	4.36784	1.81329e-05	6.64306e-05	2.37407	ENST00000607976	ENSG00000260261		1304	processed_transcript
ENSG00000260528	1.76971	-1.32843	5.35262	1.90351e-07	1.29208e-06	6.70901	ENST00000568070	FAM157C	family with sequence similarity 157 member C (non-protein coding) [Source:HGNC Symbol;Acc:HGNC:34081]	480	lincRNA
ENSG00000260604	1.84811	-1.92712	5.60648	5.26103e-08	4.50781e-07	7.94154	ENST00000566733	ENSG00000260604		7060	lincRNA
ENSG00000260618	1.57513	-0.47962	5.08931	6.89337e-07	3.78578e-06	5.479	ENST00000566344	ENSG00000260618		635	antisense
ENSG00000260641	1.05556	-0.217853	4.65329	5.20668e-06	2.25527e-05	3.55488	ENST00000569927	ENSG00000260641		5647	antisense
ENSG00000260853	1.86279	-0.795946	6.42415	6.27438e-10	1.2945e-08	12.2059	ENST00000568057	ENSG00000260853		573	antisense
ENSG00000260884	1.38526	-1.58009	4.33697	2.06759e-05	7.40178e-05	2.25023	ENST00000564455	ENSG00000260884		513	lincRNA
ENSG00000260943	-2.72486	0.261045	-5.14711	5.21866e-07	2.9648e-06	5.74471	ENST00000563933	LINC02555	long intergenic non-protein coding RNA 2555 [Source:HGNC Symbol;Acc:HGNC:53593]	1951	lincRNA
ENSG00000260997	2.25017	-0.985123	6.70705	1.23108e-10	3.38655e-09	13.7796	ENST00000568457	ENSG00000260997		1911	sense_overlapping
ENSG00000261039	2.13058	-2.29683	5.69735	3.28515e-08	3.0845e-07	8.39362	ENST00000564830	LINC02544	long intergenic non-protein coding RNA 2544 [Source:HGNC Symbol;Acc:HGNC:53578]	544	lincRNA
ENSG00000261101	1.03603	-0.829335	4.60876	6.35096e-06	2.67696e-05	3.3665	ENST00000564612	ENSG00000261101		656	sense_overlapping
ENSG00000261172	1.45649	-1.85055	4.09297	5.68647e-05	0.00018086	1.29816	ENST00000565965	ENSG00000261172		589	lincRNA
ENSG00000261326	1.37814	3.05175	5.42586	1.31942e-07	9.53213e-07	7.05997	ENST00000604481	LINC01355	long intergenic non-protein coding RNA 1355 [Source:HGNC Symbol;Acc:HGNC:50584]	400	lincRNA
ENSG00000261399	-1.21357	0.400787	-4.03584	7.15858e-05	0.000218804	1.08222	ENST00000570022	ENSG00000261399		468	antisense
ENSG00000261409	-1.50502	1.09102	-3.80639	0.000175879	0.000484054	0.241972	ENST00000564206	ENSG00000261409		4996	sense_overlapping
ENSG00000261490	1.26681	1.39919	5.50131	9.01044e-08	6.95979e-07	7.42546	ENST00000561486	ENSG00000261490		3510	sense_overlapping
ENSG00000261505	1.3829	1.241	6.12492	3.33297e-09	4.66616e-08	10.595	ENST00000567829	ENSG00000261505		2926	antisense
ENSG00000261616	1.08877	-1.03537	4.63808	5.57337e-06	2.40083e-05	3.49033	ENST00000564527	ENSG00000261616		2677	antisense
ENSG00000261997	1.0464	0.19725	4.07945	6.00625e-05	0.000189112	1.24682	ENST00000576365	ENSG00000261997		3828	lincRNA
ENSG00000262185	-1.12023	1.32983	-6.9013	3.91694e-11	1.27953e-09	14.8876	ENST00000576810	ENSG00000262185		1394	sense_overlapping
ENSG00000262420	-1.00683	0.394136	-6.69531	1.31843e-10	3.56286e-09	13.7133	ENST00000572811	ENSG00000262420		2597	antisense
ENSG00000262580	1.00873	1.88153	3.83587	0.000157057	0.000438975	0.347499	ENST00000572730	ENSG00000262580		750	antisense
ENSG00000262903	1.61409	-0.440019	5.86129	1.38556e-08	1.49831e-07	9.22333	ENST00000575741	ENSG00000262903		874	antisense
ENSG00000263345	1.521	-0.219309	5.35712	1.86132e-07	1.27448e-06	6.73046	ENST00000573007	ENSG00000263345		442	antisense
ENSG00000264112	1.45113	2.6127	5.34632	1.96419e-07	1.31617e-06	6.67898	ENST00000582096	ENSG00000264112		2483	lincRNA
ENSG00000265206	2.15006	-0.571183	5.91238	1.05491e-08	1.21625e-07	9.48559	ENST00000579003	ENSG00000265206		1625	antisense
ENSG00000265369	-1.61361	0.40289	-4.70945	4.04424e-06	1.81182e-05	3.79464	ENST00000579458	PCAT18	prostate cancer associated transcript 18 (non-protein coding) [Source:HGNC Symbol;Acc:HGNC:49211]	2598	lincRNA
ENSG00000265413	1.01826	-0.083052	3.81282	0.000171599	0.000474541	0.264932	ENST00000578897	ENSG00000265413		2315	sense_intronic
ENSG00000266088	1.54668	-1.50823	4.43455	1.36207e-05	5.2346e-05	2.64433	ENST00000577557	ENSG00000266088		743	lincRNA
ENSG00000266968	-2.19841	-0.805134	-5.07016	7.55522e-07	4.09916e-06	5.39152	ENST00000590535	ENSG00000266968		1785	sense_intronic
ENSG00000267072	-1.77542	0.975841	-8.59389	7.9145e-16	1.37888e-13	25.3844	ENST00000632058	NAGPA-AS1	NAGPA antisense RNA 1 [Source:HGNC Symbol;Acc:HGNC:44184]	2265	lincRNA
ENSG00000267121	1.87094	0.977154	5.64147	4.3914e-08	3.8254e-07	8.11494	ENST00000585471	ENSG00000267121		1077	antisense
ENSG00000267128	-1.28047	1.57143	-5.76601	2.29335e-08	2.30395e-07	8.73889	ENST00000590137	RNF157-AS1	RNF157 antisense RNA 1 [Source:HGNC Symbol;Acc:HGNC:44127]	1812	antisense
ENSG00000267199	1.42324	-1.11267	4.64504	5.40249e-06	2.33364e-05	3.51986	ENST00000588197	ENSG00000267199		739	antisense
ENSG00000267244	1.1442	-0.00782825	4.63693	5.60206e-06	2.40658e-05	3.48546	ENST00000587741	ENSG00000267244		477	antisense
ENSG00000267296	-1.17091	2.59897	-6.34962	9.55958e-10	1.77444e-08	11.7994	ENST00000592982	CEBPA-DT	CEBPA divergent transcript [Source:HGNC Symbol;Acc:HGNC:25710]	2198	antisense
ENSG00000267443	-2.18001	-1.73518	-3.90865	0.00011843	0.0003419	0.611044	ENST00000591757	ENSG00000267443		529	lincRNA
ENSG00000267519	1.31146	2.71012	5.51582	8.3695e-08	6.72994e-07	7.4962	ENST00000587762	ENSG00000267519		1774	lincRNA
ENSG00000267523	1.40834	-0.222697	5.22656	3.54604e-07	2.17195e-06	6.1139	ENST00000585940	ENSG00000267523		545	antisense
ENSG00000267632	1.78211	-1.30925	5.52588	7.9513e-08	6.45992e-07	7.54535	ENST00000591237	ENSG00000267632		1736	sense_intronic
ENSG00000267731	1.60949	-0.562766	5.90512	1.09668e-08	1.24608e-07	9.44823	ENST00000591222	ENSG00000267731		2919	lincRNA
ENSG00000268030	1.16291	-0.462962	5.6949	3.32749e-08	3.08728e-07	8.38132	ENST00000597411	ENSG00000268030		2001	antisense
ENSG00000268218	1.05704	-0.983877	3.99525	8.41769e-05	0.00025237	0.930415	ENST00000602042	ENSG00000268218		3660	antisense
ENSG00000268575	1.08725	0.122606	5.22446	3.58267e-07	2.18275e-06	6.10408	ENST00000598846	ENSG00000268575		5079	processed_transcript
ENSG00000269176	-1.00152	0.405828	-7.67813	3.26965e-13	3.01577e-11	19.5279	ENST00000601484	ENSG00000269176		763	antisense
ENSG00000269352	1.14017	1.09835	4.73699	3.57002e-06	1.63678e-05	3.91308	ENST00000593654	PTOV1-AS2	PTOV1 antisense RNA 2 [Source:HGNC Symbol;Acc:HGNC:51284]	596	antisense
ENSG00000269737	1.65542	0.274138	5.17718	4.51094e-07	2.65908e-06	5.88391	ENST00000596308	ENSG00000269737		1422	processed_transcript
ENSG00000269825	1.6493	0.280032	6.71407	1.1816e-10	3.36864e-09	13.8193	ENST00000598322	ENSG00000269825		2848	sense_intronic
ENSG00000269929	1.42547	-1.33314	4.96185	1.26275e-06	6.58208e-06	4.90178	ENST00000602652	ENSG00000269929		1435	lincRNA
ENSG00000270060	1.08017	-0.826068	4.82938	2.33967e-06	1.13228e-05	4.31469	ENST00000524412	ENSG00000270060		574	sense_intronic
ENSG00000270607	1.74506	-0.50068	7.22501	5.5433e-12	2.71622e-10	16.7817	ENST00000603468	ENSG00000270607		1686	lincRNA
ENSG00000271327	1.03095	0.0755385	3.87521	0.0001349	0.000382501	0.489414	ENST00000605595	ENSG00000271327		1495	lincRNA
ENSG00000271533	1.34697	2.15508	5.4385	1.23807e-07	9.11404e-07	7.12094	ENST00000604070	ENSG00000271533		3685	sense_intronic
ENSG00000271856	1.75508	-1.81857	4.67249	4.77724e-06	2.08655e-05	3.63654	ENST00000607746	LINC01215	long intergenic non-protein coding RNA 1215 [Source:HGNC Symbol;Acc:HGNC:49651]	2592	lincRNA
ENSG00000271857	2.60029	-1.5448	8.32134	4.9461e-15	6.46291e-13	23.6014	ENST00000606796	ENSG00000271857		927	antisense
ENSG00000272037	1.21443	-0.948593	4.59538	6.73988e-06	2.80322e-05	3.31017	ENST00000606361	ENSG00000272037		1430	antisense
ENSG00000272072	1.15149	-0.823434	5.22239	3.61915e-07	2.19105e-06	6.0944	ENST00000607036	ENSG00000272072		742	antisense
ENSG00000272168	1.60144	0.397249	7.40995	1.76857e-12	1.20618e-10	17.8896	ENST00000606336	CASC15	cancer susceptibility 15 (non-protein coding) [Source:HGNC Symbol;Acc:HGNC:28245]	1288	lincRNA
ENSG00000272240	1.087	0.194578	5.72802	2.79901e-08	2.69255e-07	8.54744	ENST00000606572	ENSG00000272240		541	antisense
ENSG00000272482	1.87606	-0.125555	6.04751	5.08765e-09	6.59292e-08	10.1876	ENST00000606790	ENSG00000272482		345	lincRNA
ENSG00000272505	1.02505	-0.652121	3.98544	8.75233e-05	0.000261403	0.893912	ENST00000606115	ENSG00000272505		2860	lincRNA
ENSG00000272578	1.30578	0.147112	4.93492	1.43288e-06	7.34233e-06	4.78137	ENST00000451919	ENSG00000272578		654	processed_transcript
ENSG00000272720	1.12861	-0.467944	4.16448	4.24766e-05	0.000139923	1.57219	ENST00000609162	ENSG00000272720		1433	lincRNA
ENSG00000272734	1.0108	3.22548	4.3175	2.24521e-05	8.00111e-05	2.1725	ENST00000418273	ADIRF-AS1	ADIRF antisense RNA 1 [Source:HGNC Symbol;Acc:HGNC:45127]	2627	antisense
ENSG00000272812	1.09999	-0.237982	5.35871	1.84664e-07	1.26997e-06	6.73805	ENST00000609090	ENSG00000272812		574	sense_intronic
ENSG00000272849	1.10911	0.789547	4.60291	6.51833e-06	2.71828e-05	3.34184	ENST00000609067	ENSG00000272849		572	lincRNA
ENSG00000272871	1.02096	-0.600865	4.11256	5.25177e-05	0.000169789	1.37282	ENST00000610061	ENSG00000272871		1269	lincRNA
ENSG00000273018	2.33531	-1.00988	6.3562	9.21187e-10	1.74027e-08	11.8352	ENST00000609193	ENSG00000273018		933	processed_transcript
ENSG00000273055	1.33005	-1.60588	4.39013	1.64857e-05	6.15465e-05	2.46399	ENST00000608515	ENSG00000273055		625	antisense
ENSG00000273151	1.34849	1.51105	5.25361	3.1058e-07	1.92486e-06	6.24063	ENST00000609998	ENSG00000273151		6758	antisense
ENSG00000273373	1.13043	1.82869	4.17922	3.99771e-05	0.00013337	1.62921	ENST00000609909	ENSG00000273373		2850	antisense
ENSG00000273492	-1.04034	-0.00889361	-6.05778	4.81106e-09	6.28646e-08	10.2414	ENST00000608591	ENSG00000273492		1979	lincRNA
ENSG00000273599	1.29418	1.16487	5.65746	4.04234e-08	3.55975e-07	8.19446	ENST00000617058	ENSG00000273599		5428	antisense
ENSG00000274012	-1.19841	3.68474	-4.09985	5.53005e-05	0.000177797	1.32434	ENST00000490232	RN7SL2	RNA, 7SL, cytoplasmic 2 [Source:HGNC Symbol;Acc:HGNC:23134]	300	misc_RNA
ENSG00000274020	1.50006	0.0130867	5.51313	8.4847e-08	6.75489e-07	7.4831	ENST00000614292	LINC01138	long intergenic non-protein coding RNA 1138 [Source:HGNC Symbol;Acc:HGNC:49454]	820	lincRNA
ENSG00000274021	1.61928	-0.555141	6.71411	1.18134e-10	3.36864e-09	13.8195	ENST00000611513	ENSG00000274021		2257	antisense
ENSG00000274422	1.47223	0.458615	5.9153	1.03855e-08	1.20625e-07	9.50063	ENST00000610778	ENSG00000274422		3293	lincRNA
ENSG00000274536	1.36964	-0.427445	4.97951	1.16197e-06	6.09352e-06	4.98104	ENST00000621933	ENSG00000274536		1815	antisense
ENSG00000274565	1.44207	-0.834268	5.51203	8.53259e-08	6.75489e-07	7.4777	ENST00000611274	ENSG00000274565		1154	antisense
ENSG00000275131	1.46082	2.61585	7.63693	4.24775e-13	3.70026e-11	19.2738	ENST00000637601	ENSG00000275131		3404	processed_transcript
ENSG00000275560	1.13087	-0.322148	5.27834	2.75008e-07	1.72485e-06	6.35696	ENST00000614874	ENSG00000275560		549	sense_intronic
ENSG00000275582	1.27112	-1.49894	4.47614	1.13761e-05	4.45945e-05	2.81457	ENST00000619343	ENSG00000275582		669	antisense
ENSG00000275620	1.58171	-1.22984	4.52041	9.3783e-06	3.73228e-05	2.99729	ENST00000612722	ENSG00000275620		7638	antisense
ENSG00000277701	1.26062	-1.24019	4.00634	8.05422e-05	0.000242866	0.971755	ENST00000613749	ENSG00000277701		2830	lincRNA
ENSG00000279159	1.67972	1.28084	6.62572	1.97571e-10	4.69381e-09	13.3223	ENST00000624945	ENSG00000279159		49287	antisense
ENSG00000279249	1.42497	-0.535891	5.28829	2.61838e-07	1.65549e-06	6.4039	ENST00000564875	ENSG00000279249		654	antisense
ENSG00000279278	1.46488	0.346515	5.43562	1.25622e-07	9.20443e-07	7.107	ENST00000624350	ENSG00000279278		8420	lincRNA
ENSG00000279342	1.02983	0.275582	4.27851	2.6457e-05	9.28066e-05	2.01778	ENST00000638898	ENSG00000279342		3579	sense_intronic
ENSG00000279833	2.05189	0.23449	7.28011	3.95159e-12	2.29167e-10	17.1099	ENST00000624656	ENSG00000279833		3671	antisense
ENSG00000280927	1.33972	0.144924	5.17802	4.49252e-07	2.65822e-06	5.88782	ENST00000625256	CTBP1-AS	CTBP1 antisense RNA [Source:HGNC Symbol;Acc:HGNC:48337]	3886	antisense
ENSG00000281026	1.49076	0.67769	5.69582	3.31155e-08	3.08728e-07	8.38593	ENST00000629393	N4BP2L2-IT2	N4BPL2 intronic transcript 2 [Source:HGNC Symbol;Acc:HGNC:25038]	4890	sense_intronic
ENSG00000281103	1.10099	0.0942212	4.53338	8.86016e-06	3.55313e-05	3.05109	ENST00000629357	TRG-AS1	T cell receptor gamma locus antisense RNA 1 [Source:HGNC Symbol;Acc:HGNC:48974]	3645	antisense
ENSG00000281162	1.30521	0.248823	5.25099	3.14593e-07	1.94206e-06	6.22836	ENST00000627273	LINC01127	long intergenic non-protein coding RNA 1127 [Source:HGNC Symbol;Acc:HGNC:49292]	577	lincRNA
ENSG00000281183	2.12239	-0.15705	6.67019	1.5262e-10	3.84997e-09	13.5718	ENST00000628401	NPTN-IT1	NPTN intronic transcript 1 [Source:HGNC Symbol;Acc:HGNC:45091]	2283	sense_intronic
ENSG00000281207	1.15612	-0.960762	4.81238	2.52996e-06	1.20944e-05	4.24034	ENST00000626479	SLFNL1-AS1	SLFNL1 antisense RNA 1 [Source:HGNC Symbol;Acc:HGNC:44126]	4800	antisense
ENSG00000281398	1.33194	-0.569753	6.02374	5.78888e-09	7.44013e-08	10.0632	ENST00000514110	SNHG4	small nucleolar RNA host gene 4 [Source:HGNC Symbol;Acc:HGNC:32964]	679	lincRNA
ENSG00000281404	1.49726	-0.11092	5.98747	7.04462e-09	8.62966e-08	9.87419	ENST00000414621	LINC01176	long intergenic non-protein coding RNA 1176 [Source:HGNC Symbol;Acc:HGNC:49548]	230	lincRNA
ENSG00000283766	-1.5593	-0.185921	-3.19127	0.00159036	0.00335173	-1.7908	ENST00000640435	ENSG00000283766		762	lincRNA
ENSG00000284309	1.74886	-1.12928	4.35099	1.94815e-05	7.03849e-05	2.30637	ENST00000640097	ENSG00000284309		941	bidirectional_promoter_lncRNA
ENSG00000284430	1.23624	-0.582591	4.22593	3.29521e-05	0.00011208	1.81102	ENST00000638312	ENSG00000284430		5059	lincRNA
ENSG00000285103	1.26921	0.66509	6.30806	1.20724e-09	2.09914e-08	11.5742	ENST00000645861	ENSG00000285103		8600	bidirectional_promoter_lncRNA
ENSG00000285106	1.08539	-0.942796	4.91907	1.54319e-06	7.85626e-06	4.71074	ENST00000643452	ENSG00000285106		3148	lincRNA

## Sheet: fvPTC-FA
lncRNA DE in fvPTC compared to FA in RNA-Seq PRJEB11591
Row.names	logFC	AveExpr	t	P.Value	adj.P.Val	B	ensembl_transcript_id	hgnc_symbol	description	transcript_length	transcript_biotype
ENSG00000116883	1.99974	2.5708	5.6654	3.8792e-08	9.50404e-07	8.29823	ENST00000373137	ENSG00000116883		1838	antisense
ENSG00000152292	-1.55115	0.761669	-4.38237	1.70423e-05	0.000144445	2.52367	ENST00000488219	SH2D6	SH2 domain containing 6 [Source:HGNC Symbol;Acc:HGNC:30439]	509	processed_transcript
ENSG00000171889	2.8921	-0.909158	6.66172	1.60325e-10	9.66886e-09	13.5629	ENST00000304425	MIR31HG	MIR31 host gene [Source:HGNC Symbol;Acc:HGNC:37187]	745	sense_overlapping
ENSG00000177822	-1.22296	-0.0887866	-3.03304	0.00266576	0.00969816	-2.14864	ENST00000513752	ENSG00000177822		805	antisense
ENSG00000183458	-1.65253	-0.617385	-4.34543	1.99469e-05	0.000163847	2.37581	ENST00000537889	ENSG00000183458		514	processed_transcript
ENSG00000184608	-1.75808	-1.39243	-4.39044	1.64637e-05	0.000141066	2.55614	ENST00000533578	FAM167A-AS1	FAM167A antisense RNA 1 [Source:HGNC Symbol;Acc:HGNC:15548]	1222	antisense
ENSG00000184809	-1.93002	-0.677688	-3.52991	0.000491434	0.00255421	-0.60677	ENST00000489821	B3GALT5-AS1	B3GALT5 antisense RNA 1 [Source:HGNC Symbol;Acc:HGNC:16424]	1159	antisense
ENSG00000186715	1.062	1.61544	3.68509	0.000278144	0.00157448	-0.0817139	ENST00000545160	MST1L	macrophage stimulating 1 like [Source:HGNC Symbol;Acc:HGNC:7390]	559	processed_transcript
ENSG00000197301	2.6436	1.67371	5.89906	1.13281e-08	3.41586e-07	9.47566	ENST00000439236	ENSG00000197301	uncharacterized LOC100129940 [Source:NCBI gene;Acc:100129940]	914	antisense
ENSG00000203392	1.30411	-0.504825	4.14317	4.63538e-05	0.000338059	1.58538	ENST00000435356	ENSG00000203392		2205	antisense
ENSG00000203585	2.05348	-1.6309	4.63132	5.74414e-06	5.70052e-05	3.54808	ENST00000538573	LINC02408	long intergenic non-protein coding RNA 2408 [Source:HGNC Symbol;Acc:HGNC:53337]	559	lincRNA
ENSG00000204282	2.53882	2.49223	7.85024	1.08587e-13	4.25663e-11	20.6015	ENST00000589217	TNRC6C-AS1	TNRC6C antisense RNA 1 [Source:HGNC Symbol;Acc:HGNC:44360]	3192	antisense
ENSG00000204934	-1.13722	1.862	-4.66977	4.83589e-06	4.94734e-05	3.71059	ENST00000488315	ATP6V0E2-AS1	ATP6V0E2 antisense RNA 1 [Source:HGNC Symbol;Acc:HGNC:44180]	2936	antisense
ENSG00000205746	-1.07302	1.74921	-3.27654	0.00119371	0.00521376	-1.41984	ENST00000538220	ENSG00000205746		558	processed_transcript
ENSG00000206417	1.05704	1.70392	5.31689	2.27313e-07	3.71277e-06	6.61136	ENST00000511998	H1FX-AS1	H1FX antisense RNA 1 [Source:HGNC Symbol;Acc:HGNC:27953]	917	antisense
ENSG00000214797	3.05006	-1.71385	5.11541	6.08107e-07	8.74782e-06	5.67523	ENST00000399003	ENSG00000214797		2805	lincRNA
ENSG00000215417	1.01972	0.202739	3.30697	0.00107597	0.00478963	-1.32511	ENST00000581816	MIR17HG	miR-17-92a-1 cluster host gene [Source:HGNC Symbol;Acc:HGNC:23564]	2032	lincRNA
ENSG00000215498	2.51123	-2.8146	5.15337	5.06301e-07	7.48944e-06	5.84937	ENST00000424410	FAM230B	family with sequence similarity 230 member B (non-protein coding) [Source:HGNC Symbol;Acc:HGNC:32943]	1856	lincRNA
ENSG00000217801	1.11965	1.37449	5.05641	8.06807e-07	1.10971e-05	5.40666	ENST00000394517	ENSG00000217801		397	processed_transcript
ENSG00000218357	1.20669	-1.06314	3.09753	0.00216509	0.00823997	-1.9607	ENST00000481625	LINC01644	long intergenic non-protein coding RNA 1644 [Source:HGNC Symbol;Acc:HGNC:52431]	465	lincRNA
ENSG00000219159	-2.71942	-0.605782	-4.99422	1.08399e-06	1.40471e-05	5.12635	ENST00000407635	ENSG00000219159		3398	lincRNA
ENSG00000223804	1.10769	1.77419	6.49819	4.11578e-10	2.19754e-08	12.6563	ENST00000617318	ENSG00000223804		625	processed_transcript
ENSG00000223813	3.29907	-0.704309	7.03302	1.78002e-11	1.5506e-09	15.6795	ENST00000450540	ENSG00000223813		1376	antisense
ENSG00000223914	5.19426	0.641685	7.62637	4.54161e-13	7.91249e-11	19.219	ENST00000641941	LINC02471	long intergenic non-protein coding RNA 2471 [Source:HGNC Symbol;Acc:HGNC:53410]	4752	lincRNA
ENSG00000224020	1.72367	1.03436	6.49446	4.20449e-10	2.19754e-08	12.6358	ENST00000429139	MIR181A2HG	MIR181A2 host gene [Source:HGNC Symbol;Acc:HGNC:37188]	662	antisense
ENSG00000224189	1.60009	0.458396	5.06144	7.8766e-07	1.09297e-05	5.42947	ENST00000549329	HAGLR	HOXD antisense growth-associated long non-coding RNA [Source:HGNC Symbol;Acc:HGNC:43755]	609	antisense
ENSG00000224307	1.34839	0.784968	5.05143	8.26203e-07	1.12651e-05	5.38411	ENST00000455981	ENSG00000224307		583	lincRNA
ENSG00000224885	-1.39057	-0.278621	-6.01319	6.12966e-09	2.18439e-07	10.0639	ENST00000454977	EIPR1-IT1	EIPR1 intronic transcript 1 [Source:HGNC Symbol;Acc:HGNC:41392]	718	sense_intronic
ENSG00000224945	1.41865	-0.325232	4.40007	1.57987e-05	0.000136112	2.5949	ENST00000456944	ENSG00000224945		583	sense_intronic
ENSG00000225194	-1.66126	1.46541	-5.08276	7.11308e-07	1.0048e-05	5.52631	ENST00000580908	LINC00092	long intergenic non-protein coding RNA 92 [Source:HGNC Symbol;Acc:HGNC:31408]	580	lincRNA
ENSG00000225285	1.31455	-0.714686	4.45388	1.25292e-05	0.000112261	2.81301	ENST00000430109	LINC01770	long intergenic non-protein coding RNA 1770 [Source:HGNC Symbol;Acc:HGNC:52560]	510	lincRNA
ENSG00000225342	4.00816	2.6607	7.80946	1.41185e-13	4.42755e-11	20.3478	ENST00000618127	ENSG00000225342		1840	antisense
ENSG00000225511	1.2974	-1.44881	3.50582	0.000535909	0.00272826	-0.686461	ENST00000367276	LINC00475	long intergenic non-protein coding RNA 475 [Source:HGNC Symbol;Acc:HGNC:23569]	738	processed_transcript
ENSG00000226822	1.82863	-1.48755	4.41438	1.48572e-05	0.000129423	2.65268	ENST00000634935	ENSG00000226822		834	lincRNA
ENSG00000226891	1.62473	-0.137066	3.81765	0.000168451	0.001012	0.382873	ENST00000444349	LINC01359	long intergenic non-protein coding RNA 1359 [Source:HGNC Symbol;Acc:HGNC:50591]	381	lincRNA
ENSG00000227388	1.41345	-0.0608739	5.46727	1.07072e-07	2.0727e-06	7.3289	ENST00000431981	ENSG00000227388		472	lincRNA
ENSG00000227517	1.86601	-1.55378	4.48583	1.0907e-05	9.82884e-05	2.94354	ENST00000588501	LINC01483	long intergenic non-protein coding RNA 1483 [Source:HGNC Symbol;Acc:HGNC:51130]	294	lincRNA
ENSG00000227543	-1.34228	-0.110115	-4.7304	3.67831e-06	4.06169e-05	3.96913	ENST00000424210	SPAG5-AS1	SPAG5 antisense RNA 1 [Source:HGNC Symbol;Acc:HGNC:41140]	1551	antisense
ENSG00000228526	1.02198	2.77598	3.77161	0.000200819	0.00117934	0.219856	ENST00000635687	MIR34AHG	MIR34A host gene [Source:HGNC Symbol;Acc:HGNC:51913]	4211	lincRNA
ENSG00000228613	-1.90984	-2.16015	-3.90918	0.000118183	0.000756508	0.712201	ENST00000438247	ENSG00000228613		786	antisense
ENSG00000228784	1.48444	-0.654717	3.90618	0.000119574	0.00076149	0.701315	ENST00000449086	LINC00954	long intergenic non-protein coding RNA 954 [Source:HGNC Symbol;Acc:HGNC:48668]	2995	lincRNA
ENSG00000228801	-1.04667	1.44984	-7.75194	2.04158e-13	4.65642e-11	19.9914	ENST00000520357	ENSG00000228801		575	antisense
ENSG00000228956	1.55986	1.25571	4.69053	4.40481e-06	4.6354e-05	3.79879	ENST00000631285	SATB1-AS1	SATB1 antisense RNA 1 [Source:HGNC Symbol;Acc:HGNC:50687]	992	antisense
ENSG00000229116	2.00207	-2.16538	5.21022	3.84068e-07	5.90411e-06	6.11213	ENST00000624407	ENSG00000229116		503	lincRNA
ENSG00000229848	-1.12434	0.39125	-4.60787	6.37624e-06	6.2099e-05	3.44956	ENST00000430912	ENSG00000229848		361	antisense
ENSG00000230555	-1.39512	0.981724	-7.0951	1.22338e-11	1.12839e-09	16.0409	ENST00000442526	ENSG00000230555		760	lincRNA
ENSG00000230910	2.69374	-0.334431	6.69041	1.3566e-10	8.50862e-09	13.7236	ENST00000604392	ENSG00000230910		2365	antisense
ENSG00000231249	-1.05938	-0.402426	-3.96762	9.39225e-05	0.000624028	0.926112	ENST00000412804	ITPR1-DT	ITPR1 divergent transcript [Source:HGNC Symbol;Acc:HGNC:44470]	858	antisense
ENSG00000232934	1.61741	-0.954303	5.81907	1.73342e-08	4.85357e-07	9.0685	ENST00000424422	ENSG00000232934		551	antisense
ENSG00000232973	1.89294	-0.552907	6.43255	5.98219e-10	2.93127e-08	12.2969	ENST00000630542	CYP1B1-AS1	CYP1B1 antisense RNA 1 [Source:HGNC Symbol;Acc:HGNC:28543]	864	antisense
ENSG00000233251	-1.88508	2.52905	-7.01368	1.99975e-11	1.65032e-09	15.5673	ENST00000432793	ENSG00000233251		1657	antisense
ENSG00000233682	1.1086	1.73269	3.60169	0.000378591	0.00205408	-0.36644	ENST00000608986	ENSG00000233682		532	antisense
ENSG00000233705	-1.69646	8.43244	-4.02998	7.32879e-05	0.000501317	1.15741	ENST00000591896	SLC26A4-AS1	SLC26A4 antisense RNA 1 [Source:HGNC Symbol;Acc:HGNC:22385]	517	antisense
ENSG00000233834	2.50311	1.55312	7.50986	9.47015e-13	1.34993e-10	18.5094	ENST00000439058	ENSG00000233834		667	lincRNA
ENSG00000233901	1.09952	0.623164	5.83299	1.61019e-08	4.72176e-07	9.13907	ENST00000436710	LINC01503	long intergenic non-protein coding RNA 1503 [Source:HGNC Symbol;Acc:HGNC:51184]	901	lincRNA
ENSG00000234292	-1.37897	0.28396	-5.60507	5.29922e-08	1.22194e-06	8.00023	ENST00000440769	ENSG00000234292		1046	lincRNA
ENSG00000234353	1.34171	-1.38745	3.42146	0.000723142	0.00346754	-0.961568	ENST00000430707	ENSG00000234353		906	processed_transcript
ENSG00000234380	1.26097	-0.701819	3.98379	8.80984e-05	0.000592868	0.985765	ENST00000420877	LINC01426	long intergenic non-protein coding RNA 1426 [Source:HGNC Symbol;Acc:HGNC:50734]	2632	antisense
ENSG00000234899	-1.38825	0.617062	-5.50404	8.88647e-08	1.78641e-06	7.50672	ENST00000446332	SOX9-AS1	SOX9 antisense RNA 1 [Source:HGNC Symbol;Acc:HGNC:49321]	443	lincRNA
ENSG00000235978	1.82662	-0.337887	6.46426	4.99499e-10	2.5265e-08	12.4702	ENST00000474544	ENSG00000235978		455	antisense
ENSG00000236404	-1.22425	1.04445	-4.24979	2.98362e-05	0.0002316	1.99797	ENST00000416826	VLDLR-AS1	VLDLR antisense RNA 1 [Source:HGNC Symbol;Acc:HGNC:49621]	3167	antisense
ENSG00000236740	-1.42707	1.1478	-5.34849	1.94303e-07	3.27599e-06	6.76082	ENST00000431554	ENSG00000236740		3104	lincRNA
ENSG00000237125	1.29185	-0.613238	3.21191	0.0014845	0.00615794	-1.61836	ENST00000502334	HAND2-AS1	HAND2 antisense RNA 1 [Source:HGNC Symbol;Acc:HGNC:48872]	1382	antisense
ENSG00000237187	1.32057	2.43621	4.96362	1.25224e-06	1.58348e-05	4.98948	ENST00000606739	NR2F1-AS1	NR2F1 antisense RNA 1 [Source:HGNC Symbol;Acc:HGNC:48622]	1431	antisense
ENSG00000237396	-2.00029	-1.54269	-4.96051	1.27069e-06	1.59396e-05	4.97561	ENST00000422494	LINC01384	long intergenic non-protein coding RNA 1384 [Source:HGNC Symbol;Acc:HGNC:50656]	659	lincRNA
ENSG00000237463	4.25778	-1.06685	7.44784	1.39641e-12	1.82464e-10	18.1345	ENST00000418925	ENSG00000237463		371	antisense
ENSG00000237732	-2.39252	-0.244977	-5.9872	7.05501e-09	2.40484e-07	9.9292	ENST00000589724	ENSG00000237732		585	processed_transcript
ENSG00000237742	2.74645	-0.307265	7.60069	5.34339e-13	8.37843e-11	19.062	ENST00000432121	ENSG00000237742		524	antisense
ENSG00000237883	1.26996	0.324828	4.67427	4.73912e-06	4.92116e-05	3.72968	ENST00000439192	DGUOK-AS1	DGUOK antisense RNA 1 [Source:HGNC Symbol;Acc:HGNC:43441]	563	antisense
ENSG00000238279	1.35768	-0.130545	4.42694	1.40754e-05	0.000123298	2.70352	ENST00000420695	ENSG00000238279		531	antisense
ENSG00000239467	-1.08317	0.960401	-4.09854	5.55964e-05	0.00039625	1.41539	ENST00000429172	ENSG00000239467	glutamate rich 2 [Source:NCBI gene;Acc:285141]	561	lincRNA
ENSG00000241456	1.78154	0.0924416	5.43254	1.27584e-07	2.35356e-06	7.16174	ENST00000465549	ENSG00000241456		564	antisense
ENSG00000241684	1.53158	1.91041	5.44723	1.18477e-07	2.23821e-06	7.23237	ENST00000481312	ADAMTS9-AS2	ADAMTS9 antisense RNA 2 [Source:HGNC Symbol;Acc:HGNC:42435]	1970	antisense
ENSG00000242268	1.47747	-2.87324	3.0851	0.00225427	0.00847648	-1.9972	ENST00000484765	LINC02082	long intergenic non-protein coding RNA 2082 [Source:HGNC Symbol;Acc:HGNC:52931]	710	lincRNA
ENSG00000242588	-1.19298	-0.110427	-3.11524	0.00204366	0.00783487	-1.90845	ENST00000605862	ENSG00000242588		1107	processed_transcript
ENSG00000243836	1.50533	3.63302	5.24822	3.18912e-07	5.05105e-06	6.28902	ENST00000489632	WDR86-AS1	WDR86 antisense RNA 1 [Source:HGNC Symbol;Acc:HGNC:41186]	751	antisense
ENSG00000244198	-1.09345	2.16163	-5.20106	4.0162e-07	6.05519e-06	6.06963	ENST00000480074	ENSG00000244198		556	antisense
ENSG00000244968	-1.27192	1.86648	-6.5498	3.06173e-10	1.71457e-08	12.9407	ENST00000500817	LIFR-AS1	LIFR antisense RNA 1 [Source:HGNC Symbol;Acc:HGNC:43600]	1342	antisense
ENSG00000245213	1.05397	1.00842	5.07412	7.41337e-07	1.03787e-05	5.48703	ENST00000500914	ENSG00000245213		2036	antisense
ENSG00000245532	1.23578	9.59191	3.35903	0.00089929	0.00409909	-1.1612	ENST00000612303	NEAT1	nuclear paraspeckle assembly transcript 1 (non-protein coding) [Source:HGNC Symbol;Acc:HGNC:30815]	1053	lincRNA
ENSG00000245571	1.0158	3.30315	6.15684	2.79646e-09	1.09621e-07	10.8163	ENST00000532845	FAM111A-DT	FAM111A divergent transcript [Source:HGNC Symbol;Acc:HGNC:53752]	516	lincRNA
ENSG00000246100	1.65571	1.90833	5.92006	1.01241e-08	3.11265e-07	9.58326	ENST00000514294	LINC00900	long intergenic non-protein coding RNA 900 [Source:HGNC Symbol;Acc:HGNC:27444]	995	lincRNA
ENSG00000246596	-1.03195	-0.209505	-3.59917	0.000382091	0.00206593	-0.374929	ENST00000515045	ENSG00000246596		853	processed_transcript
ENSG00000248323	1.78723	-0.999034	4.40144	1.57056e-05	0.000136057	2.60046	ENST00000513492	LUCAT1	lung cancer associated transcript 1 (non-protein coding) [Source:HGNC Symbol;Acc:HGNC:48498]	433	lincRNA
ENSG00000249476	1.12267	-0.923101	3.67117	0.00029294	0.00164635	-0.129628	ENST00000512693	ENSG00000249476		5471	lincRNA
ENSG00000249669	1.16625	2.61049	3.56397	0.000434437	0.002317	-0.49327	ENST00000509909	CARMN	cardiac mesoderm enhancer-associated non-coding RNA [Source:HGNC Symbol;Acc:HGNC:42872]	592	lincRNA
ENSG00000250056	1.11961	1.39199	3.03685	0.00263351	0.00964801	-2.13766	ENST00000505626	LINC01018	long intergenic non-protein coding RNA 1018 [Source:HGNC Symbol;Acc:HGNC:27394]	3036	lincRNA
ENSG00000250125	-1.9401	-1.24948	-3.45232	0.000648494	0.00317462	-0.86163	ENST00000509932	LINC02232	long intergenic non-protein coding RNA 2232 [Source:HGNC Symbol;Acc:HGNC:53103]	4460	lincRNA
ENSG00000250208	1.98505	0.262599	5.96877	7.79246e-09	2.5997e-07	9.83396	ENST00000505807	FZD10-DT	FZD10 divergent transcript [Source:HGNC Symbol;Acc:HGNC:48632]	10193	lincRNA
ENSG00000250343	2.7893	-0.347933	6.85544	5.14288e-11	4.03201e-09	14.6573	ENST00000504297	STK32A-AS1	STK32A antisense RNA 1 [Source:HGNC Symbol;Acc:HGNC:53468]	863	antisense
ENSG00000250748	3.78882	-1.03018	7.86361	9.9619e-14	4.25663e-11	20.6848	ENST00000537250	ENSG00000250748		690	lincRNA
ENSG00000250899	-1.28775	1.98442	-6.81028	6.71674e-11	4.7872e-09	14.4002	ENST00000513358	ENSG00000250899		3514	lincRNA
ENSG00000251002	3.94313	-0.832257	6.80241	7.03589e-11	4.79664e-09	14.3556	ENST00000541008	ENSG00000251002		576	antisense
ENSG00000251603	-1.03925	0.19817	-4.63666	5.60866e-06	5.60152e-05	3.57061	ENST00000508664	ENSG00000251603		304	antisense
ENSG00000253288	-1.68972	-1.84069	-3.47394	0.000600566	0.00301823	-0.791137	ENST00000518973	ENSG00000253288		4171	lincRNA
ENSG00000253552	1.09385	-0.502293	4.23899	3.121e-05	0.000239889	1.95577	ENST00000521687	HOXA-AS2	HOXA cluster antisense RNA 2 [Source:HGNC Symbol;Acc:HGNC:43745]	764	antisense
ENSG00000254489	-2.11578	-1.23236	-5.17998	4.4501e-07	6.64549e-06	5.97206	ENST00000531002	ENSG00000254489		541	antisense
ENSG00000255020	-1.45188	1.42502	-3.62026	0.000353637	0.00193882	-0.303535	ENST00000525867	ENSG00000255020		1099	antisense
ENSG00000255248	1.4008	6.30805	6.00323	6.46936e-09	2.25421e-07	10.0122	ENST00000531470	MIR100HG	mir-100-let-7a-2-mir-125b-1 cluster host gene [Source:HGNC Symbol;Acc:HGNC:39522]	560	lincRNA
ENSG00000255366	1.36549	0.114288	4.66871	4.85899e-06	4.94734e-05	3.70609	ENST00000528139	ENSG00000255366		2491	lincRNA
ENSG00000255521	1.4178	-0.588048	4.04252	6.96949e-05	0.000479305	1.20432	ENST00000528366	ENSG00000255521		1102	antisense
ENSG00000255794	1.3516	5.45739	5.2332	3.43263e-07	5.38237e-06	6.21899	ENST00000639542	RMST	rhabdomyosarcoma 2 associated transcript (non-protein coding) [Source:HGNC Symbol;Acc:HGNC:29893]	3269	lincRNA
ENSG00000256139	-1.52995	-0.0910485	-6.08705	4.10108e-09	1.53107e-07	10.4491	ENST00000541704	ENSG00000256139		910	sense_overlapping
ENSG00000256268	3.66803	-1.29044	8.34894	4.11445e-15	3.22573e-12	23.7667	ENST00000541391	LINC02454	long intergenic non-protein coding RNA 2454 [Source:HGNC Symbol;Acc:HGNC:53387]	612	lincRNA
ENSG00000256433	1.01155	-0.139571	3.30339	0.00108926	0.00482476	-1.33631	ENST00000541888	ENSG00000256433		1803	lincRNA
ENSG00000256542	-1.85519	-1.42335	-4.30415	2.37533e-05	0.000187162	2.21183	ENST00000537762	ENSG00000256542		3039	antisense
ENSG00000256616	-1.0212	0.506256	-4.32708	2.1561e-05	0.000174266	2.30274	ENST00000591780	ENSG00000256616		3365	processed_transcript
ENSG00000256969	2.48722	-1.18521	6.77867	8.09099e-11	5.28611e-09	14.221	ENST00000543206	ENSG00000256969		542	lincRNA
ENSG00000257354	1.25166	4.2374	4.85825	2.04761e-06	2.48888e-05	4.52342	ENST00000550290	ENSG00000257354		8693	lincRNA
ENSG00000257501	2.07545	0.342825	4.2064	3.57328e-05	0.00026937	1.82897	ENST00000550548	ENSG00000257501		2945	processed_transcript
ENSG00000257588	1.61532	-0.774275	4.08541	5.86333e-05	0.000413853	1.3657	ENST00000550530	ENSG00000257588		445	antisense
ENSG00000257647	-1.30958	-0.00885244	-3.71727	0.000246574	0.00141105	0.029738	ENST00000546615	ENSG00000257647		427	lincRNA
ENSG00000257702	1.17911	1.37663	7.09538	1.22129e-11	1.12839e-09	16.0426	ENST00000548978	LBX2-AS1	LBX2 antisense RNA 1 [Source:HGNC Symbol;Acc:HGNC:25136]	1852	antisense
ENSG00000257989	2.08259	-0.734013	5.50997	8.62228e-08	1.75581e-06	7.53551	ENST00000547538	ENSG00000257989		512	lincRNA
ENSG00000258117	-2.4118	-2.06792	-4.98214	1.14761e-06	1.46296e-05	5.07225	ENST00000551729	ENSG00000258117		474	lincRNA
ENSG00000258844	1.97123	0.217495	6.22674	1.9e-09	8.14564e-08	11.1871	ENST00000556542	ENSG00000258844		879	lincRNA
ENSG00000258926	-1.48086	-0.714331	-3.92849	0.000109578	0.000715907	0.782554	ENST00000556543	ENSG00000258926		593	antisense
ENSG00000259005	1.3906	-1.34169	3.89109	0.000126826	0.000796264	0.646554	ENST00000556370	ENSG00000259005		589	lincRNA
ENSG00000259351	1.51921	-0.219914	3.23962	0.00135259	0.00574757	-1.53368	ENST00000558050	ENSG00000259351		1072	antisense
ENSG00000259583	1.3238	0.896596	4.99855	1.06201e-06	1.3877e-05	5.14579	ENST00000560351	ENSG00000259583		3688	antisense
ENSG00000259972	1.18732	1.77555	3.6186	0.000355801	0.00194389	-0.309164	ENST00000561921	ENSG00000259972		490	antisense
ENSG00000260160	1.21022	0.00398274	5.52521	7.97853e-08	1.6461e-06	7.60956	ENST00000569091	ENSG00000260160		675	sense_overlapping
ENSG00000260257	1.35556	2.24754	5.60976	5.17264e-08	1.21055e-06	8.02333	ENST00000569087	ENSG00000260257		2131	lincRNA
ENSG00000260306	1.20294	-0.0669208	3.58283	0.000405615	0.0021781	-0.430013	ENST00000567370	ENSG00000260306		1665	lincRNA
ENSG00000260317	1.14271	0.430809	5.82186	1.70806e-08	4.85357e-07	9.0826	ENST00000569134	ENSG00000260317		1805	lincRNA
ENSG00000260412	-1.83573	-1.24034	-3.80799	0.000174803	0.00104217	0.348525	ENST00000566293	ENSG00000260412		6881	sense_overlapping
ENSG00000260693	-1.2356	-0.695544	-3.40559	0.000764573	0.00365503	-1.01263	ENST00000562992	ENSG00000260693		701	lincRNA
ENSG00000260751	1.37945	-0.514312	4.11284	5.24591e-05	0.00037732	1.46968	ENST00000568262	ENSG00000260751		1024	sense_intronic
ENSG00000260943	5.09736	0.261045	7.27186	4.1575e-12	4.34597e-10	17.0817	ENST00000563933	LINC02555	long intergenic non-protein coding RNA 2555 [Source:HGNC Symbol;Acc:HGNC:53593]	1951	lincRNA
ENSG00000260992	1.72946	2.31448	8.59363	7.92875e-16	1.24323e-12	25.3603	ENST00000562781	DOCK9-DT	DOCK9 divergent transcript [Source:HGNC Symbol;Acc:HGNC:43696]	807	antisense
ENSG00000260997	1.56876	-0.985123	3.53146	0.000488699	0.00255421	-0.601635	ENST00000568457	ENSG00000260997		1911	sense_overlapping
ENSG00000261220	1.30916	0.0428292	6.13038	3.23466e-09	1.23706e-07	10.6767	ENST00000561761	ENSG00000261220		679	lincRNA
ENSG00000261326	1.03137	3.05175	3.06668	0.00239265	0.00894339	-2.05105	ENST00000604481	LINC01355	long intergenic non-protein coding RNA 1355 [Source:HGNC Symbol;Acc:HGNC:50584]	400	lincRNA
ENSG00000261399	-2.16091	0.400787	-5.42732	1.30981e-07	2.38811e-06	7.13669	ENST00000570022	ENSG00000261399		468	antisense
ENSG00000262185	-1.2018	1.32983	-5.59164	5.67842e-08	1.27197e-06	7.93423	ENST00000576810	ENSG00000262185		1394	sense_overlapping
ENSG00000262580	1.21622	1.88153	3.49288	0.000561324	0.00283921	-0.729053	ENST00000570309	ENSG00000262580		4399	antisense
ENSG00000262772	1.77291	-1.43071	4.79233	2.77372e-06	3.16426e-05	4.2361	ENST00000576963	LINC01977	long intergenic non-protein coding RNA 1977 [Source:HGNC Symbol;Acc:HGNC:52804]	1788	lincRNA
ENSG00000263033	1.16271	-1.0454	3.55374	0.000450876	0.00239652	-0.52748	ENST00000572466	ENSG00000263033		1055	lincRNA
ENSG00000263272	1.19846	1.19676	3.46703	0.000615506	0.00306385	-0.813703	ENST00000575890	ENSG00000263272		1938	antisense
ENSG00000263293	1.10341	1.59587	3.82922	0.000161131	0.000971743	0.424116	ENST00000576345	ENSG00000263293		487	antisense
ENSG00000263812	2.0955	1.01012	5.62595	4.75833e-08	1.13046e-06	8.10307	ENST00000583578	LINC00908	long intergenic non-protein coding RNA 908 [Source:HGNC Symbol;Acc:HGNC:27599]	449	lincRNA
ENSG00000265666	1.09447	1.47393	6.8121	6.64477e-11	4.7872e-09	14.4106	ENST00000581080	RARA-AS1	RARA antisense RNA 1 [Source:HGNC Symbol;Acc:HGNC:49577]	1790	antisense
ENSG00000266767	-1.01444	-0.225563	-4.17467	4.0733e-05	0.000302698	1.70633	ENST00000579332	ENSG00000266767		821	antisense
ENSG00000267034	-1.96515	-0.756445	-4.59619	6.71577e-06	6.46032e-05	3.40061	ENST00000587099	ENSG00000267034		1412	lincRNA
ENSG00000267121	2.212	0.977154	5.03729	8.83746e-07	1.19458e-05	5.32018	ENST00000586376	ENSG00000267121		844	antisense
ENSG00000267199	1.69221	-1.11267	4.17104	4.13464e-05	0.000305807	1.69234	ENST00000586591	ENSG00000267199		361	antisense
ENSG00000267470	1.15398	0.910717	4.75385	3.30651e-06	3.7033e-05	4.06989	ENST00000588382	ZNF571-AS1	ZNF571 antisense RNA 1 [Source:HGNC Symbol;Acc:HGNC:44324]	543	antisense
ENSG00000267519	1.36799	2.71012	4.34529	1.99584e-05	0.000163847	2.37526	ENST00000587762	ENSG00000267519		1774	lincRNA
ENSG00000267934	1.59564	-0.732234	4.14166	4.66409e-05	0.000338578	1.5796	ENST00000600671	ENSG00000267934		5134	antisense
ENSG00000268230	1.05949	-0.732288	3.17352	0.00168697	0.00677548	-1.73453	ENST00000596636	ENSG00000268230		436	processed_transcript
ENSG00000268713	1.05468	1.60772	6.20234	2.17513e-09	8.97529e-08	11.0574	ENST00000600047	ENSG00000268713		1385	lincRNA
ENSG00000269235	1.21509	0.0698086	3.16953	0.00170942	0.00683769	-1.74653	ENST00000595010	ZNF350-AS1	ZNF350 antisense RNA 1 [Source:HGNC Symbol;Acc:HGNC:48598]	698	antisense
ENSG00000269680	1.02504	0.243589	3.31768	0.00103721	0.00464668	-1.2916	ENST00000594056	ENSG00000269680		686	antisense
ENSG00000269821	1.57583	2.25207	5.40871	1.43811e-07	2.52835e-06	7.0476	ENST00000597346	KCNQ1OT1	KCNQ1 opposite strand/antisense transcript 1 (non-protein coding) [Source:HGNC Symbol;Acc:HGNC:6295]	91667	antisense
ENSG00000269918	1.11469	2.89458	5.83114	1.62612e-08	4.72176e-07	9.12965	ENST00000602575	ENSG00000269918		2014	sense_intronic
ENSG00000270069	1.89052	3.11885	5.13769	5.46159e-07	7.92942e-06	5.77734	ENST00000602507	MIR222HG	MIR222 host gene [Source:HGNC Symbol;Acc:HGNC:49555]	1758	lincRNA
ENSG00000270076	1.38745	0.58179	5.01955	9.61473e-07	1.28854e-05	5.24017	ENST00000602443	ENSG00000270076		707	lincRNA
ENSG00000271009	1.05828	1.17298	4.32155	2.20714e-05	0.000177281	2.28077	ENST00000604855	ENSG00000271009		2072	lincRNA
ENSG00000271327	1.13318	0.0755385	3.21689	0.00145991	0.00608814	-1.60317	ENST00000605595	ENSG00000271327		1495	lincRNA
ENSG00000271857	2.34883	-1.5448	5.6768	3.65603e-08	9.09945e-07	8.35486	ENST00000606796	ENSG00000271857		927	antisense
ENSG00000272079	1.77319	1.20661	5.79541	1.9643e-08	5.30079e-07	8.94887	ENST00000607794	ENSG00000272079		1269	lincRNA
ENSG00000272141	1.74653	0.738439	3.91611	0.000115021	0.000742191	0.737438	ENST00000606993	ENSG00000272141		987	lincRNA
ENSG00000272153	1.065	0.0463758	4.42809	1.4006e-05	0.000123298	2.70817	ENST00000607459	ENSG00000272153		531	antisense
ENSG00000272343	1.34866	0.0431349	7.2838	3.86267e-12	4.32619e-10	17.1527	ENST00000606048	ENSG00000272343		486	lincRNA
ENSG00000272384	1.85435	-1.39266	5.43724	1.24599e-07	2.32584e-06	7.18432	ENST00000607710	ENSG00000272384		860	lincRNA
ENSG00000272482	1.82401	-0.125555	4.44056	1.32722e-05	0.000118243	2.7588	ENST00000606790	ENSG00000272482		345	lincRNA
ENSG00000272512	1.41648	0.0998843	4.85649	2.06436e-06	2.48993e-05	4.51571	ENST00000606034	ENSG00000272512		2086	lincRNA
ENSG00000272564	1.11263	0.578081	6.22465	1.92212e-09	8.14564e-08	11.176	ENST00000608140	ENSG00000272564		449	lincRNA
ENSG00000272568	1.15117	0.0406239	3.62563	0.000346713	0.00192101	-0.285286	ENST00000609495	ENSG00000272568		483	antisense
ENSG00000272669	1.08603	0.376188	4.05381	6.66037e-05	0.0004621	1.24666	ENST00000609212	ENSG00000272669		491	antisense
ENSG00000272720	1.11018	-0.467944	3.09379	0.00219162	0.00828062	-1.97171	ENST00000609162	ENSG00000272720		1433	lincRNA
ENSG00000272733	2.04013	-1.12011	5.37901	1.66871e-07	2.87532e-06	6.90585	ENST00000608615	ENSG00000272733		1081	lincRNA
ENSG00000272734	1.01772	3.22548	3.28304	0.00116758	0.00511389	-1.39966	ENST00000609111	ADIRF-AS1	ADIRF antisense RNA 1 [Source:HGNC Symbol;Acc:HGNC:45127]	3822	antisense
ENSG00000272768	1.18726	0.127335	6.39712	7.31257e-10	3.47458e-08	12.104	ENST00000608450	ENSG00000272768		1441	antisense
ENSG00000272841	1.15973	1.80961	6.18527	2.39053e-09	9.61114e-08	10.9668	ENST00000608721	ENSG00000272841		2025	antisense
ENSG00000272871	1.13483	-0.600865	3.45238	0.000648363	0.00317462	-0.861444	ENST00000610061	ENSG00000272871		1269	lincRNA
ENSG00000272990	1.05657	0.335982	4.64748	5.34388e-06	5.37128e-05	3.61627	ENST00000609190	ENSG00000272990		508	antisense
ENSG00000273002	1.26356	-0.394695	4.83677	2.26125e-06	2.66589e-05	4.42944	ENST00000610146	ENSG00000273002		2157	antisense
ENSG00000273156	1.5842	-0.503951	5.73941	2.6369e-08	6.89111e-07	8.66723	ENST00000610058	ENSG00000273156		665	lincRNA
ENSG00000273356	1.07954	-0.298568	5.27059	2.85707e-07	4.61844e-06	6.39366	ENST00000609204	LINC02019	long intergenic non-protein coding RNA 2019 [Source:HGNC Symbol;Acc:HGNC:52854]	845	lincRNA
ENSG00000273373	1.47866	1.82869	4.12858	4.91992e-05	0.000355504	1.52966	ENST00000609909	ENSG00000273373		2850	antisense
ENSG00000274265	1.0654	1.93879	5.93688	9.25079e-09	3.02192e-07	9.66964	ENST00000619653	ENSG00000274265		526	lincRNA
ENSG00000274460	1.01556	0.0475806	3.11857	0.00202155	0.00778993	-1.8986	ENST00000616774	ENSG00000274460		1491	lincRNA
ENSG00000274565	2.68205	-0.834268	7.74237	2.17044e-13	4.65642e-11	19.9323	ENST00000611274	ENSG00000274565		1154	antisense
ENSG00000274964	1.07526	0.437103	7.34328	2.67529e-12	3.22681e-10	17.507	ENST00000622688	ENSG00000274964		1357	sense_intronic
ENSG00000275180	1.02022	2.20697	3.76295	0.000207529	0.00120969	0.189391	ENST00000619323	ENSG00000275180		491	lincRNA
ENSG00000275557	1.13832	-0.455727	4.09457	5.64969e-05	0.000400847	1.40037	ENST00000617712	ENSG00000275557		447	processed_transcript
ENSG00000276115	1.40589	-1.07627	4.84146	2.21286e-06	2.62861e-05	4.44993	ENST00000614539	ENSG00000276115		1796	sense_intronic
ENSG00000278601	1.70015	-0.485045	5.58884	5.76088e-08	1.27226e-06	7.92046	ENST00000619110	ENSG00000278601		700	antisense
ENSG00000279249	1.11553	-0.535891	3.1266	0.00196908	0.00762351	-1.87478	ENST00000564875	ENSG00000279249		654	antisense
ENSG00000279342	1.07821	0.275582	3.38307	0.00082719	0.00386022	-1.08472	ENST00000624557	ENSG00000279342		826	sense_intronic
ENSG00000280623	-2.16998	-1.36831	-4.84744	2.15256e-06	2.57649e-05	4.47609	ENST00000627127	PCAT14	prostate cancer associated transcript 14 (non-protein coding) [Source:HGNC Symbol;Acc:HGNC:48977]	3935	lincRNA
ENSG00000281026	1.14059	0.67769	3.29123	0.00113544	0.00500106	-1.3742	ENST00000629393	N4BP2L2-IT2	N4BPL2 intronic transcript 2 [Source:HGNC Symbol;Acc:HGNC:25038]	4890	sense_intronic
ENSG00000281404	1.268	-0.11092	3.82953	0.000160939	0.000971743	0.425221	ENST00000628121	LINC01176	long intergenic non-protein coding RNA 1176 [Source:HGNC Symbol;Acc:HGNC:49548]	716	lincRNA
ENSG00000283162	-2.40759	-1.59825	-5.32558	2.17728e-07	3.63189e-06	6.65239	ENST00000635962	ENSG00000283162		1365	processed_transcript
ENSG00000283674	1.48156	0.605661	4.54727	8.33545e-06	7.82634e-05	3.19687	ENST00000641618	ENSG00000283674		4514	processed_transcript
ENSG00000284128	1.54334	0.0275398	5.54075	7.37051e-08	1.55701e-06	7.68522	ENST00000614808	ENSG00000284128		601	processed_transcript
ENSG00000285106	1.02555	-0.942796	3.5102	0.000527551	0.00269517	-0.672007	ENST00000644432	ENSG00000285106		2812	lincRNA
ENSG00000285367	1.37718	0.128641	4.76633	3.12374e-06	3.52376e-05	4.12367	ENST00000642450	ENSG00000285367		2365	lincRNA
ENSG00000285417	1.75413	2.82805	4.99922	1.05865e-06	1.3877e-05	5.1488	ENST00000585172	ENSG00000285417		516	processed_transcript

## Sheet: fvPTC-FTC
lncRNA DE in fvPTC compared to FTC in RNA-Seq PRJEB11591
Row.names	logFC	AveExpr	t	P.Value	adj.P.Val	B	ensembl_transcript_id	hgnc_symbol	description	transcript_length	transcript_biotype
ENSG00000116883	1.60538	2.5708	4.75856	3.23636e-06	4.78737e-05	4.17464	ENST00000373137	ENSG00000116883		1838	antisense
ENSG00000152292	-1.1816	0.761669	-3.49275	0.000561587	0.00274757	-0.608523	ENST00000488219	SH2D6	SH2 domain containing 6 [Source:HGNC Symbol;Acc:HGNC:30439]	509	processed_transcript
ENSG00000171889	2.45875	-0.909158	5.92557	9.82913e-09	6.02515e-07	9.65255	ENST00000304425	MIR31HG	MIR31 host gene [Source:HGNC Symbol;Acc:HGNC:37187]	745	sense_overlapping
ENSG00000174171	1.12197	2.56498	3.29148	0.0011345	0.00492128	-1.2477	ENST00000564432	ENSG00000174171		531	antisense
ENSG00000180139	1.23429	-0.141874	3.07221	0.00235032	0.00865095	-1.90431	ENST00000627669	ACTA2-AS1	ACTA2 antisense RNA 1 [Source:HGNC Symbol;Acc:HGNC:45169]	762	antisense
ENSG00000183458	-1.13258	-0.617385	-3.11598	0.0020387	0.00777859	-1.77658	ENST00000537889	ENSG00000183458		514	processed_transcript
ENSG00000184608	-1.53298	-1.39243	-4.00542	8.08379e-05	0.000589553	1.17347	ENST00000624614	FAM167A-AS1	FAM167A antisense RNA 1 [Source:HGNC Symbol;Acc:HGNC:15548]	1357	antisense
ENSG00000186056	1.01989	0.956074	5.58295	5.9377e-08	2.16519e-06	7.94632	ENST00000414763	MATN1-AS1	MATN1 antisense RNA 1 [Source:HGNC Symbol;Acc:HGNC:40364]	887	antisense
ENSG00000186715	1.09456	1.61544	3.9738	9.16558e-05	0.000641591	1.05728	ENST00000624762	MST1L	macrophage stimulating 1 like [Source:HGNC Symbol;Acc:HGNC:7390]	3995	processed_transcript
ENSG00000196696	1.06405	2.04409	3.41249	0.000746283	0.00344168	-0.867543	ENST00000530079	ENSG00000196696		2764	processed_transcript
ENSG00000197182	1.02668	0.790798	4.08793	5.80376e-05	0.000439628	1.48042	ENST00000381051	MIRLET7BHG	MIRLET7B host gene [Source:HGNC Symbol;Acc:HGNC:37189]	875	lincRNA
ENSG00000197301	1.29211	1.67371	3.01667	0.00280878	0.00991928	-2.06396	ENST00000504038	ENSG00000197301	uncharacterized LOC100129940 [Source:NCBI gene;Acc:100129940]	977	antisense
ENSG00000197989	1.09722	3.16548	6.09259	3.9788e-09	3.25632e-07	10.5121	ENST00000531126	SNHG12	small nucleolar RNA host gene 12 [Source:HGNC Symbol;Acc:HGNC:30062]	719	antisense
ENSG00000198221	1.08428	-0.110307	4.31528	2.26638e-05	0.000205415	2.35442	ENST00000359760	AFDN-DT	AFDN divergent transcript [Source:HGNC Symbol;Acc:HGNC:21236]	2238	lincRNA
ENSG00000198590	1.49604	-0.386233	5.2586	3.03058e-07	7.66444e-06	6.40453	ENST00000425564	C3orf35	chromosome 3 open reading frame 35 [Source:HGNC Symbol;Acc:HGNC:24082]	1364	lincRNA
ENSG00000203392	1.34217	-0.504825	4.46137	1.21293e-05	0.000134282	2.93757	ENST00000435356	ENSG00000203392		2205	antisense
ENSG00000203585	1.66318	-1.6309	3.92459	0.000111264	0.000745561	0.878103	ENST00000538573	LINC02408	long intergenic non-protein coding RNA 2408 [Source:HGNC Symbol;Acc:HGNC:53337]	559	lincRNA
ENSG00000204282	2.17104	2.49223	7.02365	1.8834e-11	1.00398e-08	15.6166	ENST00000589217	TNRC6C-AS1	TNRC6C antisense RNA 1 [Source:HGNC Symbol;Acc:HGNC:44360]	3192	antisense
ENSG00000204584	1.12946	-0.715021	3.15807	0.00177545	0.00701235	-1.65218	ENST00000376609	ENSG00000204584	uncharacterized LOC729220 [Source:NCBI gene;Acc:729220]	2100	antisense
ENSG00000205959	1.00873	0.564279	3.77678	0.000196911	0.00119673	0.351815	ENST00000528132	ENSG00000205959		568	lincRNA
ENSG00000214797	2.35926	-1.71385	4.13991	4.69759e-05	0.000375807	1.6766	ENST00000399003	ENSG00000214797		2805	lincRNA
ENSG00000215417	1.24543	0.202739	4.22584	3.29647e-05	0.000280917	2.00569	ENST00000400282	MIR17HG	miR-17-92a-1 cluster host gene [Source:HGNC Symbol;Acc:HGNC:23564]	931	lincRNA
ENSG00000215498	1.60012	-2.8146	3.43559	0.000688013	0.00323249	-0.793559	ENST00000424410	FAM230B	family with sequence similarity 230 member B (non-protein coding) [Source:HGNC Symbol;Acc:HGNC:32943]	1856	lincRNA
ENSG00000218357	2.03943	-1.06314	5.47736	1.01746e-07	3.12818e-06	7.43637	ENST00000405369	LINC01644	long intergenic non-protein coding RNA 1644 [Source:HGNC Symbol;Acc:HGNC:52431]	984	lincRNA
ENSG00000219159	-2.28968	-0.605782	-4.39955	1.58336e-05	0.000158135	2.68877	ENST00000407635	ENSG00000219159		3398	lincRNA
ENSG00000223749	1.30908	2.93664	4.65575	5.14968e-06	6.84296e-05	3.73907	ENST00000441492	MIR503HG	MIR503 host gene [Source:HGNC Symbol;Acc:HGNC:28258]	649	lincRNA
ENSG00000223813	1.99005	-0.704309	4.4387	1.33789e-05	0.000140792	2.846	ENST00000450540	ENSG00000223813		1376	antisense
ENSG00000223914	3.04144	0.641685	4.67215	4.78441e-06	6.41193e-05	3.80801	ENST00000457989	LINC02471	long intergenic non-protein coding RNA 2471 [Source:HGNC Symbol;Acc:HGNC:53410]	470	lincRNA
ENSG00000224020	1.13954	1.03436	4.49222	1.06073e-05	0.000121403	3.06285	ENST00000429139	MIR181A2HG	MIR181A2 host gene [Source:HGNC Symbol;Acc:HGNC:37188]	662	antisense
ENSG00000224885	-1.40835	-0.278621	-6.37185	8.43437e-10	1.26737e-07	11.9887	ENST00000454977	EIPR1-IT1	EIPR1 intronic transcript 1 [Source:HGNC Symbol;Acc:HGNC:41392]	718	sense_intronic
ENSG00000224945	1.92572	-0.325232	6.24913	1.67757e-09	1.84491e-07	11.3339	ENST00000429700	ENSG00000224945		585	sense_intronic
ENSG00000225194	-1.55781	1.46541	-4.98676	1.12286e-06	2.22866e-05	5.16963	ENST00000580908	LINC00092	long intergenic non-protein coding RNA 92 [Source:HGNC Symbol;Acc:HGNC:31408]	580	lincRNA
ENSG00000225285	1.26809	-0.714686	4.49526	1.04679e-05	0.000120689	3.0752	ENST00000434150	LINC01770	long intergenic non-protein coding RNA 1770 [Source:HGNC Symbol;Acc:HGNC:52560]	444	lincRNA
ENSG00000225342	2.77558	2.6607	5.65812	4.02855e-08	1.66231e-06	8.31391	ENST00000412812	ENSG00000225342		585	antisense
ENSG00000225706	1.48079	-0.561972	3.43537	0.000688553	0.00323249	-0.794273	ENST00000430766	PTPRD-AS1	PTPRD antisense RNA 1 [Source:HGNC Symbol;Acc:HGNC:49753]	1959	lincRNA
ENSG00000225783	1.96896	1.1552	4.10299	5.46008e-05	0.000418529	1.53703	ENST00000419237	MIAT	myocardial infarction associated transcript (non-protein coding) [Source:HGNC Symbol;Acc:HGNC:33425]	574	lincRNA
ENSG00000225855	1.00902	1.55094	3.68214	0.000281213	0.00161465	0.0243493	ENST00000443642	RUSC1-AS1	RUSC1 antisense RNA 1 [Source:HGNC Symbol;Acc:HGNC:26680]	679	antisense
ENSG00000226419	1.04229	-0.458023	3.59473	0.000388354	0.0020503	-0.271488	ENST00000420168	SLC16A1-AS1	SLC16A1 antisense RNA 1 [Source:HGNC Symbol;Acc:HGNC:49445]	900	antisense
ENSG00000226644	1.05057	-0.137999	3.60483	0.000374262	0.00200288	-0.237655	ENST00000411839	ENSG00000226644	uncharacterized LOC388780 [Source:NCBI gene;Acc:388780]	536	lincRNA
ENSG00000226674	1.11516	-0.314263	4.55446	8.07591e-06	9.89298e-05	3.31779	ENST00000628136	TEX41	testis expressed 41 (non-protein coding) [Source:HGNC Symbol;Acc:HGNC:48667]	818	lincRNA
ENSG00000227039	1.50308	-0.0255824	3.48978	0.000567577	0.0027553	-0.618201	ENST00000608043	ITGB2-AS1	ITGB2 antisense RNA 1 [Source:HGNC Symbol;Acc:HGNC:44304]	551	antisense
ENSG00000227719	1.26002	-0.664396	3.82635	0.000162918	0.00102182	0.5263	ENST00000449931	ENSG00000227719		524	antisense
ENSG00000228526	1.03222	2.77598	3.98564	8.74538e-05	0.000626154	1.10068	ENST00000437157	MIR34AHG	MIR34A host gene [Source:HGNC Symbol;Acc:HGNC:51913]	409	lincRNA
ENSG00000228613	-1.463	-2.16015	-3.13311	0.00192749	0.00751818	-1.72614	ENST00000438247	ENSG00000228613		786	antisense
ENSG00000228784	1.4504	-0.654717	3.99319	8.48718e-05	0.000610454	1.12841	ENST00000607100	LINC00954	long intergenic non-protein coding RNA 954 [Source:HGNC Symbol;Acc:HGNC:48668]	2239	lincRNA
ENSG00000229116	2.2261	-2.16538	6.06127	4.72051e-09	3.36444e-07	10.3496	ENST00000624407	ENSG00000229116		503	lincRNA
ENSG00000229848	-1.35044	0.39125	-5.79058	2.01495e-08	9.57408e-07	8.97101	ENST00000442532	ENSG00000229848		783	antisense
ENSG00000230555	-1.16896	0.981724	-6.21995	1.9729e-09	1.84491e-07	11.1795	ENST00000442526	ENSG00000230555		760	lincRNA
ENSG00000230630	1.16653	1.65728	4.33497	2.08524e-05	0.000191208	2.43203	ENST00000417354	DNM3OS	DNM3 opposite strand/antisense RNA [Source:HGNC Symbol;Acc:HGNC:41228]	4358	antisense
ENSG00000230910	1.9231	-0.334431	4.99738	1.06792e-06	2.15242e-05	5.21685	ENST00000604392	ENSG00000230910		2365	antisense
ENSG00000230937	1.93926	-1.94657	3.56428	0.000433958	0.00224722	-0.373058	ENST00000366437	MIR205HG	MIR205 host gene [Source:HGNC Symbol;Acc:HGNC:43562]	704	lincRNA
ENSG00000231551	1.02967	0.0851889	3.27763	0.00118927	0.00509503	-1.29039	ENST00000635587	ENSG00000231551		1555	processed_transcript
ENSG00000232931	1.39829	1.78993	3.98389	8.80618e-05	0.000627641	1.09427	ENST00000412393	LINC00342	long intergenic non-protein coding RNA 342 [Source:HGNC Symbol;Acc:HGNC:42470]	654	lincRNA
ENSG00000232973	1.77014	-0.552907	6.29359	1.30908e-09	1.57896e-07	11.57	ENST00000625348	CYP1B1-AS1	CYP1B1 antisense RNA 1 [Source:HGNC Symbol;Acc:HGNC:28543]	571	antisense
ENSG00000233429	1.32279	-0.793276	4.47974	1.11995e-05	0.000127252	3.01208	ENST00000434063	HOTAIRM1	HOXA transcript antisense RNA, myeloid-specific 1 [Source:HGNC Symbol;Acc:HGNC:37117]	671	antisense
ENSG00000233834	1.98071	1.55312	6.21747	2.00022e-09	1.84491e-07	11.1665	ENST00000430859	ENSG00000233834		740	lincRNA
ENSG00000233901	1.06479	0.623164	5.91006	1.06807e-08	6.20274e-07	9.57362	ENST00000436710	LINC01503	long intergenic non-protein coding RNA 1503 [Source:HGNC Symbol;Acc:HGNC:51184]	901	lincRNA
ENSG00000234353	1.54787	-1.38745	4.12982	4.89525e-05	0.00038844	1.63835	ENST00000430707	ENSG00000234353		906	processed_transcript
ENSG00000234807	-1.00013	0.707164	-4.7843	2.87759e-06	4.33853e-05	4.28492	ENST00000419531	LINC01135	long intergenic non-protein coding RNA 1135 [Source:HGNC Symbol;Acc:HGNC:49450]	996	lincRNA
ENSG00000234899	-1.07463	0.617062	-4.45772	1.23227e-05	0.000135119	2.9228	ENST00000529667	SOX9-AS1	SOX9 antisense RNA 1 [Source:HGNC Symbol;Acc:HGNC:49321]	340	lincRNA
ENSG00000235070	-1.99883	2.63119	-4.44822	1.284e-05	0.000137569	2.88439	ENST00000423838	ENSG00000235070		1134	lincRNA
ENSG00000235531	1.01671	0.334054	3.53195	0.000487841	0.00248355	-0.48002	ENST00000457356	MSC-AS1	MSC antisense RNA 1 [Source:HGNC Symbol;Acc:HGNC:48724]	4220	antisense
ENSG00000235770	1.45347	-1.07849	4.79828	2.69916e-06	4.19037e-05	4.34502	ENST00000445174	LINC00607	long intergenic non-protein coding RNA 607 [Source:HGNC Symbol;Acc:HGNC:43944]	3690	lincRNA
ENSG00000235978	1.36069	-0.337887	5.03818	8.80003e-07	1.86466e-05	5.39912	ENST00000465436	ENSG00000235978		330	antisense
ENSG00000236740	-1.43895	1.1478	-5.64254	4.36709e-08	1.7119e-06	8.23743	ENST00000511369	ENSG00000236740		570	lincRNA
ENSG00000237125	1.61053	-0.613238	4.1895	3.83187e-05	0.00031623	1.86579	ENST00000515345	HAND2-AS1	HAND2 antisense RNA 1 [Source:HGNC Symbol;Acc:HGNC:48872]	797	antisense
ENSG00000237187	1.16877	2.43621	4.59631	6.71212e-06	8.48758e-05	3.49089	ENST00000607831	NR2F1-AS1	NR2F1 antisense RNA 1 [Source:HGNC Symbol;Acc:HGNC:48622]	1963	antisense
ENSG00000237396	-1.82667	-1.54269	-4.73953	3.52898e-06	5.0304e-05	4.09342	ENST00000422494	LINC01384	long intergenic non-protein coding RNA 1384 [Source:HGNC Symbol;Acc:HGNC:50656]	659	lincRNA
ENSG00000237463	3.18052	-1.06685	5.82086	1.71707e-08	8.65058e-07	9.12284	ENST00000421273	ENSG00000237463		1752	antisense
ENSG00000237732	-2.11955	-0.244977	-5.5495	7.04796e-08	2.40243e-06	7.78396	ENST00000424010	ENSG00000237732		349	processed_transcript
ENSG00000237742	1.58803	-0.307265	4.59816	6.65718e-06	8.48655e-05	3.49858	ENST00000606334	ENSG00000237742		509	antisense
ENSG00000237883	1.26219	0.324828	4.86062	2.02529e-06	3.3428e-05	4.61484	ENST00000439192	DGUOK-AS1	DGUOK antisense RNA 1 [Source:HGNC Symbol;Acc:HGNC:43441]	563	antisense
ENSG00000238279	1.53761	-0.130545	5.24556	3.23091e-07	7.96531e-06	6.34409	ENST00000420695	ENSG00000238279		531	antisense
ENSG00000241456	1.37979	0.0924416	4.40213	1.56593e-05	0.000157396	2.6991	ENST00000465549	ENSG00000241456		564	antisense
ENSG00000242268	1.55789	-2.87324	3.40354	0.000770077	0.00352905	-0.896089	ENST00000484765	LINC02082	long intergenic non-protein coding RNA 2082 [Source:HGNC Symbol;Acc:HGNC:52931]	710	lincRNA
ENSG00000243836	1.20795	3.63302	4.40627	1.53838e-05	0.000155624	2.71566	ENST00000480632	WDR86-AS1	WDR86 antisense RNA 1 [Source:HGNC Symbol;Acc:HGNC:41186]	704	antisense
ENSG00000244198	-1.09715	2.16163	-5.46009	1.1103e-07	3.22398e-06	7.35373	ENST00000489077	ENSG00000244198		423	antisense
ENSG00000245532	1.46578	9.59191	4.16854	4.17723e-05	0.000341141	1.78561	ENST00000616315	NEAT1	nuclear paraspeckle assembly transcript 1 (non-protein coding) [Source:HGNC Symbol;Acc:HGNC:30815]	512	lincRNA
[truncated: 105 more rows]

## Sheet: FTC-FA
lncRNA DE in FTC compared to FA in RNA-Seq PRJEB11591
[truncated: 2 more rows]
