# Supplementary material for: Long noncoding RNA landscapes specific to benign and malignant thyroid neoplasms of distinct histological subtypes
Source: Sci Rep. 2021 Aug 18;11:16728. doi: 10.1038/s41598-021-96149-2 (PMC8373968; doi:10.1038/s41598-021-96149-2)
Supplement: Supplementary file 3 — Supplementary Information 3. [file 41598_2021_96149_MOESM3_ESM.xlsx]

## Sheet: clPTC-NT
lncRNA DE in clPTC compared to normal tissue in RNA-Seq TCGA dataset
Row.names	logFC	AveExpr	t	P.Value	adj.P.Val	B	ensembl_transcript_id	hgnc_symbol	description	transcript_length	transcript_biotype
ENSG00000152292	-3.41155	-1.09248	-14.9137	4.54678e-42	3.33214e-40	84.8132	ENST00000488219	SH2D6	SH2 domain containing 6 [Source:HGNC Symbol;Acc:HGNC:30439]	509	processed_transcript
ENSG00000167912	-1.98364	-1.57187	-9.35782	2.50262e-19	1.69671e-18	32.9575	ENST00000517898	ENSG00000167912		1106	antisense
ENSG00000171889	2.31321	-0.675077	7.15438	2.90511e-12	1.06198e-11	16.9562	ENST00000304425	MIR31HG	MIR31 host gene [Source:HGNC Symbol;Acc:HGNC:37187]	745	sense_overlapping
ENSG00000173811	-1.09545	-0.711498	-8.52585	1.69234e-16	9.30183e-16	26.5344	ENST00000446950	CCDC13-AS1	CCDC13 antisense RNA 1 [Source:HGNC Symbol;Acc:HGNC:41142]	554	antisense
ENSG00000177133	-1.97871	2.14405	-10.8253	9.56625e-25	9.49836e-24	45.2824	ENST00000413472	LINC00982	long intergenic non-protein coding RNA 982 [Source:HGNC Symbol;Acc:HGNC:48664]	561	antisense
ENSG00000177335	-1.08291	1.13786	-5.54454	4.71491e-08	1.15915e-07	7.50605	ENST00000523766	C8orf31	chromosome 8 open reading frame 31 (putative) [Source:HGNC Symbol;Acc:HGNC:26731]	578	lincRNA
ENSG00000177640	-1.19447	1.8783	-14.2505	4.40531e-39	1.93708e-37	77.9913	ENST00000454857	CASC2	cancer susceptibility 2 (non-protein coding) [Source:HGNC Symbol;Acc:HGNC:22933]	720	antisense
ENSG00000180458	2.08055	-1.52543	8.17436	2.32651e-15	1.15874e-14	23.9553	ENST00000316807	ENSG00000180458		3267	antisense
ENSG00000184809	-2.39893	-2.08778	-6.88037	1.73859e-11	5.88063e-11	15.205	ENST00000380604	B3GALT5-AS1	B3GALT5 antisense RNA 1 [Source:HGNC Symbol;Acc:HGNC:16424]	632	antisense
ENSG00000186594	-1.37475	4.01068	-11.3524	8.22603e-27	1.00475e-25	49.9884	ENST00000575626	MIR22HG	MIR22 host gene [Source:HGNC Symbol;Acc:HGNC:28219]	624	lincRNA
ENSG00000187185	1.45171	-0.5769	9.10142	1.95136e-18	1.26715e-17	30.9318	ENST00000335616	ENSG00000187185	uncharacterized LOC388282 [Source:NCBI gene;Acc:388282]	1317	lincRNA
ENSG00000189223	-1.29422	2.26072	-10.4817	1.96996e-23	1.74239e-22	42.2911	ENST00000616073	PAX8-AS1	PAX8 antisense RNA 1 [Source:HGNC Symbol;Acc:HGNC:49271]	512	antisense
ENSG00000197301	2.89671	1.69327	12.2802	1.39277e-30	2.38163e-29	58.5877	ENST00000356215	ENSG00000197301	uncharacterized LOC100129940 [Source:NCBI gene;Acc:100129940]	4617	antisense
ENSG00000197815	-1.32902	-1.09083	-6.97067	9.70025e-12	3.36232e-11	15.7758	ENST00000354746	ENSG00000197815		1815	antisense
ENSG00000197880	-1.39023	-0.773648	-8.20013	1.92511e-15	9.7139e-15	24.1416	ENST00000374555	MDS2	myelodysplastic syndrome 2 translocation associated [Source:HGNC Symbol;Acc:HGNC:29633]	1029	lincRNA
ENSG00000203280	-1.7232	-1.08626	-11.293	1.41534e-26	1.66275e-25	49.4513	ENST00000366110	ENSG00000203280		957	antisense
ENSG00000203288	1.32603	-0.642281	13.7568	6.74889e-37	2.41547e-35	73.0005	ENST00000533481	TDRKH-AS1	TDRKH antisense RNA 1 [Source:HGNC Symbol;Acc:HGNC:40578]	553	antisense
ENSG00000203585	4.41345	-1.40937	13.6637	1.72851e-36	6.04584e-35	72.0679	ENST00000400306	LINC02408	long intergenic non-protein coding RNA 2408 [Source:HGNC Symbol;Acc:HGNC:53337]	1766	lincRNA
ENSG00000204118	-1.4339	-1.86819	-3.64121	0.000298789	0.000501457	-0.862286	ENST00000373518	NAP1L6	nucleosome assembly protein 1 like 6 [Source:HGNC Symbol;Acc:HGNC:31706]	2044	processed_transcript
ENSG00000204282	3.06441	3.18795	16.7664	1.14562e-50	2.93852e-48	104.464	ENST00000589217	TNRC6C-AS1	TNRC6C antisense RNA 1 [Source:HGNC Symbol;Acc:HGNC:44360]	3192	antisense
ENSG00000204860	-1.32901	0.801952	-10.1676	2.96477e-22	2.37644e-21	39.6111	ENST00000471864	FAM201A	family with sequence similarity 201 member A [Source:HGNC Symbol;Acc:HGNC:27239]	756	antisense
ENSG00000204934	-1.9863	0.7501	-13.5613	4.84423e-36	1.58623e-34	71.046	ENST00000461019	ATP6V0E2-AS1	ATP6V0E2 antisense RNA 1 [Source:HGNC Symbol;Acc:HGNC:44180]	2973	antisense
ENSG00000205791	-1.30412	0.163654	-13.0915	5.22474e-34	1.25639e-32	66.4051	ENST00000381800	LOH12CR2	loss of heterozygosity, 12, chromosomal region 2 (non-protein coding) [Source:HGNC Symbol;Acc:HGNC:26524]	1540	lincRNA
ENSG00000205890	1.06461	-0.495315	7.73074	5.65041e-14	2.42905e-13	20.8204	ENST00000382225	ENSG00000205890		3061	antisense
ENSG00000206129	-3.99534	-2.46193	-13.9101	1.42716e-37	5.49098e-36	74.5414	ENST00000382897	ENSG00000206129		2558	lincRNA
ENSG00000214145	1.74104	-0.638377	6.84761	2.14537e-11	7.22479e-11	14.9993	ENST00000414120	LINC00887	long intergenic non-protein coding RNA 887 [Source:HGNC Symbol;Acc:HGNC:48574]	2880	lincRNA
ENSG00000214797	5.85142	-1.05401	14.0781	2.57458e-38	1.0427e-36	76.2401	ENST00000399003	ENSG00000214797		2805	lincRNA
ENSG00000215808	-3.15952	-2.43817	-6.12332	1.81936e-09	5.09978e-09	10.6665	ENST00000400946	LINC01139	long intergenic non-protein coding RNA 1139 [Source:HGNC Symbol;Acc:HGNC:27924]	1537	lincRNA
ENSG00000217801	1.21877	0.749773	8.46217	2.737e-16	1.4525e-15	26.0611	ENST00000451054	ENSG00000217801		565	processed_transcript
ENSG00000218416	1.5791	-1.50718	7.70028	6.99916e-14	2.96741e-13	20.6102	ENST00000404891	ENSG00000218416		2017	antisense
ENSG00000219159	-5.09721	-3.19003	-13.1678	2.45717e-34	6.19933e-33	67.153	ENST00000407635	ENSG00000219159		3398	lincRNA
ENSG00000222041	1.39742	2.60034	10.2563	1.38612e-22	1.14077e-21	40.3625	ENST00000645138	CYTOR	cytoskeleton regulator RNA [Source:HGNC Symbol;Acc:HGNC:28717]	628	lincRNA
ENSG00000223414	-3.8379	-2.41556	-10.7608	1.695e-24	1.67218e-23	44.7166	ENST00000455853	LINC00473	long intergenic non-protein coding RNA 473 [Source:HGNC Symbol;Acc:HGNC:21160]	1822	lincRNA
ENSG00000223764	1.52178	1.13787	6.449	2.59595e-10	8.02243e-10	12.564	ENST00000417705	ENSG00000223764		1389	lincRNA
ENSG00000223813	4.67202	0.117173	14.0396	3.81714e-38	1.5063e-36	75.8494	ENST00000450540	ENSG00000223813		1376	antisense
ENSG00000223914	6.49481	1.22915	18.0888	5.54655e-57	2.84538e-54	118.901	ENST00000641941	LINC02471	long intergenic non-protein coding RNA 2471 [Source:HGNC Symbol;Acc:HGNC:53410]	4752	lincRNA
ENSG00000224020	1.89245	0.970577	11.607	7.89252e-28	1.06549e-26	52.3088	ENST00000429139	MIR181A2HG	MIR181A2 host gene [Source:HGNC Symbol;Acc:HGNC:37188]	662	antisense
ENSG00000224063	-2.42039	-3.47982	-6.81537	2.63633e-11	8.83945e-11	14.7978	ENST00000412276	ENSG00000224063		829	antisense
ENSG00000224165	-1.09411	0.86446	-10.0955	5.48396e-22	4.32811e-21	39.0034	ENST00000434897	DNAJC27-AS1	DNAJC27 antisense RNA 1 [Source:HGNC Symbol;Acc:HGNC:42943]	4660	antisense
ENSG00000224189	2.43802	0.57833	9.67974	1.79694e-20	1.30447e-19	35.557	ENST00000552156	HAGLR	HOXD antisense growth-associated long non-coding RNA [Source:HGNC Symbol;Acc:HGNC:43755]	576	antisense
ENSG00000224281	-1.01696	0.756285	-13.3404	4.41836e-35	1.21426e-33	68.8541	ENST00000446986	SLC25A5-AS1	SLC25A5 antisense RNA 1 [Source:HGNC Symbol;Acc:HGNC:43438]	1874	lincRNA
ENSG00000224397	1.00775	0.080083	5.17547	3.26383e-07	7.32221e-07	5.6361	ENST00000421019	SMIM25	small integral membrane protein 25 [Source:HGNC Symbol;Acc:HGNC:50328]	686	lincRNA
ENSG00000224513	1.24778	-0.927827	5.17166	3.32763e-07	7.45446e-07	5.61743	ENST00000418995	ENSG00000224513		435	antisense
ENSG00000224568	-3.55484	0.38863	-7.83364	2.72838e-14	1.2171e-13	21.5354	ENST00000439893	LINC01886	long intergenic non-protein coding RNA 1886 [Source:HGNC Symbol;Acc:HGNC:52705]	580	lincRNA
ENSG00000224805	1.03818	-0.195072	8.51205	1.87857e-16	1.0216e-15	26.4316	ENST00000429328	LINC00853	long intergenic non-protein coding RNA 853 [Source:HGNC Symbol;Acc:HGNC:43716]	661	antisense
ENSG00000224885	-2.01731	-1.82837	-12.9198	2.83288e-33	6.05528e-32	64.7294	ENST00000454977	EIPR1-IT1	EIPR1 intronic transcript 1 [Source:HGNC Symbol;Acc:HGNC:41392]	718	sense_intronic
ENSG00000224945	1.80307	-0.820792	10.0294	9.6105e-22	7.5462e-21	38.4491	ENST00000456944	ENSG00000224945		583	sense_intronic
ENSG00000225194	-2.30035	0.392861	-11.7361	2.37645e-28	3.35538e-27	53.4972	ENST00000580908	LINC00092	long intergenic non-protein coding RNA 92 [Source:HGNC Symbol;Acc:HGNC:31408]	580	lincRNA
ENSG00000225285	2.86825	-0.68555	14.4381	6.37961e-40	3.16717e-38	79.9081	ENST00000417917	LINC01770	long intergenic non-protein coding RNA 1770 [Source:HGNC Symbol;Acc:HGNC:52560]	634	lincRNA
ENSG00000225342	3.43306	2.95462	12.3002	1.15094e-30	2.01284e-29	58.7766	ENST00000412812	ENSG00000225342		585	antisense
ENSG00000225377	-1.07484	0.800271	-13.5209	7.26435e-36	2.23597e-34	70.6442	ENST00000414676	NRSN2-AS1	NRSN2 antisense RNA 1 [Source:HGNC Symbol;Acc:HGNC:51222]	750	antisense
ENSG00000225511	2.85088	-1.60325	12.966	1.79947e-33	4.0136e-32	65.1792	ENST00000434944	LINC00475	long intergenic non-protein coding RNA 475 [Source:HGNC Symbol;Acc:HGNC:23569]	796	processed_transcript
ENSG00000225706	-1.70181	-1.64796	-5.85582	8.46443e-09	2.21167e-08	9.17172	ENST00000430766	PTPRD-AS1	PTPRD antisense RNA 1 [Source:HGNC Symbol;Acc:HGNC:49753]	1959	lincRNA
ENSG00000225778	-2.20462	-0.429825	-7.98259	9.39066e-15	4.47437e-14	22.5834	ENST00000453242	PROSER2-AS1	PROSER2 antisense RNA 1 [Source:HGNC Symbol;Acc:HGNC:27343]	475	antisense
ENSG00000225969	1.72122	0.0466846	7.05999	5.41416e-12	1.91991e-11	16.3466	ENST00000427153	ABHD11-AS1	ABHD11 antisense RNA 1 (tail to tail) [Source:HGNC Symbol;Acc:HGNC:18289]	662	processed_transcript
ENSG00000226816	-2.31603	-0.683775	-8.2126	1.75619e-15	8.90588e-15	24.2319	ENST00000413042	ENSG00000226816		2259	lincRNA
ENSG00000227036	2.68341	-0.116802	11.2215	2.7149e-26	3.07223e-25	48.8067	ENST00000581801	LINC00511	long intergenic non-protein coding RNA 511 [Source:HGNC Symbol;Acc:HGNC:43564]	379	lincRNA
ENSG00000227199	-1.62041	0.792614	-15.3551	4.37303e-44	3.95888e-42	89.4217	ENST00000456775	ST7-AS1	ST7 antisense RNA 1 [Source:HGNC Symbol;Acc:HGNC:16000]	1889	antisense
ENSG00000227258	1.22741	-0.745583	7.5704	1.73119e-13	7.02983e-13	19.7213	ENST00000619472	SMIM2-AS1	SMIM2 antisense RNA 1 [Source:HGNC Symbol;Acc:HGNC:42674]	746	antisense
ENSG00000227403	-1.53925	2.00535	-5.15012	3.71235e-07	8.26818e-07	5.51193	ENST00000436506	LINC01806	long intergenic non-protein coding RNA 1806 [Source:HGNC Symbol;Acc:HGNC:52599]	765	lincRNA
ENSG00000227456	-1.10334	0.34356	-7.5254	2.36263e-13	9.41992e-13	19.4162	ENST00000419881	LINC00310	long intergenic non-protein coding RNA 310 [Source:HGNC Symbol;Acc:HGNC:16414]	910	lincRNA
ENSG00000227543	-1.16155	-0.645633	-11.3272	1.03594e-26	1.25537e-25	49.7602	ENST00000414744	SPAG5-AS1	SPAG5 antisense RNA 1 [Source:HGNC Symbol;Acc:HGNC:41140]	2143	antisense
ENSG00000228340	1.00274	-0.834753	3.95486	8.73031e-05	0.00015605	0.294277	ENST00000428772	MIR646HG	MIR646 host gene [Source:HGNC Symbol;Acc:HGNC:27659]	471	lincRNA
ENSG00000228559	-1.64351	0.433765	-13.4128	2.14568e-35	6.23057e-34	69.5703	ENST00000450618	ENSG00000228559		595	lincRNA
ENSG00000228613	-4.64647	-3.72774	-13.0871	5.45915e-34	1.29256e-32	66.3616	ENST00000438247	ENSG00000228613		786	antisense
ENSG00000228623	1.62613	-0.111193	8.35854	5.95216e-16	3.0843e-15	25.2965	ENST00000638823	ZNF883	zinc finger protein 883 [Source:HGNC Symbol;Acc:HGNC:27271]	1248	processed_transcript
ENSG00000228878	-1.41763	0.403823	-15.2703	1.07156e-43	8.24568e-42	88.5323	ENST00000437235	SEPT7-AS1	SEPT7 antisense RNA 1 (head to head) [Source:HGNC Symbol;Acc:HGNC:51153]	3810	lincRNA
ENSG00000229116	2.92411	-1.0355	8.48419	2.31855e-16	1.24329e-15	26.2244	ENST00000452578	ENSG00000229116		1089	lincRNA
ENSG00000229214	1.04286	-1.89236	4.95253	9.94771e-07	2.15931e-06	4.56279	ENST00000437615	LINC00242	long intergenic non-protein coding RNA 242 [Source:HGNC Symbol;Acc:HGNC:21249]	2418	lincRNA
ENSG00000229334	1.65887	-1.04892	14.8257	1.14e-41	7.97482e-40	83.9011	ENST00000447139	ENSG00000229334		972	antisense
ENSG00000229457	-2.30632	-0.257348	-6.99973	8.02891e-12	2.80193e-11	15.9609	ENST00000443123	LINC01789	long intergenic non-protein coding RNA 1789 [Source:HGNC Symbol;Acc:HGNC:52578]	860	lincRNA
ENSG00000229689	-1.0292	1.6233	-9.76015	9.21999e-21	6.75694e-20	36.2159	ENST00000608013	ENSG00000229689		3042	processed_transcript
ENSG00000229956	-1.12602	-0.994135	-13.1868	2.03416e-34	5.30607e-33	67.3403	ENST00000626510	ZRANB2-AS2	ZRANB2 antisense RNA 2 (head to head) [Source:HGNC Symbol;Acc:HGNC:43595]	488	lincRNA
ENSG00000230102	-2.30048	-0.922162	-13.5689	4.48879e-36	1.50179e-34	71.1215	ENST00000597775	LINC02028	long intergenic non-protein coding RNA 2028 [Source:HGNC Symbol;Acc:HGNC:27718]	737	lincRNA
ENSG00000230461	-3.12106	-1.71011	-11.3263	1.04415e-26	1.25542e-25	49.7524	ENST00000598105	PROX1-AS1	PROX1 antisense RNA 1 [Source:HGNC Symbol;Acc:HGNC:43656]	789	antisense
ENSG00000230910	2.09677	-1.21837	7.61031	1.31231e-13	5.41459e-13	19.9932	ENST00000419979	ENSG00000230910		534	antisense
ENSG00000231107	-1.87337	-0.100412	-11.2308	2.49377e-26	2.86412e-25	48.8907	ENST00000436671	LINC01508	long intergenic non-protein coding RNA 1508 [Source:HGNC Symbol;Acc:HGNC:51190]	755	lincRNA
ENSG00000231231	-1.37905	-0.92647	-6.91006	1.43601e-11	4.88942e-11	15.392	ENST00000414189	LINC01423	long intergenic non-protein coding RNA 1423 [Source:HGNC Symbol;Acc:HGNC:50732]	608	lincRNA
ENSG00000231249	-2.38855	-2.13747	-11.0899	8.93712e-26	9.61834e-25	47.6277	ENST00000412804	ITPR1-DT	ITPR1 divergent transcript [Source:HGNC Symbol;Acc:HGNC:44470]	858	antisense
ENSG00000231607	1.00085	0.847706	11.6992	3.35188e-28	4.68959e-27	53.1567	ENST00000421758	DLEU2	deleted in lymphocytic leukemia 2 (non-protein coding) [Source:HGNC Symbol;Acc:HGNC:13748]	692	antisense
ENSG00000231769	-1.19626	-1.20012	-9.33689	2.96363e-19	2.00045e-18	32.7907	ENST00000444038	ENSG00000231769		462	antisense
ENSG00000231856	-1.34034	0.995664	-15.6186	2.67108e-45	3.42567e-43	92.1961	ENST00000456688	ENSG00000231856		1181	antisense
ENSG00000232093	1.08629	-0.525418	11.0075	1.87652e-25	1.91256e-24	46.8937	ENST00000452962	DCST1-AS1	DCST1 antisense RNA 1 [Source:HGNC Symbol;Acc:HGNC:41147]	822	antisense
ENSG00000232352	-1.15211	-1.00452	-9.12984	1.5571e-18	1.02409e-17	31.1543	ENST00000421735	SEMA3B-AS1	SEMA3B antisense RNA 1 (head to head) [Source:HGNC Symbol;Acc:HGNC:49096]	338	antisense
ENSG00000232415	-1.38415	-0.339144	-11.4551	3.20545e-27	4.07702e-26	50.9213	ENST00000435932	ELN-AS1	ELN antisense RNA 1 [Source:HGNC Symbol;Acc:HGNC:40212]	532	antisense
ENSG00000232453	-1.09848	0.339507	-9.97217	1.5596e-21	1.20614e-20	37.9708	ENST00000635492	ENSG00000232453		1293	lincRNA
ENSG00000232973	1.99945	-0.284039	12.4844	1.9601e-31	3.63445e-30	60.5305	ENST00000629439	CYP1B1-AS1	CYP1B1 antisense RNA 1 [Source:HGNC Symbol;Acc:HGNC:28543]	642	antisense
ENSG00000233008	-1.33459	-1.12112	-11.7769	1.62366e-28	2.33534e-27	53.8744	ENST00000413975	LINC01725	long intergenic non-protein coding RNA 1725 [Source:HGNC Symbol;Acc:HGNC:52513]	382	lincRNA
ENSG00000233110	-2.41642	-1.33334	-10.4268	3.17753e-23	2.79441e-22	41.8184	ENST00000411847	ENSG00000233110		1789	antisense
ENSG00000233237	-1.28462	0.572751	-10.9432	3.33884e-25	3.35848e-24	46.3237	ENST00000436803	LINC00472	long intergenic non-protein coding RNA 472 [Source:HGNC Symbol;Acc:HGNC:21380]	667	lincRNA
ENSG00000233251	-1.75664	0.471231	-11.5492	1.34671e-27	1.77144e-26	51.7798	ENST00000596663	ENSG00000233251		3075	antisense
ENSG00000233559	-1.06013	-0.917201	-6.60121	1.0162e-10	3.24467e-10	13.4794	ENST00000447430	LINC00513	long intergenic non-protein coding RNA 513 [Source:HGNC Symbol;Acc:HGNC:43566]	1616	lincRNA
ENSG00000233593	-1.64797	-0.230328	-11.1999	3.30217e-26	3.70952e-25	48.6129	ENST00000637260	ENSG00000233593		499	lincRNA
ENSG00000233621	1.0889	1.93476	11.0951	8.52927e-26	9.24404e-25	47.6739	ENST00000424989	LINC01137	long intergenic non-protein coding RNA 1137 [Source:HGNC Symbol;Acc:HGNC:49453]	1395	antisense
ENSG00000233695	1.34046	0.385411	7.79402	3.6143e-14	1.58473e-13	21.2592	ENST00000611082	GAS6-AS1	GAS6 antisense RNA 1 [Source:HGNC Symbol;Acc:HGNC:39826]	1817	antisense
ENSG00000233705	-3.50441	6.17905	-9.67135	1.92614e-20	1.3852e-19	35.4885	ENST00000587899	SLC26A4-AS1	SLC26A4 antisense RNA 1 [Source:HGNC Symbol;Acc:HGNC:22385]	457	antisense
ENSG00000233725	3.0259	-2.54959	10.5662	9.41796e-24	8.73147e-23	43.0207	ENST00000617476	LINC00284	long intergenic non-protein coding RNA 284 [Source:HGNC Symbol;Acc:HGNC:26981]	553	lincRNA
ENSG00000233766	-1.4349	-1.26563	-7.0775	4.82605e-12	1.72327e-11	16.4592	ENST00000595918	ENSG00000233766		1032	antisense
ENSG00000233930	1.08095	-1.5889	4.9498	1.00818e-06	2.18534e-06	4.54991	ENST00000524947	KRTAP5-AS1	KRTAP5-1/KRTAP5-2 antisense RNA 1 [Source:HGNC Symbol;Acc:HGNC:27877]	570	antisense
ENSG00000234380	1.63139	-1.37449	8.54192	1.49828e-16	8.26473e-16	26.6543	ENST00000419921	LINC01426	long intergenic non-protein coding RNA 1426 [Source:HGNC Symbol;Acc:HGNC:50734]	767	antisense
ENSG00000234546	1.64428	0.0334471	15.3023	7.64713e-44	6.19417e-42	88.8671	ENST00000635271	LINC01759	long intergenic non-protein coding RNA 1759 [Source:HGNC Symbol;Acc:HGNC:52548]	888	lincRNA
ENSG00000234807	-1.59569	-0.440845	-12.4378	3.07079e-31	5.55994e-30	60.0857	ENST00000419531	LINC01135	long intergenic non-protein coding RNA 1135 [Source:HGNC Symbol;Acc:HGNC:49450]	996	lincRNA
ENSG00000234899	-2.29802	-0.776935	-12.8682	4.70136e-33	9.9115e-32	64.2273	ENST00000440093	SOX9-AS1	SOX9 antisense RNA 1 [Source:HGNC Symbol;Acc:HGNC:49321]	468	lincRNA
ENSG00000235070	-4.41355	-0.628827	-12.3004	1.14791e-30	2.01284e-29	58.7792	ENST00000423838	ENSG00000235070		1134	lincRNA
ENSG00000235531	-1.16762	-0.752186	-6.73787	4.31295e-11	1.41527e-10	14.3166	ENST00000457356	MSC-AS1	MSC antisense RNA 1 [Source:HGNC Symbol;Acc:HGNC:48724]	4220	antisense
ENSG00000235609	1.01208	0.37039	10.2489	1.4767e-22	1.20885e-21	40.2999	ENST00000432230	ENSG00000235609		5929	lincRNA
ENSG00000235770	2.4252	-0.86373	10.6243	5.65438e-24	5.33871e-23	43.5252	ENST00000417922	LINC00607	long intergenic non-protein coding RNA 607 [Source:HGNC Symbol;Acc:HGNC:43944]	558	lincRNA
ENSG00000235978	2.99964	0.29975	16.8066	7.39713e-51	2.27684e-48	104.899	ENST00000496600	ENSG00000235978		435	antisense
ENSG00000236008	-1.24699	-1.1203	-8.08749	4.39083e-15	2.13845e-14	23.3308	ENST00000454224	LINC01814	long intergenic non-protein coding RNA 1814 [Source:HGNC Symbol;Acc:HGNC:52618]	8839	lincRNA
ENSG00000236404	-2.10238	-0.660932	-11.1578	4.83766e-26	5.31797e-25	48.235	ENST00000453601	VLDLR-AS1	VLDLR antisense RNA 1 [Source:HGNC Symbol;Acc:HGNC:49621]	887	antisense
ENSG00000236740	-1.38849	0.0634857	-7.91795	1.49461e-14	6.92831e-14	22.1267	ENST00000511369	ENSG00000236740		570	lincRNA
ENSG00000237187	2.57952	2.3115	12.6546	3.77403e-32	7.3522e-31	62.163	ENST00000607112	NR2F1-AS1	NR2F1 antisense RNA 1 [Source:HGNC Symbol;Acc:HGNC:48622]	271	antisense
ENSG00000237424	1.54747	-0.437763	12.7092	2.21901e-32	4.37828e-31	62.6893	ENST00000445551	FOXD2-AS1	FOXD2 adjacent opposite strand RNA 1 [Source:HGNC Symbol;Acc:HGNC:44256]	2509	lincRNA
ENSG00000237438	-1.25787	-0.509902	-4.87344	1.46251e-06	3.10455e-06	4.19237	ENST00000414401	CECR7	cat eye syndrome chromosome region, candidate 7 (non-protein coding) [Source:HGNC Symbol;Acc:HGNC:1845]	546	processed_transcript
ENSG00000237463	6.59543	0.584813	16.1571	8.38946e-48	1.29114e-45	97.9164	ENST00000418925	ENSG00000237463		371	antisense
ENSG00000237499	-1.01415	-0.579364	-9.39668	1.82695e-19	1.24964e-18	33.268	ENST00000606998	ENSG00000237499		1959	antisense
ENSG00000237512	4.46492	-1.90105	17.5846	1.46536e-54	5.63798e-52	113.364	ENST00000447119	UNC5B-AS1	UNC5B antisense RNA 1 [Source:HGNC Symbol;Acc:HGNC:45096]	647	antisense
ENSG00000237732	-3.81204	-2.32525	-12.8552	5.3391e-33	1.11039e-31	64.1012	ENST00000439237	ENSG00000237732		343	processed_transcript
ENSG00000237742	1.99276	-0.659591	8.77592	2.49752e-17	1.46705e-16	28.4189	ENST00000427852	ENSG00000237742		475	antisense
ENSG00000237807	-1.17988	-1.22764	-4.93548	1.08143e-06	2.32772e-06	4.48247	ENST00000426023	ENSG00000237807		2387	lincRNA
ENSG00000237813	-1.22677	-1.60842	-5.78726	1.24386e-08	3.22272e-08	8.79798	ENST00000439070	ENSG00000237813		699	antisense
ENSG00000237863	-3.04241	-1.75435	-11.2288	2.5401e-26	2.89572e-25	48.8725	ENST00000436013	ENSG00000237863		1142	antisense
ENSG00000237940	-1.16382	-0.717986	-6.71675	4.92842e-11	1.6138e-10	14.1863	ENST00000426962	LINC01238	long intergenic non-protein coding RNA 1238 [Source:HGNC Symbol;Acc:HGNC:49795]	430	lincRNA
ENSG00000237943	-1.1894	1.90939	-13.6231	2.60147e-36	8.89703e-35	71.6625	ENST00000615210	PRKCQ-AS1	PRKCQ antisense RNA 1 [Source:HGNC Symbol;Acc:HGNC:44689]	661	lincRNA
ENSG00000238197	-1.00613	0.71953	-13.5471	5.58583e-36	1.79096e-34	70.9047	ENST00000440052	PAXBP1-AS1	PAXBP1 antisense RNA 1 [Source:HGNC Symbol;Acc:HGNC:39603]	3523	antisense
ENSG00000240875	-1.1764	1.86146	-9.71882	1.29988e-20	9.48113e-20	35.8767	ENST00000488584	LINC00886	long intergenic non-protein coding RNA 886 [Source:HGNC Symbol;Acc:HGNC:48572]	601	lincRNA
ENSG00000241135	-1.66988	-1.52007	-7.35232	7.71087e-13	2.952e-12	18.2561	ENST00000474477	LINC00881	long intergenic non-protein coding RNA 881 [Source:HGNC Symbol;Acc:HGNC:48567]	571	lincRNA
ENSG00000241313	-1.36678	-0.631855	-11.8094	1.19733e-28	1.75494e-27	54.1761	ENST00000466836	WWTR1-AS1	WWTR1 antisense RNA 1 [Source:HGNC Symbol;Acc:HGNC:41035]	468	antisense
ENSG00000244198	-1.65223	-0.6724	-10.5177	1.43871e-23	1.30245e-22	42.6018	ENST00000489077	ENSG00000244198		423	antisense
ENSG00000244479	-1.2657	1.75792	-11.4591	3.09013e-27	3.96309e-26	50.9576	ENST00000488041	OR2A1-AS1	OR2A1 antisense RNA 1 [Source:HGNC Symbol;Acc:HGNC:49168]	558	antisense
ENSG00000244968	-1.85217	1.03201	-13.8282	3.27597e-37	1.22969e-35	73.7173	ENST00000500817	LIFR-AS1	LIFR antisense RNA 1 [Source:HGNC Symbol;Acc:HGNC:43600]	1342	antisense
ENSG00000245105	-1.29208	-0.696392	-11.3011	1.31504e-26	1.56887e-25	49.5241	ENST00000499762	A2M-AS1	A2M antisense RNA 1 [Source:HGNC Symbol;Acc:HGNC:27057]	2192	antisense
ENSG00000245213	1.28178	0.657821	12.01	1.81605e-29	2.85194e-28	56.0439	ENST00000510523	ENSG00000245213		593	antisense
ENSG00000245281	-1.12333	-0.147073	-10.5076	1.57223e-23	1.41501e-22	42.514	ENST00000517798	ENSG00000245281		646	antisense
ENSG00000245498	-1.02121	0.351302	-8.09478	4.16357e-15	2.0342e-14	23.383	ENST00000499143	ENSG00000245498		2886	antisense
ENSG00000245571	1.26621	2.93381	11.3581	7.80714e-27	9.61215e-26	50.0401	ENST00000501817	FAM111A-DT	FAM111A divergent transcript [Source:HGNC Symbol;Acc:HGNC:53752]	2110	lincRNA
ENSG00000246090	-1.09262	-0.870932	-8.94873	6.50546e-18	4.05064e-17	29.7446	ENST00000509295	ENSG00000246090		915	antisense
ENSG00000246100	1.05024	1.37056	7.7691	4.31113e-14	1.87425e-13	21.0861	ENST00000514294	LINC00900	long intergenic non-protein coding RNA 900 [Source:HGNC Symbol;Acc:HGNC:27444]	995	lincRNA
ENSG00000246223	-1.91258	-0.214527	-12.118	6.5321e-30	1.0582e-28	57.0567	ENST00000556138	LINC01550	long intergenic non-protein coding RNA 1550 [Source:HGNC Symbol;Acc:HGNC:20111]	538	lincRNA
ENSG00000246526	1.41844	-1.51619	7.05494	5.59641e-12	1.97997e-11	16.3142	ENST00000499502	LINC002481	long intergenic non-protein coding RNA 2481 [Source:HGNC Symbol;Acc:HGNC:27958]	1821	lincRNA
ENSG00000246731	-1.24101	-0.675537	-9.06834	2.53604e-18	1.6399e-17	30.6733	ENST00000499670	ENSG00000246731		2501	antisense
ENSG00000247095	-1.21815	-1.06172	-7.30983	1.02755e-12	3.88549e-12	17.9746	ENST00000534540	MIR210HG	MIR210 host gene [Source:HGNC Symbol;Acc:HGNC:39524]	367	lincRNA
ENSG00000247134	1.04618	0.295909	7.12171	3.60642e-12	1.30595e-11	16.7444	ENST00000520819	ENSG00000247134		712	lincRNA
ENSG00000247675	3.66994	-1.87558	14.57	1.62971e-40	8.95756e-39	81.262	ENST00000531719	LRP4-AS1	LRP4 antisense RNA 1 [Source:HGNC Symbol;Acc:HGNC:44128]	731	antisense
ENSG00000248309	-1.3174	-0.662123	-9.2128	8.03529e-19	5.37666e-18	31.8068	ENST00000639552	MEF2C-AS1	MEF2C antisense RNA 1 [Source:HGNC Symbol;Acc:HGNC:48908]	542	antisense
ENSG00000248810	-2.77193	-1.40477	-13.5272	6.82327e-36	2.14306e-34	70.7063	ENST00000509161	LINC02432	long intergenic non-protein coding RNA 2432 [Source:HGNC Symbol;Acc:HGNC:53363]	2839	lincRNA
ENSG00000249249	-1.50284	-1.09354	-14.4491	5.69554e-40	2.92181e-38	80.0206	ENST00000506485	ENSG00000249249		564	antisense
ENSG00000249487	-3.25795	-1.32899	-11.295	1.39033e-26	1.64594e-25	49.469	ENST00000560368	LINC01586	long intergenic non-protein coding RNA 1586 [Source:HGNC Symbol;Acc:HGNC:51434]	622	lincRNA
ENSG00000249574	-1.28813	-1.43164	-6.45723	2.46879e-10	7.66022e-10	12.613	ENST00000515213	ENSG00000249574		2146	lincRNA
ENSG00000249592	-1.00008	0.247543	-9.32276	3.32185e-19	2.23245e-18	32.6781	ENST00000503405	ENSG00000249592		550	antisense
ENSG00000249684	-2.50516	-0.372901	-11.9938	2.11699e-29	3.25804e-28	55.892	ENST00000503263	ENSG00000249684		279	antisense
ENSG00000250073	-1.01152	0.732414	-10.2818	1.11281e-22	9.25739e-22	40.5795	ENST00000504932	ENSG00000250073		1493	antisense
ENSG00000250208	-1.39109	-0.487599	-8.30005	9.19856e-16	4.71886e-15	24.8681	ENST00000537095	FZD10-DT	FZD10 divergent transcript [Source:HGNC Symbol;Acc:HGNC:48632]	511	lincRNA
ENSG00000250343	3.0806	-0.201646	14.7357	2.91454e-41	1.86895e-39	82.9698	ENST00000504297	STK32A-AS1	STK32A antisense RNA 1 [Source:HGNC Symbol;Acc:HGNC:53468]	863	antisense
ENSG00000250608	-1.38818	-0.106513	-10.6954	3.02179e-24	2.94337e-23	44.1448	ENST00000513905	ENSG00000250608		260	antisense
ENSG00000250748	5.00334	-0.940357	15.9976	4.65666e-47	6.51509e-45	96.2152	ENST00000539653	ENSG00000250748		745	lincRNA
ENSG00000250899	-1.64363	0.760414	-13.072	6.33373e-34	1.47691e-32	66.2143	ENST00000513358	ENSG00000250899		3514	lincRNA
ENSG00000250986	1.37635	-1.67083	5.72158	1.79227e-08	4.58189e-08	8.44354	ENST00000511928	ENSG00000250986		4525	lincRNA
ENSG00000251002	4.17227	-1.02917	10.2789	1.14147e-22	9.44472e-22	40.5544	ENST00000541008	ENSG00000251002		576	antisense
ENSG00000251095	1.75834	-1.5331	4.1837	3.37172e-05	6.32043e-05	1.19479	ENST00000508021	ENSG00000251095		567	antisense
ENSG00000251226	-2.25945	-2.53376	-5.94568	5.08201e-09	1.35785e-08	9.66739	ENST00000513405	ENSG00000251226		3684	lincRNA
ENSG00000251359	-1.19551	-0.769104	-12.9735	1.67202e-33	3.78418e-32	65.252	ENST00000578387	WWC2-AS2	WWC2 antisense RNA 2 [Source:HGNC Symbol;Acc:HGNC:26390]	2183	lincRNA
ENSG00000251602	-1.14027	0.101114	-13.3623	3.55127e-35	1.01211e-33	69.0707	ENST00000551271	ENSG00000251602		2279	antisense
ENSG00000251615	-1.3238	2.58165	-11.0299	1.53471e-25	1.59589e-24	47.0927	ENST00000505448	ENSG00000251615		3249	lincRNA
ENSG00000253404	-2.22034	-2.10353	-7.423	4.76903e-13	1.84875e-12	18.7272	ENST00000520838	ENSG00000253404		587	antisense
ENSG00000253930	1.19835	-0.760204	10.3261	7.60024e-23	6.57122e-22	40.9564	ENST00000518308	TNFRSF10A-AS1	TNFRSF10A antisense RNA 1 [Source:HGNC Symbol;Acc:HGNC:53164]	637	antisense
ENSG00000254109	-1.08186	1.21005	-11.9097	4.67425e-29	6.98414e-28	55.1076	ENST00000519753	RBPMS-AS1	RBPMS antisense RNA 1 [Source:HGNC Symbol;Acc:HGNC:48721]	1031	antisense
ENSG00000254343	-1.84324	2.11077	-13.1607	2.63386e-34	6.53793e-33	67.0841	ENST00000520544	ENSG00000254343		490	lincRNA
ENSG00000254489	-4.95443	-3.74224	-15.5778	4.12539e-45	4.53498e-43	91.7647	ENST00000531002	ENSG00000254489		541	antisense
ENSG00000255020	-3.69	-0.843125	-12.4164	3.77294e-31	6.7518e-30	59.8816	ENST00000525867	ENSG00000255020		1099	antisense
ENSG00000255085	-1.32254	0.519486	-13.7946	4.6052e-37	1.68748e-35	73.3796	ENST00000524514	ENSG00000255085		423	processed_transcript
ENSG00000255337	-1.49074	-0.782964	-11.6309	6.32e-28	8.68435e-27	52.5288	ENST00000528717	ENSG00000255337		692	antisense
ENSG00000255366	1.79152	-0.125075	10.4991	1.69326e-23	1.51508e-22	42.4407	ENST00000528139	ENSG00000255366		2491	lincRNA
ENSG00000255571	-1.9246	-0.407036	-5.94748	5.03024e-09	1.34636e-08	9.67734	ENST00000561327	MIR9-3HG	MIR9-3 host gene [Source:HGNC Symbol;Acc:HGNC:27388]	957	lincRNA
ENSG00000256124	-1.7668	-1.29054	-8.497	2.10488e-16	1.13266e-15	26.3196	ENST00000538693	LINC01152	long intergenic non-protein coding RNA 1152 [Source:HGNC Symbol;Acc:HGNC:16752]	639	lincRNA
ENSG00000256139	-1.52354	-1.42883	-10.8533	7.45522e-25	7.45038e-24	45.529	ENST00000541704	ENSG00000256139		910	sense_overlapping
ENSG00000256151	-1.35231	-2.00085	-5.5051	5.8288e-08	1.42164e-07	7.30071	ENST00000542980	ADGRD1-AS1	ADGRD1 antisense RNA 1 [Source:HGNC Symbol;Acc:HGNC:53314]	1277	lincRNA
ENSG00000256234	1.49829	-1.1431	11.9983	2.0278e-29	3.15231e-28	55.9347	ENST00000540392	ENSG00000256234		699	antisense
ENSG00000256268	4.52048	-0.93515	15.5528	5.37832e-45	5.51816e-43	91.5015	ENST00000539116	LINC02454	long intergenic non-protein coding RNA 2454 [Source:HGNC Symbol;Acc:HGNC:53387]	589	lincRNA
ENSG00000256540	1.17031	-1.38616	6.38748	3.77357e-10	1.1365e-09	12.1991	ENST00000537961	ENSG00000256540		1038	lincRNA
ENSG00000256542	-3.50251	-2.71658	-11.6575	4.93813e-28	6.84665e-27	52.7731	ENST00000537762	ENSG00000256542		3039	antisense
ENSG00000256694	1.60892	-0.530627	8.44248	3.17424e-16	1.67875e-15	25.9152	ENST00000540136	ENSG00000256694		1101	antisense
ENSG00000256969	2.90684	-1.05948	13.4192	2.01103e-35	5.95189e-34	69.6345	ENST00000543206	ENSG00000256969		542	lincRNA
ENSG00000257261	-1.16568	0.104272	-9.93566	2.12184e-21	1.61659e-20	37.6667	ENST00000611243	ENSG00000257261		1569	lincRNA
ENSG00000257557	-1.64019	0.0787689	-14.6629	6.21607e-41	3.82661e-39	82.2183	ENST00000552885	PPP1R12A-AS1	PPP1R12A antisense RNA 1 [Source:HGNC Symbol;Acc:HGNC:51903]	3234	bidirectional_promoter_lncRNA
ENSG00000257588	1.10627	-1.12448	4.34184	1.70186e-05	3.26579e-05	1.84469	ENST00000552379	ENSG00000257588		592	antisense
ENSG00000257647	-1.4312	-1.13001	-6.69166	5.772e-11	1.87013e-10	14.0319	ENST00000546615	ENSG00000257647		427	lincRNA
ENSG00000257702	1.4836	0.818652	11.5055	2.01567e-27	2.60682e-26	51.3805	ENST00000603175	LBX2-AS1	LBX2 antisense RNA 1 [Source:HGNC Symbol;Acc:HGNC:25136]	2083	antisense
ENSG00000257829	-1.08276	-0.357241	-7.12333	3.56784e-12	1.29503e-11	16.755	ENST00000552441	ENSG00000257829		624	antisense
ENSG00000257989	1.12926	-1.31592	4.93756	1.07047e-06	2.31058e-06	4.49227	ENST00000547538	ENSG00000257989		512	lincRNA
ENSG00000258117	-5.42966	-4.6357	-15.3059	7.35982e-44	6.19417e-42	88.9051	ENST00000551729	ENSG00000258117		474	lincRNA
ENSG00000258376	-1.07122	0.422622	-6.08178	2.31853e-09	6.44082e-09	10.4306	ENST00000554614	ENSG00000258376		3050	antisense
ENSG00000258545	-1.35256	0.590994	-5.2416	2.32659e-07	5.30464e-07	5.96269	ENST00000557073	RHOXF1-AS1	RHOXF1 antisense RNA 1 [Source:HGNC Symbol;Acc:HGNC:51582]	523	antisense
ENSG00000258661	1.41401	-1.36612	6.06978	2.48609e-09	6.88147e-09	10.3627	ENST00000555107	ENSG00000258661		2613	antisense
ENSG00000258844	1.78088	0.315894	8.64979	6.58876e-17	3.72798e-16	27.4633	ENST00000556542	ENSG00000258844		879	lincRNA
ENSG00000258998	-2.32827	-3.75581	-5.26535	2.05854e-07	4.74265e-07	6.08086	ENST00000556405	LINC02302	long intergenic non-protein coding RNA 2302 [Source:HGNC Symbol;Acc:HGNC:53221]	2904	lincRNA
ENSG00000259005	2.21655	-1.04719	11.4099	4.85904e-27	6.07973e-26	50.5095	ENST00000556370	ENSG00000259005		589	lincRNA
ENSG00000259042	3.90334	-3.58966	10.9917	2.16198e-25	2.189e-24	46.7536	ENST00000555460	ENSG00000259042		457	lincRNA
ENSG00000259052	-1.092	-1.10042	-5.29602	1.7562e-07	4.07048e-07	6.23424	ENST00000553954	ENSG00000259052		206	sense_overlapping
ENSG00000259104	-1.44445	3.4067	-6.05377	2.7282e-09	7.52456e-09	10.2723	ENST00000556013	PTCSC3	papillary thyroid carcinoma susceptibility candidate 3 (non-protein coding) [Source:HGNC Symbol;Acc:HGNC:43959]	571	lincRNA
ENSG00000259134	-1.04595	-0.299231	-7.12049	3.63542e-12	1.31336e-11	16.7366	ENST00000554837	LINC00924	long intergenic non-protein coding RNA 924 [Source:HGNC Symbol;Acc:HGNC:27081]	862	lincRNA
ENSG00000259248	-1.04849	0.0424424	-10.6315	5.30807e-24	5.1057e-23	43.5877	ENST00000561191	USP3-AS1	USP3 antisense RNA 1 [Source:HGNC Symbol;Acc:HGNC:44140]	572	antisense
ENSG00000259319	-1.01231	-0.531163	-8.65047	6.55458e-17	3.72232e-16	27.4685	ENST00000560419	ENSG00000259319		4059	antisense
ENSG00000259342	2.32186	-1.07149	9.9448	1.96462e-21	1.50425e-20	37.7428	ENST00000559553	ENSG00000259342		729	antisense
ENSG00000259351	1.23651	-0.233155	5.56254	4.27819e-08	1.05854e-07	7.60018	ENST00000558050	ENSG00000259351		1072	antisense
ENSG00000259459	-1.5597	0.969431	-4.62424	4.76045e-06	9.65261e-06	3.06079	ENST00000559379	LINC02568	long intergenic non-protein coding RNA 2568 [Source:HGNC Symbol;Acc:HGNC:51430]	661	lincRNA
ENSG00000259616	2.76833	-4.1215	6.27453	7.4429e-10	2.16534e-09	11.537	ENST00000559783	ENSG00000259616		1985	lincRNA
ENSG00000259673	-1.0568	1.80888	-15.4955	9.87847e-45	9.50186e-43	90.8981	ENST00000559285	IQCH-AS1	IQCH antisense RNA 1 [Source:HGNC Symbol;Acc:HGNC:44104]	928	lincRNA
ENSG00000259704	-1.34047	-1.0442	-7.53681	2.18372e-13	8.75196e-13	19.4934	ENST00000558221	ENSG00000259704		402	sense_overlapping
ENSG00000259826	-1.19514	-0.334823	-13.2893	7.34898e-35	1.98422e-33	68.3496	ENST00000569710	ENSG00000259826		2234	antisense
ENSG00000259884	-2.17268	-0.711532	-9.00617	4.14257e-18	2.61288e-17	30.1895	ENST00000564531	ENSG00000259884		542	lincRNA
ENSG00000259953	1.12331	1.29582	12.2873	1.30114e-30	2.24995e-29	58.6551	ENST00000563249	ENSG00000259953		599	sense_overlapping
ENSG00000260057	-1.93199	1.11514	-8.21237	1.75919e-15	8.90588e-15	24.2303	ENST00000563603	LINC01571	long intergenic non-protein coding RNA 1571 [Source:HGNC Symbol;Acc:HGNC:51384]	811	lincRNA
ENSG00000260337	-1.06731	-1.14206	-6.40695	3.35339e-10	1.01993e-09	12.3142	ENST00000620192	ENSG00000260337		3815	antisense
ENSG00000260398	-1.63292	-1.31673	-10.1559	3.27577e-22	2.61213e-21	39.5125	ENST00000565862	ENSG00000260398		3754	sense_overlapping
ENSG00000260412	-4.95966	-3.54423	-14.3011	2.61854e-39	1.18527e-37	78.5073	ENST00000566293	ENSG00000260412		6881	sense_overlapping
ENSG00000260572	-1.26683	-0.0588078	-11.5426	1.43175e-27	1.86734e-26	51.7191	ENST00000566372	ENSG00000260572		1715	antisense
ENSG00000260577	2.64485	-1.01936	14.1606	1.1075e-38	4.60661e-37	77.0768	ENST00000562172	ENSG00000260577		1682	antisense
ENSG00000260604	1.10174	-1.82793	3.96269	8.45681e-05	0.000151338	0.324324	ENST00000566733	ENSG00000260604		7060	lincRNA
ENSG00000260711	-1.73465	-0.193867	-10.2164	1.95275e-22	1.58172e-21	40.0238	ENST00000565058	ENSG00000260711		6943	sense_intronic
ENSG00000260805	-1.23774	0.830996	-11.8501	8.17944e-29	1.2104e-27	54.5534	ENST00000564287	ENSG00000260805		1899	lincRNA
ENSG00000260807	2.11551	1.37787	9.42641	1.43506e-19	9.85966e-19	33.5062	ENST00000563863	ENSG00000260807		1728	lincRNA
ENSG00000260912	1.73011	2.50992	18.7865	2.33843e-60	1.79942e-57	126.617	ENST00000563205	ENSG00000260912		1965	sense_overlapping
ENSG00000260920	1.64503	0.890807	16.3062	1.68187e-48	3.23551e-46	99.5117	ENST00000565390	ENSG00000260920		2449	sense_overlapping
ENSG00000260943	6.28104	1.04057	14.6165	1.00575e-40	5.95329e-39	81.7409	ENST00000563933	LINC02555	long intergenic non-protein coding RNA 2555 [Source:HGNC Symbol;Acc:HGNC:53593]	1951	lincRNA
ENSG00000260992	1.86855	2.4325	14.2326	5.2911e-39	2.26195e-37	77.8095	ENST00000562781	DOCK9-DT	DOCK9 divergent transcript [Source:HGNC Symbol;Acc:HGNC:43696]	807	antisense
ENSG00000260997	2.49342	-0.0662492	7.75553	4.74451e-14	2.05107e-13	20.992	ENST00000568457	ENSG00000260997		1911	sense_overlapping
ENSG00000261064	-1.06336	-1.21572	-7.50072	2.80042e-13	1.10509e-12	19.2494	ENST00000564670	LINC02256	long intergenic non-protein coding RNA 2256 [Source:HGNC Symbol;Acc:HGNC:53157]	543	lincRNA
ENSG00000261069	-1.40755	-0.41277	-7.16746	2.66374e-12	9.7607e-12	17.0412	ENST00000567527	ENSG00000261069		1236	lincRNA
ENSG00000261094	-1.0009	0.796818	-9.96314	1.68307e-21	1.29512e-20	37.8956	ENST00000561961	ENSG00000261094		1993	sense_overlapping
ENSG00000261101	1.19068	-1.05442	5.85922	8.3037e-09	2.17337e-08	9.19033	ENST00000564612	ENSG00000261101		656	sense_overlapping
ENSG00000261399	-3.76573	-1.41088	-13.2701	8.89374e-35	2.35991e-33	68.1605	ENST00000570022	ENSG00000261399		468	antisense
ENSG00000261409	-3.58521	-1.00555	-11.0234	1.62682e-25	1.68032e-24	47.035	ENST00000564206	ENSG00000261409		4996	sense_overlapping
ENSG00000261438	1.3503	-0.793778	12.1354	5.53583e-30	9.16091e-29	57.2206	ENST00000562983	ENSG00000261438		1224	sense_overlapping
ENSG00000261488	-1.54806	0.839796	-9.67561	1.85934e-20	1.34344e-19	35.5233	ENST00000563632	ENSG00000261488		1937	antisense
ENSG00000261586	1.08593	-0.523173	6.03128	3.10757e-09	8.52505e-09	10.1456	ENST00000562343	ENSG00000261586		2094	lincRNA
ENSG00000261754	1.07631	-0.44684	9.37364	2.20188e-19	1.49942e-18	33.0838	ENST00000561778	ENSG00000261754		2757	lincRNA
ENSG00000261786	-1.84517	3.40852	-9.80634	6.27409e-21	4.6873e-20	36.596	ENST00000568686	ENSG00000261786		5067	lincRNA
ENSG00000262185	-1.63185	-0.276938	-12.0905	8.48074e-30	1.35957e-28	56.7981	ENST00000576810	ENSG00000262185		1394	sense_overlapping
ENSG00000262420	-1.6078	-0.374487	-12.7581	1.37904e-32	2.79255e-31	63.1607	ENST00000572811	ENSG00000262420		2597	antisense
ENSG00000262772	3.83038	-0.918863	20.3342	6.42816e-68	9.89294e-65	143.904	ENST00000576963	LINC01977	long intergenic non-protein coding RNA 1977 [Source:HGNC Symbol;Acc:HGNC:52804]	1788	lincRNA
ENSG00000262903	1.1621	-0.858836	7.73346	5.54324e-14	2.38965e-13	20.8392	ENST00000575741	ENSG00000262903		874	antisense
ENSG00000263400	-1.07867	-0.241449	-9.54269	5.55556e-20	3.94009e-19	34.4428	ENST00000584714	TMEM220-AS1	TMEM220 antisense RNA 1 [Source:HGNC Symbol;Acc:HGNC:44357]	541	antisense
ENSG00000263823	1.1822	-0.563277	13.0968	4.96022e-34	1.21171e-32	66.4566	ENST00000580420	ENSG00000263823		1582	antisense
ENSG00000264608	-1.66057	-0.663925	-11.3794	6.42338e-27	7.97224e-26	50.2333	ENST00000582858	ENSG00000264608		458	sense_intronic
ENSG00000264727	2.63984	-1.35205	8.66048	6.07097e-17	3.47332e-16	27.544	ENST00000577346	ENSG00000264727		2607	lincRNA
ENSG00000264920	-1.01324	0.942912	-9.78825	7.29644e-21	5.42475e-20	36.4469	ENST00000582787	ENSG00000264920		496	lincRNA
ENSG00000265399	-1.19028	-0.873345	-12.8118	8.15986e-33	1.6744e-31	63.6808	ENST00000580139	ENSG00000265399		1771	antisense
ENSG00000265579	2.34255	-2.35528	7.4122	5.13368e-13	1.98511e-12	18.6549	ENST00000584727	ENSG00000265579		2206	sense_intronic
ENSG00000265666	1.48627	1.73047	14.6005	1.18732e-40	6.76772e-39	81.5762	ENST00000581080	RARA-AS1	RARA antisense RNA 1 [Source:HGNC Symbol;Acc:HGNC:49577]	1790	antisense
ENSG00000266968	-1.93674	-1.68566	-5.30782	1.65181e-07	3.83428e-07	6.29344	ENST00000590535	ENSG00000266968		1785	sense_intronic
ENSG00000267034	-3.39818	-2.65358	-11.0578	1.19326e-25	1.25783e-24	47.3416	ENST00000587099	ENSG00000267034		1412	lincRNA
ENSG00000267121	1.49868	0.473868	6.56571	1.26669e-10	4.01947e-10	13.2642	ENST00000586376	ENSG00000267121		844	antisense
ENSG00000267128	-2.15776	0.062312	-9.8818	3.33664e-21	2.5296e-20	37.2196	ENST00000586627	RNF157-AS1	RNF157 antisense RNA 1 [Source:HGNC Symbol;Acc:HGNC:44127]	864	antisense
ENSG00000267199	2.15951	-0.984811	10.629	5.42471e-24	5.18549e-23	43.5662	ENST00000589795	ENSG00000267199		4910	antisense
ENSG00000267296	-1.45845	1.42239	-8.54997	1.4096e-16	7.80348e-16	26.7144	ENST00000592982	CEBPA-DT	CEBPA divergent transcript [Source:HGNC Symbol;Acc:HGNC:25710]	2198	antisense
ENSG00000267365	1.72664	1.14283	12.2448	1.95354e-30	3.30385e-29	58.2525	ENST00000590966	KCNJ2-AS1	KCNJ2 antisense RNA 1 [Source:HGNC Symbol;Acc:HGNC:43720]	2442	antisense
ENSG00000267383	-1.40106	-0.188781	-7.94311	1.24774e-14	5.87238e-14	22.3041	ENST00000586657	ENSG00000267383		531	antisense
ENSG00000267414	-1.02199	-0.645912	-11.2508	2.08007e-26	2.40694e-25	49.0703	ENST00000592638	ENSG00000267414		2065	lincRNA
ENSG00000267470	1.11559	0.422951	7.06102	5.37765e-12	1.91136e-11	16.3532	ENST00000586013	ZNF571-AS1	ZNF571 antisense RNA 1 [Source:HGNC Symbol;Acc:HGNC:44324]	477	antisense
ENSG00000267712	-3.60754	-2.78172	-12.934	2.46376e-33	5.34046e-32	64.8678	ENST00000591974	LINC01539	long intergenic non-protein coding RNA 1539 [Source:HGNC Symbol;Acc:HGNC:51307]	1884	lincRNA
ENSG00000267750	1.85007	1.94288	16.2406	3.41328e-48	5.83671e-46	98.8091	ENST00000588097	RUNDC3A-AS1	RUNDC3A antisense RNA 1 [Source:HGNC Symbol;Acc:HGNC:51344]	5203	antisense
ENSG00000267751	1.05343	-0.874074	7.92054	1.46717e-14	6.82168e-14	22.1449	ENST00000589457	ENSG00000267751		721	antisense
ENSG00000268307	3.8262	-0.570112	14.8058	1.40347e-41	9.39104e-40	83.6948	ENST00000596379	LINC02560	long intergenic non-protein coding RNA 2560 [Source:HGNC Symbol;Acc:HGNC:53600]	459	lincRNA
ENSG00000268416	-1.07617	3.54304	-7.11213	3.84189e-12	1.38147e-11	16.6825	ENST00000593903	ENSG00000268416		8328	lincRNA
ENSG00000268460	3.12492	-2.72713	10.3019	9.36182e-23	7.87314e-22	40.7503	ENST00000593980	ENSG00000268460		1316	lincRNA
ENSG00000268555	-1.03226	-1.34882	-5.54358	4.73955e-08	1.16334e-07	7.501	ENST00000596996	ENSG00000268555		1178	lincRNA
ENSG00000269899	1.16815	0.0941988	8.67304	5.51394e-17	3.17826e-16	27.6387	ENST00000602711	ENSG00000269899		238	sense_intronic
ENSG00000270000	2.25669	-0.751722	12.7258	1.88812e-32	3.77378e-31	62.8494	ENST00000602790	ENSG00000270000		431	lincRNA
ENSG00000270002	1.68432	-1.77552	5.54625	4.67181e-08	1.15039e-07	7.51494	ENST00000474115	ENSG00000270002		2619	antisense
ENSG00000270069	1.63892	2.79637	7.18344	2.39534e-12	8.84696e-12	17.1452	ENST00000602507	MIR222HG	MIR222 host gene [Source:HGNC Symbol;Acc:HGNC:49555]	1758	lincRNA
ENSG00000270076	1.21824	0.37759	7.70988	6.54294e-14	2.78165e-13	20.6764	ENST00000602443	ENSG00000270076		707	lincRNA
ENSG00000270175	-1.31309	-0.451853	-11.0625	1.14435e-25	1.21459e-24	47.3831	ENST00000602306	ENSG00000270175		775	antisense
ENSG00000270607	2.13861	-0.0802399	11.1772	4.05584e-26	4.4906e-25	48.4094	ENST00000603468	ENSG00000270607		1686	lincRNA
ENSG00000270959	-1.5078	-0.433807	-15.5966	3.37545e-45	3.99601e-43	91.9638	ENST00000605573	LPP-AS2	LPP antisense RNA 2 [Source:HGNC Symbol;Acc:HGNC:27952]	2852	antisense
ENSG00000271347	-1.10985	-0.70434	-7.71049	6.51505e-14	2.77747e-13	20.6806	ENST00000604451	ENSG00000271347		268	sense_intronic
ENSG00000271576	-1.03494	-1.30667	-6.11289	1.93379e-09	5.39148e-09	10.6072	ENST00000605506	ENSG00000271576		1601	lincRNA
ENSG00000271614	-1.41279	0.646463	-14.3571	1.47173e-39	6.86359e-38	79.0789	ENST00000605386	ATP2B1-AS1	ATP2B1 antisense RNA 1 [Source:HGNC Symbol;Acc:HGNC:27883]	3632	lincRNA
ENSG00000271714	-1.38851	-1.07488	-10.3176	8.17308e-23	6.94937e-22	40.8846	ENST00000606270	ENSG00000271714		1962	antisense
ENSG00000271857	2.93409	-1.811	10.0982	5.35985e-22	4.25196e-21	39.026	ENST00000606796	ENSG00000271857		927	antisense
ENSG00000272079	1.86744	1.37487	11.258	1.94797e-26	2.27115e-25	49.1352	ENST00000607794	ENSG00000272079		1269	lincRNA
ENSG00000272121	-1.45499	-1.09627	-10.2968	9.78402e-23	8.18348e-22	40.7067	ENST00000606217	ENSG00000272121		1069	lincRNA
ENSG00000272168	1.15901	-0.306948	7.02832	6.6621e-12	2.33553e-11	16.1435	ENST00000606851	CASC15	cancer susceptibility 15 (non-protein coding) [Source:HGNC Symbol;Acc:HGNC:28245]	1889	lincRNA
ENSG00000272384	3.43004	-0.65761	12.9494	2.11815e-33	4.65689e-32	65.0176	ENST00000607710	ENSG00000272384		860	lincRNA
ENSG00000272463	-1.07661	-0.371296	-7.03977	6.18131e-12	2.1769e-11	16.2169	ENST00000606285	ENSG00000272463		2814	lincRNA
ENSG00000272482	4.01591	0.984322	14.5372	2.28965e-40	1.21509e-38	80.9247	ENST00000606790	ENSG00000272482		345	lincRNA
ENSG00000272512	1.36942	-1.19492	7.5243	2.38067e-13	9.46731e-13	19.4087	ENST00000606034	ENSG00000272512		2086	lincRNA
ENSG00000272622	-1.93451	-1.37021	-12.1191	6.4634e-30	1.0582e-28	57.0672	ENST00000607970	ENSG00000272622		584	lincRNA
ENSG00000272631	-1.4295	0.866635	-13.5003	8.93491e-36	2.69624e-34	70.4389	ENST00000608826	ENSG00000272631		6545	antisense
ENSG00000272733	1.39539	-1.02455	7.80714	3.29336e-14	1.44814e-13	21.3506	ENST00000608615	ENSG00000272733		1081	lincRNA
ENSG00000272902	-1.79973	-0.563638	-14.4009	9.36367e-40	4.50334e-38	79.5274	ENST00000610202	TBC1D8-AS1	TBC1 domain family member 8 antisense RNA 1 [Source:HGNC Symbol;Acc:HGNC:52782]	2478	lincRNA
ENSG00000272931	-1.03077	-1.05439	-8.4342	3.37795e-16	1.77429e-15	25.854	ENST00000609194	ENSG00000272931		695	lincRNA
ENSG00000272970	1.63486	-0.717917	10.6254	5.5991e-24	5.31914e-23	43.5349	ENST00000610001	ENSG00000272970		701	lincRNA
ENSG00000273036	-2.92228	-1.29373	-11.5772	1.03987e-27	1.39161e-26	52.0358	ENST00000562942	ENSG00000273036		871	processed_transcript
ENSG00000273132	4.0245	-1.95404	16.7186	1.92744e-50	4.23762e-48	103.948	ENST00000472053	ENSG00000273132		312	antisense
ENSG00000273301	3.41322	-2.95931	8.79379	2.17507e-17	1.29244e-16	28.5551	ENST00000609089	ENSG00000273301		5141	lincRNA
ENSG00000274021	1.40203	-0.550195	6.83595	2.31156e-11	7.76744e-11	14.9264	ENST00000611513	ENSG00000274021		2257	antisense
ENSG00000274565	3.44654	-0.830846	12.5867	7.292e-32	1.4028e-30	61.5103	ENST00000611274	ENSG00000274565		1154	antisense
ENSG00000275557	1.57697	-1.83006	6.41845	3.12705e-10	9.52975e-10	12.3824	ENST00000617712	ENSG00000275557		447	processed_transcript
ENSG00000275620	2.51265	-1.75667	7.62223	1.20782e-13	4.99685e-13	20.0746	ENST00000612722	ENSG00000275620		7638	antisense
ENSG00000276791	-1.18304	0.106153	-7.86033	2.25636e-14	1.01834e-13	21.722	ENST00000621230	ENSG00000276791		3250	lincRNA
ENSG00000276851	3.22006	-1.51258	12.4642	2.38248e-31	4.36505e-30	60.3371	ENST00000612365	ENSG00000276851		583	lincRNA
ENSG00000277013	-1.03878	0.156217	-7.84882	2.44914e-14	1.10212e-13	21.6415	ENST00000610908	ENSG00000277013		2040	lincRNA
ENSG00000277715	-1.08349	-0.279462	-8.9004	9.49492e-18	5.84507e-17	29.372	ENST00000611145	ENSG00000277715		2028	antisense
ENSG00000280195	-1.00218	-0.29233	-11.1837	3.82496e-26	4.26566e-25	48.4674	ENST00000624054	ENSG00000280195		1939	antisense
ENSG00000281404	1.30509	-0.195654	9.00807	4.08122e-18	2.58477e-17	30.2043	ENST00000414621	LINC01176	long intergenic non-protein coding RNA 1176 [Source:HGNC Symbol;Acc:HGNC:49548]	230	lincRNA
ENSG00000281406	1.34473	2.16932	11.9572	2.99057e-29	4.51224e-28	55.5499	ENST00000626538	BLACAT1	bladder cancer associated transcript 1 (non-protein coding) [Source:HGNC Symbol;Acc:HGNC:48597]	2994	lincRNA
ENSG00000281852	2.24269	-1.9225	9.46073	1.08537e-19	7.53014e-19	33.7818	ENST00000627173	LINC00891	long intergenic non-protein coding RNA 891 [Source:HGNC Symbol;Acc:HGNC:48577]	4113	lincRNA

## Sheet: fvPTC-NT
lncRNA DE in fvPTC compared to normal tissue in RNA-Seq TCGA dataset
Row.names	logFC	AveExpr	t	P.Value	adj.P.Val	B	ensembl_transcript_id	hgnc_symbol	description	transcript_length	transcript_biotype
ENSG00000130600	-1.8363	0.482474	-5.55457	4.46665e-08	2.88831e-07	7.80653	ENST00000412788	H19	H19, imprinted maternally expressed transcript (non-protein coding) [Source:HGNC Symbol;Acc:HGNC:4713]	2281	lincRNA
ENSG00000152292	-1.64977	-1.09248	-6.19858	1.16861e-09	1.08342e-08	11.3344	ENST00000488657	SH2D6	SH2 domain containing 6 [Source:HGNC Symbol;Acc:HGNC:30439]	584	processed_transcript
ENSG00000167912	-2.11209	-1.57187	-8.5637	1.27005e-16	4.34358e-15	27.0024	ENST00000518993	ENSG00000167912		1079	antisense
ENSG00000174171	1.06841	1.45162	4.57235	6.04655e-06	2.45531e-05	3.09485	ENST00000568861	ENSG00000174171		959	antisense
ENSG00000177335	-2.20142	1.13786	-9.68753	1.68473e-20	1.44045e-18	35.7757	ENST00000519775	C8orf31	chromosome 8 open reading frame 31 (putative) [Source:HGNC Symbol;Acc:HGNC:26731]	791	lincRNA
ENSG00000177822	-1.55418	-0.406527	-5.46039	7.40118e-08	4.53802e-07	7.31921	ENST00000505873	ENSG00000177822		939	antisense
ENSG00000180458	2.21367	-1.52543	7.47525	3.33565e-13	6.58149e-12	19.2889	ENST00000316807	ENSG00000180458		3267	antisense
ENSG00000184809	-2.93778	-2.08778	-7.24188	1.62189e-12	2.60009e-11	17.7435	ENST00000380604	B3GALT5-AS1	B3GALT5 antisense RNA 1 [Source:HGNC Symbol;Acc:HGNC:16424]	632	antisense
ENSG00000189223	-1.02599	2.26072	-7.1417	3.15978e-12	4.81476e-11	17.0922	ENST00000436293	PAX8-AS1	PAX8 antisense RNA 1 [Source:HGNC Symbol;Acc:HGNC:49271]	2687	antisense
ENSG00000197301	1.81745	1.69327	6.6222	8.91668e-11	1.00903e-09	13.8359	ENST00000356215	ENSG00000197301	uncharacterized LOC100129940 [Source:NCBI gene;Acc:100129940]	4617	antisense
ENSG00000197815	-1.23005	-1.09083	-5.54503	4.70261e-08	3.02817e-07	7.75683	ENST00000354746	ENSG00000197815		1815	antisense
ENSG00000203280	-1.05697	-1.08626	-5.95351	4.85971e-09	3.79649e-08	9.95218	ENST00000366110	ENSG00000203280		957	antisense
ENSG00000203585	1.63142	-1.40937	4.34102	1.708e-05	6.14163e-05	2.10711	ENST00000400306	LINC02408	long intergenic non-protein coding RNA 2408 [Source:HGNC Symbol;Acc:HGNC:53337]	1766	lincRNA
ENSG00000204118	-1.46311	-1.86819	-3.19331	0.00149254	0.003606	-2.07743	ENST00000373518	NAP1L6	nucleosome assembly protein 1 like 6 [Source:HGNC Symbol;Acc:HGNC:31706]	2044	processed_transcript
ENSG00000204282	1.60072	3.18795	7.5274	2.33023e-13	4.91263e-12	19.6397	ENST00000589217	TNRC6C-AS1	TNRC6C antisense RNA 1 [Source:HGNC Symbol;Acc:HGNC:44360]	3192	antisense
ENSG00000204934	-1.07645	0.7501	-6.31668	5.78292e-10	5.66873e-09	12.0176	ENST00000461019	ATP6V0E2-AS1	ATP6V0E2 antisense RNA 1 [Source:HGNC Symbol;Acc:HGNC:44180]	2973	antisense
ENSG00000206129	-2.6521	-2.46193	-7.93601	1.31299e-14	3.4249e-13	22.4547	ENST00000382897	ENSG00000206129		2558	lincRNA
ENSG00000214145	1.32246	-0.638377	4.47045	9.60727e-06	3.65076e-05	2.6539	ENST00000414120	LINC00887	long intergenic non-protein coding RNA 887 [Source:HGNC Symbol;Acc:HGNC:48574]	2880	lincRNA
ENSG00000214548	-1.58356	-0.625642	-4.81218	1.9643e-06	8.94394e-06	4.16861	ENST00000455286	MEG3	maternally expressed 3 (non-protein coding) [Source:HGNC Symbol;Acc:HGNC:14575]	499	lincRNA
ENSG00000215417	-1.06393	-1.11381	-5.81773	1.04879e-08	7.57787e-08	9.20725	ENST00000581816	MIR17HG	miR-17-92a-1 cluster host gene [Source:HGNC Symbol;Acc:HGNC:23564]	2032	lincRNA
ENSG00000215808	-4.52305	-2.43817	-7.53415	2.22425e-13	4.8213e-12	19.6852	ENST00000400946	LINC01139	long intergenic non-protein coding RNA 1139 [Source:HGNC Symbol;Acc:HGNC:27924]	1537	lincRNA
ENSG00000218357	-1.65277	-1.31805	-5.10423	4.68087e-07	2.4174e-06	5.54368	ENST00000481625	LINC01644	long intergenic non-protein coding RNA 1644 [Source:HGNC Symbol;Acc:HGNC:52431]	465	lincRNA
ENSG00000219159	-2.72423	-3.19003	-6.04867	2.80999e-09	2.2761e-08	10.4832	ENST00000407635	ENSG00000219159		3398	lincRNA
ENSG00000223414	-2.19416	-2.41556	-5.28759	1.83475e-07	1.03812e-06	6.44436	ENST00000444465	LINC00473	long intergenic non-protein coding RNA 473 [Source:HGNC Symbol;Acc:HGNC:21160]	798	lincRNA
ENSG00000223813	2.94012	0.117173	7.59367	1.47315e-13	3.38385e-12	20.0882	ENST00000450540	ENSG00000223813		1376	antisense
ENSG00000223914	5.40068	1.22915	12.9279	2.61599e-33	8.052e-31	64.8553	ENST00000417422	LINC02471	long intergenic non-protein coding RNA 2471 [Source:HGNC Symbol;Acc:HGNC:53410]	699	lincRNA
ENSG00000224020	1.31224	0.970577	6.91739	1.3697e-11	1.83302e-10	15.6612	ENST00000429139	MIR181A2HG	MIR181A2 host gene [Source:HGNC Symbol;Acc:HGNC:37188]	662	antisense
ENSG00000224063	-2.51885	-3.47982	-6.09598	2.13441e-09	1.84542e-08	10.7499	ENST00000412276	ENSG00000224063		829	antisense
ENSG00000224513	1.38595	-0.927827	4.93717	1.0725e-06	5.14198e-06	4.74812	ENST00000418995	ENSG00000224513		435	antisense
ENSG00000224805	1.15966	-0.195072	8.17204	2.36653e-15	6.7446e-14	24.1336	ENST00000429328	LINC00853	long intergenic non-protein coding RNA 853 [Source:HGNC Symbol;Acc:HGNC:43716]	661	antisense
ENSG00000224945	1.42249	-0.820792	6.80065	2.89565e-11	3.6528e-10	14.9314	ENST00000429700	ENSG00000224945		585	sense_intronic
ENSG00000225194	-2.11153	0.392861	-9.25897	5.55022e-19	3.16362e-17	32.3388	ENST00000412122	LINC00092	long intergenic non-protein coding RNA 92 [Source:HGNC Symbol;Acc:HGNC:31408]	1726	lincRNA
ENSG00000225285	1.71578	-0.68555	7.42324	4.76128e-13	9.15951e-12	18.9411	ENST00000434150	LINC01770	long intergenic non-protein coding RNA 1770 [Source:HGNC Symbol;Acc:HGNC:52560]	444	lincRNA
ENSG00000225342	3.07513	2.95462	9.46957	1.00995e-19	7.06503e-18	34.0141	ENST00000618127	ENSG00000225342		1840	antisense
ENSG00000225511	1.35606	-1.60325	5.30083	1.71295e-07	9.80009e-07	6.5105	ENST00000417983	LINC00475	long intergenic non-protein coding RNA 475 [Source:HGNC Symbol;Acc:HGNC:23569]	703	processed_transcript
ENSG00000225706	-2.18327	-1.64796	-6.45686	2.47438e-10	2.57302e-09	12.8428	ENST00000447950	PTPRD-AS1	PTPRD antisense RNA 1 [Source:HGNC Symbol;Acc:HGNC:49753]	1668	lincRNA
ENSG00000225742	1.28566	2.11839	6.83938	2.26139e-11	2.94939e-10	15.1724	ENST00000432908	LINC02036	long intergenic non-protein coding RNA 2036 [Source:HGNC Symbol;Acc:HGNC:52876]	408	lincRNA
ENSG00000225778	-1.32641	-0.429825	-4.12784	4.27076e-05	0.000142266	1.23914	ENST00000453242	PROSER2-AS1	PROSER2 antisense RNA 1 [Source:HGNC Symbol;Acc:HGNC:27343]	475	antisense
ENSG00000226777	-2.59088	-2.85842	-4.87234	1.47032e-06	6.87788e-06	4.44587	ENST00000629589	FAM30A	family with sequence similarity 30 member A [Source:HGNC Symbol;Acc:HGNC:19955]	533	lincRNA
ENSG00000226816	-2.54	-0.683775	-7.74118	5.24987e-14	1.26243e-12	21.0978	ENST00000413042	ENSG00000226816		2259	lincRNA
ENSG00000227199	-1.17101	0.792614	-9.53726	5.80795e-20	4.2564e-18	34.5583	ENST00000456775	ST7-AS1	ST7 antisense RNA 1 [Source:HGNC Symbol;Acc:HGNC:16000]	1889	antisense
ENSG00000227388	1.09996	-0.759307	6.46281	2.38603e-10	2.49803e-09	12.8782	ENST00000431981	ENSG00000227388		472	lincRNA
ENSG00000228223	-1.22974	2.21367	-9.39085	1.91531e-19	1.2282e-17	33.3848	ENST00000411553	HCG11	HLA complex group 11 (non-protein coding) [Source:HGNC Symbol;Acc:HGNC:17707]	5696	lincRNA
ENSG00000228559	-1.03396	0.433765	-7.25247	1.51089e-12	2.44764e-11	17.8127	ENST00000450618	ENSG00000228559		595	lincRNA
ENSG00000228613	-2.0533	-3.72774	-4.9706	9.10245e-07	4.40524e-06	4.90538	ENST00000438247	ENSG00000228613		786	antisense
ENSG00000228623	1.59938	-0.111193	7.06582	5.21088e-12	7.4949e-11	16.604	ENST00000640409	ZNF883	zinc finger protein 883 [Source:HGNC Symbol;Acc:HGNC:27271]	1915	processed_transcript
ENSG00000230102	-1.1014	-0.922162	-5.58352	3.81886e-08	2.50094e-07	7.95783	ENST00000609933	LINC02028	long intergenic non-protein coding RNA 2028 [Source:HGNC Symbol;Acc:HGNC:27718]	848	lincRNA
ENSG00000230461	-1.28774	-1.71011	-4.01653	6.78595e-05	0.000217122	0.802141	ENST00000600591	PROX1-AS1	PROX1 antisense RNA 1 [Source:HGNC Symbol;Acc:HGNC:43656]	484	antisense
ENSG00000230910	1.75918	-1.21837	5.4878	6.39418e-08	3.98407e-07	7.46029	ENST00000603261	ENSG00000230910		712	antisense
ENSG00000231439	1.20782	-2.14332	3.72283	0.00021872	0.000626835	-0.296805	ENST00000527434	WASIR2	WASH and IL9R antisense RNA 2 [Source:HGNC Symbol;Acc:HGNC:38609]	1054	lincRNA
ENSG00000231607	1.02378	0.847706	10.2856	1.07742e-22	1.2755e-20	40.7489	ENST00000235290	DLEU2	deleted in lymphocytic leukemia 2 (non-protein coding) [Source:HGNC Symbol;Acc:HGNC:13748]	1739	antisense
ENSG00000232352	-1.02268	-1.00452	-6.9654	1.00375e-11	1.37925e-10	15.9644	ENST00000421735	SEMA3B-AS1	SEMA3B antisense RNA 1 (head to head) [Source:HGNC Symbol;Acc:HGNC:49096]	338	antisense
ENSG00000233058	-1.0344	-0.457512	-6.08473	2.27897e-09	1.94852e-08	10.6863	ENST00000437597	LINC00884	long intergenic non-protein coding RNA 884 [Source:HGNC Symbol;Acc:HGNC:48570]	419	antisense
ENSG00000233110	-1.32685	-1.33334	-4.9208	1.16184e-06	5.51873e-06	4.67144	ENST00000411847	ENSG00000233110		1789	antisense
ENSG00000233251	-1.69062	0.471231	-9.55328	5.09351e-20	3.91946e-18	34.6874	ENST00000432793	ENSG00000233251		1657	antisense
ENSG00000233593	-1.16595	-0.230328	-6.81055	2.71867e-11	3.45788e-10	14.9929	ENST00000635959	ENSG00000233593		478	lincRNA
ENSG00000233695	1.43574	0.385411	7.175	2.53363e-12	3.97884e-11	17.3079	ENST00000458001	GAS6-AS1	GAS6 antisense RNA 1 [Source:HGNC Symbol;Acc:HGNC:39826]	7169	antisense
ENSG00000233725	2.10981	-2.54959	6.33204	5.27311e-10	5.20212e-09	12.1073	ENST00000613822	LINC00284	long intergenic non-protein coding RNA 284 [Source:HGNC Symbol;Acc:HGNC:26981]	690	lincRNA
ENSG00000234546	1.74714	0.0334471	13.9748	7.38799e-38	3.79004e-35	75.1999	ENST00000635271	LINC01759	long intergenic non-protein coding RNA 1759 [Source:HGNC Symbol;Acc:HGNC:52548]	888	lincRNA
ENSG00000234899	-1.00124	-0.776935	-4.81878	1.90314e-06	8.69119e-06	4.19888	ENST00000440093	SOX9-AS1	SOX9 antisense RNA 1 [Source:HGNC Symbol;Acc:HGNC:49321]	468	lincRNA
ENSG00000235070	-2.12594	-0.628827	-5.09238	4.96817e-07	2.53179e-06	5.48647	ENST00000423838	ENSG00000235070		1134	lincRNA
ENSG00000235387	1.4571	-0.523317	10.6584	4.18833e-24	5.85985e-22	43.9479	ENST00000433838	SPAAR	small regulatory polypeptide of amino acid response [Source:HGNC Symbol;Acc:HGNC:27244]	357	processed_transcript
ENSG00000235531	-1.86334	-0.752186	-9.24165	6.37731e-19	3.50524e-17	32.2022	ENST00000519068	MSC-AS1	MSC antisense RNA 1 [Source:HGNC Symbol;Acc:HGNC:48724]	569	antisense
ENSG00000235978	1.99299	0.29975	9.59735	3.54643e-20	2.87261e-18	35.0435	ENST00000478724	ENSG00000235978		224	antisense
ENSG00000236008	-1.06393	-1.1203	-5.93063	5.53788e-09	4.28281e-08	9.82561	ENST00000436187	LINC01814	long intergenic non-protein coding RNA 1814 [Source:HGNC Symbol;Acc:HGNC:52618]	296	lincRNA
ENSG00000237424	1.20686	-0.437763	8.51905	1.78161e-16	5.83383e-15	26.6702	ENST00000445551	FOXD2-AS1	FOXD2 adjacent opposite strand RNA 1 [Source:HGNC Symbol;Acc:HGNC:44256]	2509	lincRNA
ENSG00000237438	-1.45734	-0.509902	-4.85285	1.61555e-06	7.47335e-06	4.35568	ENST00000609596	CECR7	cat eye syndrome chromosome region, candidate 7 (non-protein coding) [Source:HGNC Symbol;Acc:HGNC:1845]	2283	processed_transcript
ENSG00000237463	2.80068	0.584813	5.89686	6.71067e-09	5.13817e-08	9.63955	ENST00000454251	ENSG00000237463		287	antisense
ENSG00000237512	2.57657	-1.90105	8.72163	3.79647e-17	1.49814e-15	28.1877	ENST00000447119	UNC5B-AS1	UNC5B antisense RNA 1 [Source:HGNC Symbol;Acc:HGNC:45096]	647	antisense
ENSG00000237732	-2.01776	-2.32525	-5.84828	8.83201e-09	6.5664e-08	9.37358	ENST00000590427	ENSG00000237732		548	processed_transcript
ENSG00000237742	1.48718	-0.659591	5.62909	2.98007e-08	1.98452e-07	8.19739	ENST00000606334	ENSG00000237742		509	antisense
ENSG00000237807	-3.12689	-1.22764	-11.2419	2.25447e-26	3.85514e-24	49.0976	ENST00000426023	ENSG00000237807		2387	lincRNA
ENSG00000237813	-2.12862	-1.60842	-8.6307	7.62377e-17	2.79357e-15	27.5033	ENST00000439070	ENSG00000237813		699	antisense
ENSG00000237863	-1.73849	-1.75435	-5.51474	5.53493e-08	3.49109e-07	7.59954	ENST00000608811	ENSG00000237863		551	antisense
ENSG00000237883	1.05752	0.0664298	6.96198	1.02628e-11	1.38547e-10	15.9427	ENST00000439192	DGUOK-AS1	DGUOK antisense RNA 1 [Source:HGNC Symbol;Acc:HGNC:43441]	563	antisense
ENSG00000237928	-1.17829	-0.916525	-5.6789	2.26819e-08	1.54457e-07	8.46118	ENST00000421455	NFIA-AS2	NFIA antisense RNA 2 [Source:HGNC Symbol;Acc:HGNC:40401]	768	antisense
ENSG00000237940	-1.00294	-0.717986	-4.9749	8.91165e-07	4.32651e-06	4.92569	ENST00000429456	LINC01238	long intergenic non-protein coding RNA 1238 [Source:HGNC Symbol;Acc:HGNC:49795]	2170	lincRNA
ENSG00000244968	-1.0145	1.03201	-6.50988	1.78773e-10	1.93755e-09	13.159	ENST00000500733	LIFR-AS1	LIFR antisense RNA 1 [Source:HGNC Symbol;Acc:HGNC:43600]	3803	antisense
ENSG00000245164	-1.22361	-1.22801	-4.27368	2.29109e-05	8.12438e-05	1.82853	ENST00000518964	LINC00861	long intergenic non-protein coding RNA 861 [Source:HGNC Symbol;Acc:HGNC:45133]	585	lincRNA
ENSG00000245213	1.05923	0.657821	8.53016	1.63792e-16	5.4799e-15	26.7528	ENST00000510523	ENSG00000245213		593	antisense
ENSG00000247095	-1.24823	-1.06172	-6.43779	2.77978e-10	2.85205e-09	12.7297	ENST00000500447	MIR210HG	MIR210 host gene [Source:HGNC Symbol;Acc:HGNC:39524]	1965	lincRNA
ENSG00000247311	-2.20829	-2.37059	-5.72402	1.76822e-08	1.21486e-07	8.70192	ENST00000504829	ENSG00000247311		731	antisense
ENSG00000247675	2.98795	-1.87558	10.1956	2.3344e-22	2.56617e-20	39.9875	ENST00000531719	LRP4-AS1	LRP4 antisense RNA 1 [Source:HGNC Symbol;Acc:HGNC:44128]	731	antisense
ENSG00000247982	-1.17763	-0.825661	-5.2135	2.68759e-07	1.4436e-06	6.07702	ENST00000501726	LINC00926	long intergenic non-protein coding RNA 926 [Source:HGNC Symbol;Acc:HGNC:27514]	2530	lincRNA
ENSG00000248636	1.2451	1.25934	6.0625	2.59342e-09	2.12302e-08	10.5609	ENST00000509470	ENSG00000248636		695	lincRNA
ENSG00000248810	-2.0929	-1.40477	-8.7783	2.4521e-17	1.07823e-15	28.6169	ENST00000511213	LINC02432	long intergenic non-protein coding RNA 2432 [Source:HGNC Symbol;Acc:HGNC:53363]	719	lincRNA
ENSG00000249096	-1.36797	-3.41852	-3.62992	0.000311821	0.000858485	-0.627999	ENST00000608785	LINC02362	long intergenic non-protein coding RNA 2362 [Source:HGNC Symbol;Acc:HGNC:53284]	516	lincRNA
ENSG00000250208	-2.03857	-0.487599	-10.4542	2.50312e-23	3.21025e-21	42.1865	ENST00000505807	FZD10-DT	FZD10 divergent transcript [Source:HGNC Symbol;Acc:HGNC:48632]	10193	lincRNA
ENSG00000250343	2.22405	-0.201646	9.1436	1.39575e-18	6.92924e-17	31.4324	ENST00000504297	STK32A-AS1	STK32A antisense RNA 1 [Source:HGNC Symbol;Acc:HGNC:53468]	863	antisense
ENSG00000250748	3.35905	-0.940357	9.23099	6.94599e-19	3.68616e-17	32.1183	ENST00000537250	ENSG00000250748		690	lincRNA
ENSG00000250786	-1.06924	1.67181	-6.24408	8.92346e-10	8.3739e-09	11.5963	ENST00000508179	SNHG18	small nucleolar RNA host gene 18 [Source:HGNC Symbol;Acc:HGNC:49007]	1799	lincRNA
ENSG00000250899	-1.44167	0.760414	-9.85464	4.18981e-21	4.03007e-19	37.145	ENST00000513358	ENSG00000250899		3514	lincRNA
ENSG00000251002	2.36573	-1.02917	5.0093	7.51897e-07	3.70887e-06	5.08869	ENST00000556777	ENSG00000251002		420	antisense
ENSG00000251226	-1.80194	-2.53376	-4.07546	5.3176e-05	0.000174494	1.03211	ENST00000513405	ENSG00000251226		3684	lincRNA
ENSG00000254489	-2.8025	-3.74224	-7.57346	1.69484e-13	3.83581e-12	19.9511	ENST00000525871	ENSG00000254489		439	antisense
ENSG00000254872	1.05236	-1.66281	3.0051	0.00278432	0.00635768	-2.64727	ENST00000617529	ENSG00000254872	uncharacterized LOC101927503 [Source:NCBI gene;Acc:101927503]	3139	lincRNA
ENSG00000255026	-1.40793	-0.379519	-3.85347	0.000131162	0.000391959	0.182299	ENST00000525217	ENSG00000255026		617	antisense
ENSG00000255366	1.20509	-0.125075	6.06997	2.48335e-09	2.05477e-08	10.603	ENST00000528139	ENSG00000255366		2491	lincRNA
ENSG00000255521	1.33715	-1.35953	5.65241	2.62318e-08	1.77065e-07	8.32064	ENST00000530263	ENSG00000255521		422	antisense
ENSG00000255571	-2.47981	-0.407036	-6.58641	1.11411e-10	1.24248e-09	13.6192	ENST00000560596	MIR9-3HG	MIR9-3 host gene [Source:HGNC Symbol;Acc:HGNC:27388]	606	lincRNA
ENSG00000256151	-1.1908	-2.00085	-4.16643	3.62839e-05	0.000122998	1.39323	ENST00000536673	ADGRD1-AS1	ADGRD1 antisense RNA 1 [Source:HGNC Symbol;Acc:HGNC:53314]	1037	lincRNA
ENSG00000256268	2.40523	-0.93515	7.11241	3.83463e-12	5.67451e-11	16.9033	ENST00000541391	LINC02454	long intergenic non-protein coding RNA 2454 [Source:HGNC Symbol;Acc:HGNC:53387]	612	lincRNA
ENSG00000256540	2.00592	-1.38616	9.40975	1.64303e-19	1.0994e-17	33.5356	ENST00000537961	ENSG00000256540		1038	lincRNA
ENSG00000256542	-3.02463	-2.71658	-8.65235	6.46078e-17	2.42515e-15	27.6657	ENST00000537762	ENSG00000256542		3039	antisense
ENSG00000256694	2.60059	-0.530627	11.7285	2.54999e-28	4.90554e-26	53.518	ENST00000540136	ENSG00000256694		1101	antisense
ENSG00000256969	2.24717	-1.05948	8.91621	8.3914e-18	3.91345e-16	29.67	ENST00000536141	ENSG00000256969		438	lincRNA
ENSG00000257084	1.236	2.24421	8.50348	2.0043e-16	6.42628e-15	26.5547	ENST00000537269	MIR200CHG	MIR200C and MIR141 host gene [Source:HGNC Symbol;Acc:HGNC:53161]	350	lincRNA
ENSG00000257501	2.54625	-0.723414	7.28327	1.22871e-12	2.03332e-11	18.0147	ENST00000552582	ENSG00000257501		1641	processed_transcript
ENSG00000257647	-1.35761	-1.13001	-5.45562	7.59133e-08	4.61781e-07	7.29474	ENST00000546615	ENSG00000257647		427	lincRNA
ENSG00000257989	1.80326	-1.31592	6.77662	3.37382e-11	4.22139e-10	14.7825	ENST00000547538	ENSG00000257989		512	lincRNA
ENSG00000258117	-3.86867	-4.6357	-9.37312	2.21116e-19	1.36119e-17	33.2436	ENST00000551729	ENSG00000258117		474	lincRNA
ENSG00000258545	-1.91228	0.590994	-6.36936	4.21087e-10	4.20813e-09	12.3259	ENST00000555831	RHOXF1-AS1	RHOXF1 antisense RNA 1 [Source:HGNC Symbol;Acc:HGNC:51582]	575	antisense
ENSG00000258661	1.12627	-1.36612	4.15528	3.80398e-05	0.000128666	1.34854	ENST00000555107	ENSG00000258661		2613	antisense
ENSG00000258998	-2.26325	-3.75581	-4.39909	1.32169e-05	4.84303e-05	2.35062	ENST00000556405	LINC02302	long intergenic non-protein coding RNA 2302 [Source:HGNC Symbol;Acc:HGNC:53221]	2904	lincRNA
ENSG00000259005	1.20748	-1.04719	5.34222	1.38063e-07	8.00524e-07	6.71821	ENST00000556370	ENSG00000259005		589	lincRNA
ENSG00000259042	2.31868	-3.58966	5.61187	3.27355e-08	2.16223e-07	8.10665	ENST00000555460	ENSG00000259042		457	lincRNA
ENSG00000259104	-2.05218	3.4067	-7.39221	5.88202e-13	1.07767e-11	18.7345	ENST00000556013	PTCSC3	papillary thyroid carcinoma susceptibility candidate 3 (non-protein coding) [Source:HGNC Symbol;Acc:HGNC:43959]	571	lincRNA
ENSG00000259616	1.6282	-4.1215	3.17182	0.00160517	0.00386598	-2.14417	ENST00000559783	ENSG00000259616		1985	lincRNA
ENSG00000259884	-2.03192	-0.711532	-7.23917	1.65154e-12	2.62033e-11	17.7258	ENST00000564363	ENSG00000259884		687	lincRNA
ENSG00000259905	-1.14001	-1.07695	-3.01634	0.00268482	0.00615788	-2.61415	ENST00000568045	PWRN1	Prader-Willi region non-protein coding RNA 1 [Source:HGNC Symbol;Acc:HGNC:33235]	1299	lincRNA
ENSG00000259953	1.29781	1.29582	12.2012	2.95991e-30	7.59218e-28	57.9147	ENST00000563434	ENSG00000259953		4488	sense_overlapping
ENSG00000259985	1.12298	-0.794933	7.17247	2.57649e-12	4.00526e-11	17.2915	ENST00000565978	ENSG00000259985		1169	antisense
ENSG00000260057	-1.08944	1.11514	-3.9802	7.87474e-05	0.000248855	0.661955	ENST00000569993	LINC01571	long intergenic non-protein coding RNA 1571 [Source:HGNC Symbol;Acc:HGNC:51384]	437	lincRNA
ENSG00000260398	-1.24201	-1.31673	-6.63919	8.01939e-11	9.14926e-10	13.9392	ENST00000565862	ENSG00000260398		3754	sense_overlapping
ENSG00000260412	-2.77186	-3.54423	-6.86951	1.86421e-11	2.47329e-10	15.3607	ENST00000566293	ENSG00000260412		6881	sense_overlapping
ENSG00000260577	1.63257	-1.01936	7.5126	2.58056e-13	5.36686e-12	19.5399	ENST00000562172	ENSG00000260577		1682	antisense
ENSG00000260711	-1.2628	-0.193867	-6.39231	3.66486e-10	3.71067e-09	12.4609	ENST00000565058	ENSG00000260711		6943	sense_intronic
ENSG00000260805	-1.04815	0.830996	-8.62496	7.96543e-17	2.85088e-15	27.4602	ENST00000564287	ENSG00000260805		1899	lincRNA
ENSG00000260807	1.14913	1.37787	4.40088	1.31126e-05	4.81632e-05	2.35814	ENST00000565139	ENSG00000260807		384	lincRNA
ENSG00000260912	1.42702	2.50992	13.318	5.52103e-35	2.12421e-32	68.6651	ENST00000563205	ENSG00000260912		1965	sense_overlapping
ENSG00000260943	5.96585	1.04057	11.9323	3.78079e-29	8.31234e-27	55.4011	ENST00000563933	LINC02555	long intergenic non-protein coding RNA 2555 [Source:HGNC Symbol;Acc:HGNC:53593]	1951	lincRNA
ENSG00000261069	-1.30833	-0.41277	-5.72608	1.74816e-08	1.20646e-07	8.71296	ENST00000567527	ENSG00000261069		1236	lincRNA
ENSG00000261220	1.14615	-0.32598	7.11794	3.6973e-12	5.52441e-11	16.9389	ENST00000561761	ENSG00000261220		679	lincRNA
ENSG00000261269	1.16694	1.77538	9.27167	5.01188e-19	2.96665e-17	32.4391	ENST00000564956	ENSG00000261269		2485	sense_overlapping
ENSG00000261399	-1.36493	-1.41088	-4.13403	4.16089e-05	0.000139741	1.26377	ENST00000570022	ENSG00000261399		468	antisense
ENSG00000261409	-1.55577	-1.00555	-4.11135	4.57711e-05	0.000151814	1.17369	ENST00000564206	ENSG00000261409		4996	sense_overlapping
ENSG00000261786	-1.53947	3.40852	-7.03202	6.50298e-12	9.25027e-11	16.3878	ENST00000568686	ENSG00000261786		5067	lincRNA
ENSG00000262772	3.64223	-0.918863	16.6184	5.72259e-50	8.80706e-47	102.754	ENST00000576963	LINC01977	long intergenic non-protein coding RNA 1977 [Source:HGNC Symbol;Acc:HGNC:52804]	1788	lincRNA
ENSG00000263812	-1.35778	0.272454	-4.68242	3.63087e-06	1.5522e-05	3.58141	ENST00000578613	LINC00908	long intergenic non-protein coding RNA 908 [Source:HGNC Symbol;Acc:HGNC:27599]	2242	lincRNA
ENSG00000264301	1.0115	-0.944487	3.80345	0.000159806	0.000470252	-0.0029752	ENST00000581211	LINC01444	long intergenic non-protein coding RNA 1444 [Source:HGNC Symbol;Acc:HGNC:50769]	654	lincRNA
ENSG00000264608	-1.05069	-0.663925	-6.18837	1.24127e-09	1.13036e-08	11.2759	ENST00000582858	ENSG00000264608		458	sense_intronic
ENSG00000264727	2.75143	-1.35205	7.75821	4.65574e-14	1.15567e-12	21.2153	ENST00000577346	ENSG00000264727		2607	lincRNA
ENSG00000265666	1.16548	1.73047	9.84041	4.71971e-21	4.27272e-19	37.0278	ENST00000581080	RARA-AS1	RARA antisense RNA 1 [Source:HGNC Symbol;Acc:HGNC:49577]	1790	antisense
ENSG00000267034	-1.67181	-2.65358	-4.67572	3.74651e-06	1.5972e-05	3.55147	ENST00000587099	ENSG00000267034		1412	lincRNA
ENSG00000267199	1.47912	-0.984811	6.25717	8.25477e-10	7.84203e-09	11.6719	ENST00000588197	ENSG00000267199		739	antisense
ENSG00000267383	-1.60884	-0.188781	-7.83946	2.61784e-14	6.60468e-13	21.7789	ENST00000592022	ENSG00000267383		1268	antisense
ENSG00000267470	1.15902	0.422951	6.30511	6.19849e-10	6.03765e-09	11.9502	ENST00000589802	ZNF571-AS1	ZNF571 antisense RNA 1 [Source:HGNC Symbol;Acc:HGNC:44324]	434	antisense
ENSG00000267712	-2.69895	-2.78172	-8.31677	8.12448e-16	2.40453e-14	25.1818	ENST00000591974	LINC01539	long intergenic non-protein coding RNA 1539 [Source:HGNC Symbol;Acc:HGNC:51307]	1884	lincRNA
ENSG00000267750	2.10137	1.94288	15.8546	2.15485e-46	1.65816e-43	94.6175	ENST00000586388	RUNDC3A-AS1	RUNDC3A antisense RNA 1 [Source:HGNC Symbol;Acc:HGNC:51344]	2100	antisense
ENSG00000267751	1.0365	-0.874074	6.69816	5.54072e-11	6.66185e-10	14.2992	ENST00000588908	ENSG00000267751		625	antisense
ENSG00000267934	1.01054	-0.994621	6.07597	2.39821e-09	2.00589e-08	10.6368	ENST00000600671	ENSG00000267934		5134	antisense
ENSG00000268027	-1.11149	-2.03098	-4.06416	5.57341e-05	0.000181342	0.987772	ENST00000595649	ENSG00000268027		661	lincRNA
ENSG00000268307	1.66416	-0.570112	5.53472	4.97112e-08	3.1745e-07	7.70323	ENST00000596379	LINC02560	long intergenic non-protein coding RNA 2560 [Source:HGNC Symbol;Acc:HGNC:53600]	459	lincRNA
ENSG00000268460	1.04697	-2.72713	2.96654	0.00315155	0.00708063	-2.75988	ENST00000593980	ENSG00000268460		1316	lincRNA
ENSG00000270000	1.33589	-0.751722	6.47476	2.2177e-10	2.3841e-09	12.9494	ENST00000602790	ENSG00000270000		431	lincRNA
ENSG00000270002	-1.05266	-1.77552	-2.97921	0.00302626	0.00683908	-2.72303	ENST00000474115	ENSG00000270002		2619	antisense
ENSG00000270547	1.78617	-0.163682	6.16646	1.41242e-09	1.26379e-08	11.1505	ENST00000604724	LINC01235	long intergenic non-protein coding RNA 1235 [Source:HGNC Symbol;Acc:HGNC:49769]	2328	lincRNA
ENSG00000270959	-1.02484	-0.433807	-9.11126	1.80474e-18	8.67968e-17	31.1798	ENST00000605573	LPP-AS2	LPP antisense RNA 2 [Source:HGNC Symbol;Acc:HGNC:27952]	2852	antisense
ENSG00000271133	-1.61836	-0.724141	-8.68325	5.09898e-17	1.96183e-15	27.8981	ENST00000603156	ENSG00000271133		666	antisense
ENSG00000271347	-1.10427	-0.70434	-6.59373	1.06459e-10	1.19592e-09	13.6634	ENST00000604451	ENSG00000271347		268	sense_intronic
ENSG00000271614	-1.13844	0.646463	-9.9434	1.98789e-21	2.03958e-19	37.8788	ENST00000605386	ATP2B1-AS1	ATP2B1 antisense RNA 1 [Source:HGNC Symbol;Acc:HGNC:27883]	3632	lincRNA
ENSG00000272079	1.17798	1.37487	6.10364	2.0411e-09	1.7848e-08	10.7932	ENST00000607794	ENSG00000272079		1269	lincRNA
ENSG00000272384	2.18843	-0.65761	7.10103	4.13355e-12	6.05861e-11	16.83	ENST00000607710	ENSG00000272384		860	lincRNA
ENSG00000272463	-1.03726	-0.371296	-5.82942	9.82141e-09	7.16409e-08	9.2708	ENST00000606285	ENSG00000272463		2814	lincRNA
ENSG00000272482	1.42773	0.984322	4.44203	1.09145e-05	4.08697e-05	2.53255	ENST00000606790	ENSG00000272482		345	lincRNA
ENSG00000272512	1.12177	-1.19492	5.29752	1.74266e-07	9.93319e-07	6.49394	ENST00000606034	ENSG00000272512		2086	lincRNA
ENSG00000272734	-1.24954	2.44517	-6.98123	9.05664e-12	1.25569e-10	16.0647	ENST00000609111	ADIRF-AS1	ADIRF antisense RNA 1 [Source:HGNC Symbol;Acc:HGNC:45127]	3822	antisense
ENSG00000273036	-1.35033	-1.29373	-4.59789	5.37656e-06	2.22433e-05	3.20681	ENST00000562942	ENSG00000273036		871	processed_transcript
ENSG00000273132	2.07471	-1.95404	7.40768	5.29427e-13	1.00591e-11	18.8374	ENST00000472053	ENSG00000273132		312	antisense
ENSG00000274565	1.74305	-0.830846	5.47111	6.99034e-08	4.33796e-07	7.37429	ENST00000611274	ENSG00000274565		1154	antisense
ENSG00000275557	1.01669	-1.83006	3.55657	0.000410388	0.00110611	-0.883854	ENST00000617712	ENSG00000275557		447	processed_transcript
ENSG00000277559	-1.00486	-0.0555675	-4.26353	2.39401e-05	8.45042e-05	1.78688	ENST00000616682	ENSG00000277559		1458	lincRNA
ENSG00000281103	-1.1781	-1.15704	-4.84311	1.69319e-06	7.77856e-06	4.31075	ENST00000629576	TRG-AS1	T cell receptor gamma locus antisense RNA 1 [Source:HGNC Symbol;Acc:HGNC:48974]	670	antisense
ENSG00000281162	-1.53581	-0.321886	-5.42908	8.74001e-08	5.27486e-07	7.15886	ENST00000627215	LINC01127	long intergenic non-protein coding RNA 1127 [Source:HGNC Symbol;Acc:HGNC:49292]	3727	lincRNA
