# Supplementary material for: Long noncoding RNA landscapes specific to benign and malignant thyroid neoplasms of distinct histological subtypes
Source: Sci Rep. 2021 Aug 18;11:16728. doi: 10.1038/s41598-021-96149-2 (PMC8373968; doi:10.1038/s41598-021-96149-2)
Supplement: Supplementary file 5 — Supplementary Information 5. [file 41598_2021_96149_MOESM5_ESM.xlsx]

## Sheet: Supplementary file 5
ensembl_gene_id	ensembl_transcript_id	hgnc_symbol	description	transcript_length	transcript_biotype	logFC	adj.P.Val
ENSG00000257151	ENST00000552334	PWAR6	Prader Willi/Angelman region RNA 6 [Source:HGNC Symbol;Acc:HGNC:49129]	4618	lincRNA	-4.83903176363887	4.40922359670821e-62
ENSG00000224078	ENST00000640631	SNHG14	small nucleolar RNA host gene 14 [Source:HGNC Symbol;Acc:HGNC:37462]	13074	antisense	-3.53961417436552	9.69157178795071e-56
ENSG00000272872	ENST00000608286	ENSG00000272872		694	sense_intronic	3.51214932732017	2.71905231026367e-54
ENSG00000261183	ENST00000564302	SPINT1-AS1	SPINT1 antisense RNA 1 [Source:HGNC Symbol;Acc:HGNC:53162]	643	antisense	-4.22458305842972	2.71905231026367e-54
ENSG00000231028	ENST00000421378	LINC00271	long intergenic non-protein coding RNA 271 [Source:HGNC Symbol;Acc:HGNC:32526]	1580	lincRNA	-2.38938788672935	3.5171723158954e-54
ENSG00000260686	ENST00000565823	ENSG00000260686		2178	sense_overlapping	-3.20483198944916	1.61428424918889e-53
ENSG00000250073	ENST00000504932	ENSG00000250073		1493	antisense	-3.82129122762476	2.82917863372536e-53
ENSG00000270820	ENST00000605437	ENSG00000270820		569	antisense	-2.94667001019949	9.23098830975448e-52
ENSG00000236155	ENST00000451482	ENSG00000236155		1078	processed_transcript	-3.3469343172767	1.10044633736279e-51
ENSG00000278133	ENST00000610813	ENSG00000278133		528	sense_intronic	-1.85773246150766	4.91779984905994e-49
ENSG00000180769	ENST00000451762	WDFY3-AS2	WDFY3 antisense RNA 2 [Source:HGNC Symbol;Acc:HGNC:21603]	5814	antisense	-3.20490302222498	1.19371552703099e-48
ENSG00000255794	ENST00000639542	RMST	rhabdomyosarcoma 2 associated transcript (non-protein coding) [Source:HGNC Symbol;Acc:HGNC:29893]	3269	lincRNA	-5.71477736852234	7.09002831210004e-48
ENSG00000229891	ENST00000424852	LINC01315	long intergenic non-protein coding RNA 1315 [Source:HGNC Symbol;Acc:HGNC:50513]	1142	lincRNA	-4.31413018054112	8.96642597251856e-47
ENSG00000254615	ENST00000521369	ENSG00000254615		1318	lincRNA	2.92962020018431	1.34486766497783e-45
ENSG00000269044	ENST00000598112	ENSG00000269044		1473	sense_intronic	-1.89876228039727	1.9227923179933e-44
ENSG00000266904	ENST00000586645	LINC00663	long intergenic non-protein coding RNA 663 [Source:HGNC Symbol;Acc:HGNC:28609]	1357	lincRNA	-2.60144522889269	1.00253050454455e-43
ENSG00000247400	ENST00000499499	DNAJC3-DT	DNAJC3 divergent transcript [Source:HGNC Symbol;Acc:HGNC:39808]	2908	lincRNA	-3.21269983892897	4.75733782867894e-43
ENSG00000282638	ENST00000633093	ENSG00000282638		882	lincRNA	3.02789918196528	2.11861162425352e-42
ENSG00000273015	ENST00000609803	ENSG00000273015		9730	lincRNA	-3.07861478906423	3.06641046214523e-42
ENSG00000232229	ENST00000448963	LINC00865	long intergenic non-protein coding RNA 865 [Source:HGNC Symbol;Acc:HGNC:45170]	4272	lincRNA	-2.78529866334827	3.14182559065682e-41
ENSG00000179523	ENST00000313807	EIF3J-DT	EIF3J divergent transcript [Source:HGNC Symbol;Acc:HGNC:48616]	2863	lincRNA	-2.25563970376767	3.57563764598037e-40
ENSG00000203709	ENST00000608023	MIR29B2CHG	MIR29B2 and MIR29C host gene [Source:HGNC Symbol;Acc:HGNC:32018]	15145	lincRNA	-4.08411253381252	1.14249950239629e-39
ENSG00000246263	ENST00000499653	UBR5-AS1	UBR5 antisense RNA 1 [Source:HGNC Symbol;Acc:HGNC:51661]	2048	antisense	-2.34276853641548	1.2424845436122e-39
ENSG00000271858	ENST00000607121	ENSG00000271858	cytochrome b561 family member D2 [Source:NCBI gene;Acc:11068]	1004	antisense	-3.25096364562329	7.96464398916046e-39
ENSG00000269609	ENST00000492465	RPARP-AS1	RPARP antisense RNA 1 [Source:HGNC Symbol;Acc:HGNC:45238]	1556	lincRNA	-2.88709187247802	8.18153387531734e-38
ENSG00000261455	ENST00000564834	LINC01003	long intergenic non-protein coding RNA 1003 [Source:HGNC Symbol;Acc:HGNC:48957]	1764	lincRNA	-2.19221626471731	4.8272587158995e-37
ENSG00000284644	ENST00000489488	ENSG00000284644		460	antisense	-3.03336462112332	5.68215916566454e-36
ENSG00000272341	ENST00000606924	ENSG00000272341		2538	lincRNA	-1.92705868313791	6.31975383651928e-36
ENSG00000203497	ENST00000420367	PDCD4-AS1	PDCD4 antisense RNA 1 [Source:HGNC Symbol;Acc:HGNC:27425]	778	antisense	-2.39514058732989	1.21935320564776e-35
ENSG00000282330	ENST00000633342	ENSG00000282330		2072	lincRNA	-2.49803342265912	2.12120637836456e-35
ENSG00000273344	ENST00000608317	PAXIP1-AS1	PAXIP1 antisense RNA 1 (head to head) [Source:HGNC Symbol;Acc:HGNC:27328]	2256	lincRNA	-1.88655855249229	4.27154451708971e-35
ENSG00000261061	ENST00000566639	ENSG00000261061		716	sense_intronic	2.15264782881758	2.54509382983955e-34
ENSG00000262160	ENST00000571197	ENSG00000262160		3177	antisense	-2.34519221104499	4.35079112969012e-34
ENSG00000275234	ENST00000615487	ENSG00000275234		688	antisense	-2.67461445738358	9.8304827338141e-34
ENSG00000247134	ENST00000500843	ENSG00000247134		737	lincRNA	2.97717891884201	3.36615321570137e-33
ENSG00000261098	ENST00000561746	ENSG00000261098		4140	lincRNA	-1.9073264976885	4.11343888684828e-33
ENSG00000259623	ENST00000560400	ENSG00000259623		2930	sense_overlapping	-1.30458849643641	4.54861072644401e-33
ENSG00000247271	ENST00000501079	ZBED5-AS1	ZBED5 antisense RNA 1 [Source:HGNC Symbol;Acc:HGNC:48646]	1071	antisense	-1.85074660912471	7.86607953043669e-33
ENSG00000233682	ENST00000419064	ENSG00000233682		395	antisense	-2.54295770929334	1.13127348830191e-32
ENSG00000280018	ENST00000623165	ENSG00000280018		710	lincRNA	2.78301563120108	3.24120053376716e-32
ENSG00000253320	ENST00000517996	AZIN1-AS1	AZIN1 antisense RNA 1 [Source:HGNC Symbol;Acc:HGNC:51558]	756	antisense	-1.72925343307894	4.47051807574076e-32
ENSG00000269911	ENST00000602508	FAM226B	family with sequence similarity 226 member B (non-protein coding) [Source:HGNC Symbol;Acc:HGNC:31964]	1490	sense_intronic	-2.40101026828898	7.22158200464759e-32
ENSG00000266835	ENST00000579007	GAPLINC	gastric adenocarcinoma associated, positive CD44 regulator, long intergenic non-coding RNA [Source:HGNC Symbol;Acc:HGNC:51308]	643	lincRNA	2.25242447271032	1.18239808002112e-31
ENSG00000233532	ENST00000642946	LINC00460	long intergenic non-protein coding RNA 460 [Source:HGNC Symbol;Acc:HGNC:42809]	1746	lincRNA	2.11288895400862	1.18239808002112e-31
ENSG00000214293	ENST00000440088	APTR	Alu-mediated CDKN1A/p21 transcriptional regulator (non-protein coding) [Source:HGNC Symbol;Acc:HGNC:44173]	2029	lincRNA	-2.20081471072817	2.33283278774577e-31
ENSG00000172965	ENST00000603827	MIR4435-2HG	MIR4435-2 host gene [Source:HGNC Symbol;Acc:HGNC:35163]	1587	lincRNA	2.23113046569759	2.61195580665611e-31
ENSG00000228506	ENST00000418945	ENSG00000228506		1638	antisense	-2.64412924055597	3.00550728501663e-31
ENSG00000273038	ENST00000609742	ENSG00000273038		2057	lincRNA	1.66332676691614	7.34688985682963e-31
ENSG00000240476	ENST00000473756	LINC00973	long intergenic non-protein coding RNA 973 [Source:HGNC Symbol;Acc:HGNC:48868]	962	lincRNA	3.08067831158698	2.57454445563266e-30
ENSG00000245556	ENST00000421004	SCAMP1-AS1	SCAMP1 antisense RNA 1 [Source:HGNC Symbol;Acc:HGNC:50544]	1479	lincRNA	-1.69098561163518	3.02778735179551e-30
ENSG00000280832	ENST00000629441	GSEC	G-quadruplex forming sequence containing lncRNA [Source:HGNC Symbol;Acc:HGNC:48645]	1572	antisense	1.39507318132115	3.4146793538055e-30
ENSG00000269893	ENST00000602414	SNHG8	small nucleolar RNA host gene 8 [Source:HGNC Symbol;Acc:HGNC:33098]	672	lincRNA	-1.63851882125477	7.22092811237282e-30
ENSG00000177406	ENST00000537514	ENSG00000177406		2338	antisense	-1.98005413462897	2.17783066508501e-29
ENSG00000246273	ENST00000498905	SBF2-AS1	SBF2 antisense RNA 1 [Source:HGNC Symbol;Acc:HGNC:27438]	2709	antisense	1.62819547064178	8.40723209770614e-29
ENSG00000271474	ENST00000605849	ENSG00000271474		3329	antisense	-2.98752266905662	1.00692620688057e-28
ENSG00000250802	ENST00000643819	ZBED3-AS1	ZBED3 antisense RNA 1 [Source:HGNC Symbol;Acc:HGNC:44188]	3953	antisense	-1.42377457375704	1.50048179946558e-28
ENSG00000270179	ENST00000602900	ENSG00000270179		640	sense_intronic	-2.26927618700488	1.28716678287679e-27
ENSG00000185904	ENST00000429940	LINC00839	long intergenic non-protein coding RNA 839 [Source:HGNC Symbol;Acc:HGNC:28269]	2253	lincRNA	1.83441504930701	1.76125850383805e-27
ENSG00000258708	ENST00000556667	SLC25A21-AS1	SLC25A21 antisense RNA 1 [Source:HGNC Symbol;Acc:HGNC:44298]	1924	antisense	-1.91964235664246	2.008397239726e-27
ENSG00000272343	ENST00000606048	ENSG00000272343		486	lincRNA	-2.01826024364693	4.2401709860889e-27
ENSG00000267454	ENST00000587979	ZNF582-AS1	ZNF582 antisense RNA 1 (head to head) [Source:HGNC Symbol;Acc:HGNC:25213]	1606	lincRNA	-1.89087814118643	8.5756964755726e-27
ENSG00000224152	ENST00000418474	ENSG00000224152		1494	antisense	-1.70902515622839	1.38289327334127e-26
ENSG00000236859	ENST00000414554	NIFK-AS1	NIFK antisense RNA 1 [Source:HGNC Symbol;Acc:HGNC:27385]	1411	antisense	-1.63002029691874	3.60033975698191e-26
ENSG00000166770	ENST00000585445	ZNF667-AS1	ZNF667 antisense RNA 1 (head to head) [Source:HGNC Symbol;Acc:HGNC:44321]	1521	lincRNA	-1.79874714532588	4.44346868410223e-26
ENSG00000253948	ENST00000521696	ENSG00000253948		380	lincRNA	-1.5174568914767	1.00580087697697e-25
ENSG00000244158	ENST00000476099	ENSG00000244158		530	antisense	3.17701305221454	1.51451470656847e-25
ENSG00000283196	ENST00000637196	ENSG00000283196	uncharacterized LOC107985911 [Source:NCBI gene;Acc:107985911]	774	processed_transcript	2.0482349125195	2.94852697435988e-25
ENSG00000215067	ENST00000399540	ALOX12-AS1	ALOX12 antisense RNA 1 [Source:HGNC Symbol;Acc:HGNC:51342]	1730	antisense	-1.47547500592177	3.56052490074834e-25
ENSG00000254837	ENST00000526036	ENSG00000254837	uncharacterized LOC100287896 [Source:NCBI gene;Acc:100287896]	2493	bidirectional_promoter_lncRNA	-1.63026927304327	4.08693528321412e-25
ENSG00000186715	ENST00000624762	MST1L	macrophage stimulating 1 like [Source:HGNC Symbol;Acc:HGNC:7390]	3995	processed_transcript	-2.37946892388425	4.27379006502782e-25
ENSG00000224597	ENST00000427063	SVIL-AS1	SVIL antisense RNA 1 [Source:HGNC Symbol;Acc:HGNC:51219]	2025	processed_transcript	1.1319695039373	6.00580541643545e-25
ENSG00000259943	ENST00000567508	ENSG00000259943		1541	antisense	-1.68249344592504	1.03603601622314e-24
ENSG00000278921	ENST00000623705	EPB41L4A-DT	EPB41L4A divergent transcript [Source:HGNC Symbol;Acc:HGNC:25643]	1396	lincRNA	-1.54500173976142	1.2258350018782e-24
ENSG00000235652	ENST00000606388	ENSG00000235652		3961	antisense	-1.95151696736432	1.57711072055759e-24
ENSG00000260442	ENST00000561547	ATP2A1-AS1	ATP2A1 antisense RNA 1 [Source:HGNC Symbol;Acc:HGNC:51370]	558	antisense	1.25708534771117	1.7175769994489e-24
ENSG00000044459	ENST00000484374	CNTLN	centlein [Source:HGNC Symbol;Acc:HGNC:23432]	2272	processed_transcript	1.42479128997495	1.79001670813823e-24
ENSG00000260966	ENST00000561652	ENSG00000260966		5113	sense_overlapping	-1.5710691598925	1.8581784487671e-24
ENSG00000282810	ENST00000634046	MIR210HG	MIR210 host gene [Source:HGNC Symbol;Acc:HGNC:39524]	1965	lincRNA	1.30078497787946	2.93602610215453e-24
ENSG00000253738	ENST00000524003	OTUD6B-AS1	OTUD6B antisense RNA 1 (head to head) [Source:HGNC Symbol;Acc:HGNC:50466]	2171	antisense	-1.79897219194659	3.53521354101492e-24
ENSG00000275409	ENST00000610630	ENSG00000275409		553	lincRNA	-1.580057517536	3.59560961590558e-24
ENSG00000249087	ENST00000335648	ZNF436-AS1	ZNF436 antisense RNA 1 [Source:HGNC Symbol;Acc:HGNC:25122]	2547	antisense	-2.12033764898901	3.7888198831835e-24
ENSG00000226137	ENST00000577066	BAIAP2-DT	BAIAP2 divergent transcript [Source:HGNC Symbol;Acc:HGNC:44342]	4465	lincRNA	-1.36184002406219	1.07093246970477e-23
ENSG00000276724	ENST00000616244	ENSG00000276724		701	lincRNA	-1.99034257679344	2.54657336448441e-23
ENSG00000227354	ENST00000606049	RBM26-AS1	RBM26 antisense RNA 1 [Source:HGNC Symbol;Acc:HGNC:39805]	2427	antisense	-1.44844315739567	4.48329890628723e-23
ENSG00000267152	ENST00000588040	ENSG00000267152		1360	lincRNA	-1.43326287135522	4.88348282018016e-23
ENSG00000272523	ENST00000606054	LINC01023	long intergenic non-protein coding RNA 1023 [Source:HGNC Symbol;Acc:HGNC:49004]	436	lincRNA	-1.65808143583134	6.28062075635258e-23
ENSG00000273247	ENST00000610159	ENSG00000273247		5334	antisense	-1.69661499399293	7.32165381619068e-23
ENSG00000274031	ENST00000618027	ENSG00000274031		521	antisense	-1.83641608137223	1.80827380428533e-22
ENSG00000260804	ENST00000562038	LINC01963	long intergenic non-protein coding RNA 1963 [Source:HGNC Symbol;Acc:HGNC:25283]	3148	lincRNA	-1.35655344423996	5.28305963184288e-22
ENSG00000233461	ENST00000416221	ENSG00000233461		465	antisense	1.83451386556553	6.70905490596307e-22
ENSG00000275964	ENST00000620617	ENSG00000275964		1191	lincRNA	-1.24682222941983	1.31898184017378e-21
ENSG00000236778	ENST00000598905	INTS6-AS1	INTS6 antisense RNA 1 [Source:HGNC Symbol;Acc:HGNC:42691]	906	antisense	-1.38417207486976	1.9048257303629e-21
ENSG00000268941	ENST00000598340	LINC01711	long intergenic non-protein coding RNA 1711 [Source:HGNC Symbol;Acc:HGNC:28663]	967	lincRNA	1.4433756952401	6.16545684214157e-21
ENSG00000261799	ENST00000570140	ENSG00000261799		3170	sense_overlapping	-1.2692020150475	9.78657727620752e-21
ENSG00000262468	ENST00000573042	LINC01569	long intergenic non-protein coding RNA 1569 [Source:HGNC Symbol;Acc:HGNC:51380]	2093	lincRNA	-1.13777364557901	2.39456439763445e-20
ENSG00000236144	ENST00000588286	TMEM147-AS1	TMEM147 antisense RNA 1 [Source:HGNC Symbol;Acc:HGNC:51273]	3911	antisense	-1.09582904184933	4.14270320543959e-20
ENSG00000240350	ENST00000455309	ENSG00000240350		757	lincRNA	1.79490393776031	6.86453801689034e-20
ENSG00000280993	ENST00000625336	MUC20-OT1	MUC20 overlapping transcript [Source:HGNC Symbol;Acc:HGNC:53807]	2363	lincRNA	-2.12790316966656	8.11117161147525e-20
ENSG00000176753	ENST00000623360	C15orf56	chromosome 15 open reading frame 56 [Source:HGNC Symbol;Acc:HGNC:33868]	2129	antisense	-1.31440908525904	9.0573915346869e-20
ENSG00000275601	ENST00000621680	ENSG00000275601		635	sense_intronic	-1.49112063299972	9.10626392453551e-20
ENSG00000230148	ENST00000504972	HOXB-AS1	HOXB cluster antisense RNA 1 [Source:HGNC Symbol;Acc:HGNC:43744]	680	antisense	1.12619354276873	3.08889612962293e-19
ENSG00000275854	ENST00000620106	ENSG00000275854		731	sense_intronic	-1.29172232054584	3.41761370454142e-19
ENSG00000248663	ENST00000504107	LINC00992	long intergenic non-protein coding RNA 992 [Source:HGNC Symbol;Acc:HGNC:48943]	617	lincRNA	-1.73936213860571	5.27263002645506e-19
ENSG00000198496	ENST00000460115	NBR2	neighbor of BRCA1 gene 2 (non-protein coding) [Source:HGNC Symbol;Acc:HGNC:20691]	1344	bidirectional_promoter_lncRNA	-1.50347983780452	8.11142405572907e-19
ENSG00000267321	ENST00000638682	LINC02001	long intergenic non-protein coding RNA 2001 [Source:HGNC Symbol;Acc:HGNC:52836]	1504	lincRNA	-1.24501619716136	1.16388164091342e-18
ENSG00000214106	ENST00000646803	PAXIP1-AS2	PAXIP1 antisense RNA 2 [Source:HGNC Symbol;Acc:HGNC:48958]	6706	antisense	-1.13192461904092	1.67106639179262e-18
ENSG00000230896	ENST00000430643	ENSG00000230896		598	sense_intronic	-1.03636934659096	2.09643841927604e-18
ENSG00000215256	ENST00000556379	DHRS4-AS1	DHRS4 antisense RNA 1 [Source:HGNC Symbol;Acc:HGNC:23175]	2852	antisense	-1.11457501420778	2.82206519246056e-18
ENSG00000233901	ENST00000436710	LINC01503	long intergenic non-protein coding RNA 1503 [Source:HGNC Symbol;Acc:HGNC:51184]	901	lincRNA	1.3617136476745	3.3229081319897e-18
ENSG00000278768	ENST00000618857	BACE1-AS	BACE1 antisense RNA [Source:HGNC Symbol;Acc:HGNC:37125]	774	antisense	-1.00386371272422	3.80940943188523e-18
ENSG00000260552	ENST00000568654	ENSG00000260552		609	antisense	1.17606181514091	5.04651162052269e-18
ENSG00000270074	ENST00000602981	ENSG00000270074		1547	lincRNA	-1.38045166243922	7.75311570357894e-18
ENSG00000188002	ENST00000507841	ENSG00000188002		2338	processed_transcript	-1.10987191691912	8.26176178620492e-18
ENSG00000180385	ENST00000326237	EMC3-AS1	EMC3 antisense RNA 1 [Source:HGNC Symbol;Acc:HGNC:49223]	2882	processed_transcript	1.00876138869734	8.50169041355817e-18
ENSG00000197927	ENST00000463645	C2orf27A	chromosome 2 open reading frame 27A [Source:HGNC Symbol;Acc:HGNC:25077]	656	processed_transcript	1.58163440454149	2.13098176338146e-17
ENSG00000259291	ENST00000620791	ZNF710-AS1	ZNF710 antisense RNA 1 [Source:HGNC Symbol;Acc:HGNC:53141]	2133	antisense	-1.16901333258944	4.91333449810446e-17
ENSG00000278600	ENST00000618835	ENSG00000278600		2261	sense_intronic	-1.58786686897304	8.07403049799206e-17
ENSG00000224032	ENST00000413221	EPB41L4A-AS1	EPB41L4A antisense RNA 1 [Source:HGNC Symbol;Acc:HGNC:30749]	2969	lincRNA	-1.47509582621163	1.25729221171915e-16
ENSG00000247572	ENST00000501927	CKMT2-AS1	CKMT2 antisense RNA 1 [Source:HGNC Symbol;Acc:HGNC:48997]	2463	antisense	-1.22212430948563	1.7113118577746e-16
ENSG00000230002	ENST00000441587	ALMS1-IT1	ALMS1 intronic transcript 1 [Source:HGNC Symbol;Acc:HGNC:41305]	2105	sense_intronic	1.11432096153657	1.93460864437705e-16
ENSG00000255145	ENST00000529965	STX17-AS1	STX17 antisense RNA 1 [Source:HGNC Symbol;Acc:HGNC:51174]	548	antisense	-0.930298512562544	1.95713165149049e-16
ENSG00000267577	ENST00000591665	ENSG00000267577		1643	antisense	1.22039527298509	1.98165867471757e-16
ENSG00000245648	ENST00000500682	ENSG00000245648		2830	antisense	1.01998026845064	2.35692835879401e-16
ENSG00000203875	ENST00000369605	SNHG5	small nucleolar RNA host gene 5 [Source:HGNC Symbol;Acc:HGNC:21026]	1032	lincRNA	-1.06777220471964	3.03242024011304e-16
ENSG00000233117	ENST00000608792	LINC00702	long intergenic non-protein coding RNA 702 [Source:HGNC Symbol;Acc:HGNC:44676]	6300	lincRNA	1.14653956047351	3.62827505771663e-16
ENSG00000249859	ENST00000513868	PVT1	Pvt1 oncogene (non-protein coding) [Source:HGNC Symbol;Acc:HGNC:9709]	1699	lincRNA	1.43032298828556	4.23495791341518e-16
ENSG00000224505	ENST00000589950	ENSG00000224505		570	antisense	-1.22658393701639	5.40495440806698e-16
ENSG00000233098	ENST00000580278	CCDC144NL-AS1	CCDC144NL antisense RNA 1 [Source:HGNC Symbol;Acc:HGNC:51340]	1819	antisense	1.25347268524734	6.25529343579301e-16
ENSG00000232677	ENST00000590657	LINC00665	long intergenic non-protein coding RNA 665 [Source:HGNC Symbol;Acc:HGNC:44323]	2671	lincRNA	-1.31444791479996	6.62852780324949e-16
ENSG00000245060	ENST00000501855	LINC00847	long intergenic non-protein coding RNA 847 [Source:HGNC Symbol;Acc:HGNC:45050]	1871	lincRNA	-1.61713138143786	7.51415359640452e-16
ENSG00000247728	ENST00000501830	ENSG00000247728		970	antisense	-1.15590150810038	9.25031593865843e-16
ENSG00000273847	ENST00000613366	ENSG00000273847		1856	lincRNA	-1.35457982537145	1.09587077417139e-15
ENSG00000235437	ENST00000609401	LINC01278	long intergenic non-protein coding RNA 1278 [Source:HGNC Symbol;Acc:HGNC:28090]	2886	sense_overlapping	-1.48487916684583	1.11777730860421e-15
ENSG00000270062	ENST00000602615	ENSG00000270062		496	sense_intronic	1.02534052687497	1.86323038447543e-15
ENSG00000223891	ENST00000437730	OSER1-DT	OSER1 divergent transcript [Source:HGNC Symbol;Acc:HGNC:48585]	1563	lincRNA	-1.17982432835362	1.9071941368587e-15
ENSG00000264247	ENST00000580048	LINC00909	long intergenic non-protein coding RNA 909 [Source:HGNC Symbol;Acc:HGNC:44331]	3463	lincRNA	-1.08568137720707	2.39267151476904e-15
ENSG00000229970	ENST00000424460	ENSG00000229970		1853	antisense	-1.18453378339475	2.62593666442651e-15
ENSG00000229689	ENST00000442128	ENSG00000229689		3551	processed_transcript	-1.58326421734562	3.69379571251696e-15
ENSG00000253882	ENST00000494978	ENSG00000253882		2517	processed_transcript	1.41179799340219	5.86617476554844e-15
ENSG00000231721	ENST00000451786	LINC-PINT	long intergenic non-protein coding RNA, p53 induced transcript [Source:HGNC Symbol;Acc:HGNC:26885]	3505	bidirectional_promoter_lncRNA	-1.28565684181561	1.2395302594072e-14
ENSG00000249532	ENST00000510655	ENSG00000249532		640	antisense	1.35887864774619	1.26272576110994e-14
ENSG00000227372	ENST00000452079	TP73-AS1	TP73 antisense RNA 1 [Source:HGNC Symbol;Acc:HGNC:29052]	6358	processed_transcript	-1.09094986091069	2.06900023878424e-14
ENSG00000268001	ENST00000602172	CARD8-AS1	CARD8 antisense RNA 1 [Source:HGNC Symbol;Acc:HGNC:51408]	1969	antisense	1.34481775178837	2.66321432998722e-14
ENSG00000264207	ENST00000577853	ENSG00000264207		1234	antisense	-1.39964647122713	3.14587636596301e-14
ENSG00000225411	ENST00000417843	ENSG00000225411		2878	lincRNA	1.59481792522497	3.62736690585117e-14
ENSG00000261485	ENST00000563843	PAN3-AS1	PAN3 antisense RNA 1 [Source:HGNC Symbol;Acc:HGNC:39932]	1351	antisense	-1.02678199141101	5.42072082052365e-14
ENSG00000251603	ENST00000508664	ENSG00000251603		304	antisense	-1.44417278584509	6.67032307577976e-14
ENSG00000273355	ENST00000610185	ENSG00000273355		483	lincRNA	-1.13907940880512	7.47225439418589e-14
ENSG00000231074	ENST00000602319	HCG18	HLA complex group 18 (non-protein coding) [Source:HGNC Symbol;Acc:HGNC:31337]	3342	antisense	1.38779246501647	8.42281124637691e-14
ENSG00000285410	ENST00000615671	GABPB1-IT1	GABPB1 intronic transcript [Source:HGNC Symbol;Acc:HGNC:25469]	5926	sense_intronic	-1.10843627617609	8.90142183373468e-14
ENSG00000232533	ENST00000429630	ENSG00000232533		648	antisense	1.40307124185809	9.04013073372188e-14
ENSG00000257621	ENST00000554360	PSMA3-AS1	PSMA3 antisense RNA 1 [Source:HGNC Symbol;Acc:HGNC:26445]	2475	antisense	-1.0128809598373	2.23609110379594e-13
ENSG00000266208	ENST00000578774	ENSG00000266208		2094	antisense	-1.28572012522453	3.38175174093272e-13
ENSG00000267254	ENST00000588906	ENSG00000267254		850	antisense	-1.21456663507753	4.07517684590597e-13
ENSG00000284634	ENST00000641304	ENSG00000284634		2767	processed_transcript	1.62274371549238	4.18135548425775e-13
ENSG00000272288	ENST00000606971	ENSG00000272288		718	antisense	-1.16286913214366	5.13333356612002e-13
ENSG00000253563	ENST00000521292	NKX2-1-AS1	NKX2-1 antisense RNA 1 [Source:HGNC Symbol;Acc:HGNC:40585]	1775	antisense	-1.046092799024	5.49681029678012e-13
ENSG00000246067	ENST00000530270	RAB30-AS1	RAB30 antisense RNA 1 (head to head) [Source:HGNC Symbol;Acc:HGNC:48672]	1116	lincRNA	-1.21663907299217	1.10389621255699e-12
ENSG00000223749	ENST00000440570	MIR503HG	MIR503 host gene [Source:HGNC Symbol;Acc:HGNC:28258]	760	lincRNA	-1.49250784676851	1.16211687393296e-12
ENSG00000251637	ENST00000511677	ENSG00000251637		3387	lincRNA	-1.77162892201066	2.77770106892812e-12
ENSG00000143429	ENST00000544283	ENSG00000143429		1104	processed_transcript	1.41995470705466	3.27566908651402e-12
ENSG00000242125	ENST00000413987	SNHG3	small nucleolar RNA host gene 3 [Source:HGNC Symbol;Acc:HGNC:10118]	2201	lincRNA	1.34553270318208	3.34671753205286e-12
ENSG00000223478	ENST00000443631	ENSG00000223478		544	antisense	1.04756264473159	3.37984307239599e-12
ENSG00000278175	ENST00000638724	GLIDR	glioblastoma down-regulated RNA [Source:HGNC Symbol;Acc:HGNC:48823]	1765	lincRNA	-1.07094982201422	4.61257986328184e-12
ENSG00000229056	ENST00000433933	ENSG00000229056		1413	antisense	1.20930488589777	5.06775834957338e-12
ENSG00000196167	ENST00000620864	COLCA1	colorectal cancer associated 1 [Source:HGNC Symbol;Acc:HGNC:33789]	8098	antisense	-1.39128796922447	8.61851363620072e-12
ENSG00000264577	ENST00000582718	ENSG00000264577		899	antisense	1.26579116178159	2.33610274354166e-11
ENSG00000225746	ENST00000427085	MEG8	maternally expressed 8, small nucleolar RNA host gene [Source:HGNC Symbol;Acc:HGNC:14574]	644	lincRNA	0.843216608525908	4.18391944522093e-11
ENSG00000260565	ENST00000568395	ERVK13-1	endogenous retrovirus group K13 member 1 [Source:HGNC Symbol;Acc:HGNC:27548]	5578	lincRNA	-1.2420725830326	6.8191166156474e-11
ENSG00000269386	ENST00000593581	RAB11B-AS1	RAB11B antisense RNA 1 [Source:HGNC Symbol;Acc:HGNC:44178]	1013	antisense	-1.06588882714	8.60327533629872e-11
ENSG00000274315	ENST00000616916	ENSG00000274315		503	antisense	-1.26590935761798	9.63110134924783e-11
ENSG00000196756	ENST00000436764	SNHG17	small nucleolar RNA host gene 17 [Source:HGNC Symbol;Acc:HGNC:48600]	973	lincRNA	1.02341480007453	1.10259776394635e-10
ENSG00000266916	ENST00000585890	ZNF793-AS1	ZNF793 antisense RNA 1 (head to head) [Source:HGNC Symbol;Acc:HGNC:51303]	581	antisense	-1.10943025745846	2.5845631352531e-10
ENSG00000261801	ENST00000567257	LOXL1-AS1	LOXL1 antisense RNA 1 [Source:HGNC Symbol;Acc:HGNC:44169]	2358	antisense	-1.29083996023042	3.35633464407547e-10
ENSG00000255310	ENST00000530248	ENSG00000255310		1939	sense_intronic	-1.13038232304692	5.6859873480551e-10
ENSG00000282189	ENST00000633838	ENSG00000282189		431	antisense	1.7337127534874	2.67655811635718e-09
ENSG00000271208	ENST00000605586	ENSG00000271208		594	lincRNA	1.03398814708423	3.9818501611761e-09
ENSG00000234741	ENST00000432536	GAS5	growth arrest specific 5 (non-protein coding) [Source:HGNC Symbol;Acc:HGNC:16355]	959	lincRNA	1.66758438194212	6.15540240513054e-09
ENSG00000230082	ENST00000431558	PRRT3-AS1	PRRT3 antisense RNA 1 [Source:HGNC Symbol;Acc:HGNC:41151]	614	antisense	1.10753670196173	6.98986897457994e-09
ENSG00000233016	ENST00000414282	SNHG7	small nucleolar RNA host gene 7 [Source:HGNC Symbol;Acc:HGNC:28254]	2357	antisense	-1.08912847509179	1.06567594905483e-08
ENSG00000259820	ENST00000568248	ENSG00000259820		6253	lincRNA	-1.23491817165212	1.30809782456861e-08
ENSG00000260755	ENST00000568560	ENSG00000260755		511	lincRNA	-1.06163829728131	1.54452485844027e-07
ENSG00000251580	ENST00000515205	LINC02482	long intergenic non-protein coding RNA 2482 [Source:HGNC Symbol;Acc:HGNC:53458]	422	lincRNA	-0.992829692356072	7.37172331380707e-07
ENSG00000214401	ENST00000572634	KANSL1-AS1	KANSL1 antisense RNA 1 [Source:HGNC Symbol;Acc:HGNC:43740]	666	antisense	-1.05547072423071	6.25411478947379e-06
ENSG00000280944	ENST00000630162	ENSG00000280944		1961	lincRNA	-1.08340943385399	1.25440955021904e-05
